# Supplementary material for: Morphological landscape of endothelial cell networks reveals a functional role of glutamate receptors in angiogenesis
Source: Sci Rep. 2020 Aug 14;10:13829. doi: 10.1038/s41598-020-70440-0 (PMC7428010; doi:10.1038/s41598-020-70440-0)
Supplement: Supplementary file 4 — Supplementary Table 1. [file 41598_2020_70440_MOESM4_ESM.xlsx]

## Sheet: Caption
Supplementary Table 1
List of extracted endothelial network features and their categories

## Sheet: Supplementary Table 1
Feature	Feature Category
'Analysedarea'	Branching
'AngularSecondMoment'	Texture
'Boxcountsize12'	Network topology
'Boxcountsize16'	Network topology
'Boxcountsize2'	Network topology
'Boxcountsize3'	Network topology
'Boxcountsize32'	Network topology
'Boxcountsize4'	Network topology
'Boxcountsize6'	Network topology
'Boxcountsize64'	Network topology
'Boxcountsize8'	Network topology
'Branchinginterval'	Branching
'Contrast'	Texture
'Correlation'	Texture
'Entropy'	Texture
'FractalDimension'	Network topology
'InverseDifferenceMoment'	Texture
'MaxShortestPath'	Network topology
'MeanBranchesLength'	Branch morphology
'MeanBranchThickness'	Branch morphology
'MeanIsolatedLength'	Branch morphology
'MeanLengthAll'	Branch morphology
'MeanMaxBranchLengthPerSet'	Branch morphology
'MeanMeshFeret'	Mesh formation
'MeanMeshMinFeret'	Mesh formation
'MeanMeshSize'	Mesh formation
'MeanNoBranchPerSet'	Branching
'MeanSegmentsLength'	Branch morphology
'MeanShortestPathPerSet'	Network topology
'Meshindex'	Mesh formation
'minspantree_length'	Network topology
'mu_angle_1'	Network topology
'mu_angle_2'	Network topology
'mu_angle_3'	Network topology
'mu_angle_ratio1'	Network topology
'mu_angle_ratio2'	Network topology
'mu_betweenness'	Network topology
'mu_blength_mu'	Branch morphology
'mu_blength_sd'	Symmetry
'mu_bthickness_mu'	Branch morphology
'mu_bthickness_sd'	Symmetry
'mu_closeness'	Network topology
'mu_eigenvector'	Network topology
'mu_nb_vornoi_nodes'	Network topology
'mu_vornoi_area'	Network topology
'mu_vornoi_dist_mu'	Network topology
'mu_vornoi_dist_sd'	Symmetry
'mu_weighted_betweenness'	Network topology
'mu_weighted_closenss'	Network topology
'nb_peices_corr'	Branching
'Nbbranches'	Branching
'Nbextrem'	Branching
'Nbisolseg'	Network formation
'NbJunctions'	Branching
'Nbmasterjunction'	Branching
'Nbmastersegments'	Branching
'NbMesh2NbPieces'	Mesh formation
'Nbmeshes'	Mesh formation
'Nbnodes'	Branching
'Nbpieces'	Branching
'Nbsegments'	Branching
'NoConnSets'	Network formation
'num_degree_1'	Network topology
'num_degree_2'	Network topology
'num_degree_3'	Network topology
'num_degree_4'	Network topology
'sd_angle_1'	Symmetry
'sd_angle_2'	Symmetry
'sd_angle_3'	Symmetry
'sd_angle_ratio1'	Symmetry
'sd_angle_ratio2'	Symmetry
'sd_betweenness'	Symmetry
'sd_blength_mu'	Symmetry
'sd_blength_sd'	Symmetry
'sd_bthickness_mu'	Symmetry
'sd_bthickness_sd'	Symmetry
'sd_closeness'	Symmetry
'sd_eigenvector'	Symmetry
'sd_nb_vornoi_nodes'	Symmetry
'sd_vornoi_area'	Symmetry
'sd_vornoi_dist_mu'	Symmetry
'sd_vornoi_dist_sd'	Symmetry
'sd_weighted_betweenness'	Symmetry
'sd_weighted_closenss'	Symmetry
'StdBranchesLength'	Symmetry
'StdBranchThickness'	Symmetry
'StdIsolatedLength'	Symmetry
'StdMaxBranchLengthPerSet'	Symmetry
'StdMeshFeret'	Symmetry
'StdMeshMinFeret'	Symmetry
'StdMeshSize'	Symmetry
'StdNoBranchPerSet'	Symmetry
'StdSegmentsLength'	Symmetry
'StdShortestPathPerSet'	Symmetry
'Totbrancheslength'	Branching
'Totbranchinglength'	Branching
'Totisolbrancheslength'	Network formation
'Totlength'	Branching
'Totmastersegmentslength'	Branching
'Totmeshesarea'	Mesh formation
'Totsegmentslength'	Branching
