# Supplementary material for: Morphological landscape of endothelial cell networks reveals a functional role of glutamate receptors in angiogenesis
Source: Sci Rep. 2020 Aug 14;10:13829. doi: 10.1038/s41598-020-70440-0 (PMC7428010; doi:10.1038/s41598-020-70440-0)
Supplement: Supplementary file 5 — Supplementary Table 2. [file 41598_2020_70440_MOESM5_ESM.xlsx]

## Sheet: Caption
Supplementary Table 2
Clustering results of compounds in LOPAC1280

## Sheet: Supplementary Table 2
Drug	Cluster
Ciprofibrate	1
SKF-89145 hydrobromide	1
SB 204741	1
Aminoguanidine hydrochloride	1
Brequinar sodium salt hydrate	1
Clozapine	1
Amiodarone hydrochloride	1
Aconitine	1
Cephalosporin C zinc salt	1
gamma-Acetylinic GABA	1
Argatroban monohydrate	1
Bethanechol chloride	1
Rhodblock 6	1
Clomipramine hydrochloride	1
ATPO	1
GW5074	1
Dihydroergotamine methanesulfonate	1
SCH-28080	1
Fluspirilene	1
GBR-12909 dihydrochloride	1
Dilazep hydrochloride	1
Cambinol	1
7,7-Dimethyl-(5Z,8Z)-eicosadienoic acid	1
Eliprodil	1
TMPH hydrochloride	1
Kenpaullone	1
Orphenadrine hydrochloride	1
PD-407824	1
Idazoxan hydrochloride	1
Fosmidomycin sodium salt hydrate	1
(-)-cis-(1S,2R)-U-50488 tartrate	1
U-73343	1
VER-3323 hemifumarate salt	1
2-Methyl-5-hydroxytryptamine maleate	1
Lometrexol hydrate	1
Mibefradil dihydrochloride	1
Lidocaine hydrochloride	1
Moclobemide	1
L-703,606 oxalate salt hydrate	1
loxoprofen	1
Ro 61-8048	1
Oxotremorine sesquifumarate salt	1
1,3-Dimethyl-8-phenylxanthine	1
BW 723C86	1
Cibenzoline succinate	1
CP-101537	1
Aurothioglucose	1
Lamotrigine	1
(-)-Tetramisole hydrochloride	1
LP44	1
Gossypol	1
T0070907	1
Perphenazine	1
Iofetamine hydrochloride	1
(±)-Methoxyverapamil hydrochloride	1
LE 300	1
MRS 2159	1
SB 216763	1
TBB	1
NU2058	1
Naltrindole hydrochloride	1
CyPPA	1
GR 127935 hydrochloride hydrate	1
N-Oleoylethanolamine	1
Nortriptyline hydrochloride	1
Piracetam	1
Lonidamine	1
GW9662	1
Eupatorin	1
S15535	1
CP-93129 dihydrochloride hydrate	1
BIX 01294 trihydrochloride hydrate	1
(±)-alpha-Lipoic Acid	1
WIN 62,577	1
Putrescine dihydrochloride	1
BF-170 hydrochloride	1
SU 6656	1
AMG 9810	1
Ribavirin	1
Pergolide methanesulfonate	1
Riluzole	1
SB-366791	1
Tulobuterol hydrochloride	1
6(5H)-Phenanthridinone	1
Tetradecylthioacetic acid	1
BMS-299897	1
Prazosin hydrochloride	1
Ritanserin	1
5alpha-Pregnan-3alpha-ol-20-one	1
Pirenperone	1
Quinidine sulfate	1
(-)-Sulpiride	1
Quipazine, 6-nitro-, maleate	1
Trifluperidol hydrochloride	1
SKF 95282 dimaleate	1
Wortmannin from Penicillium funiculosum	1
Pyrazinecarboxamide	1
Sobuzoxane	1
Sulfaphenazole	1
BMS-193885	1
CIQ	1
A3 hydrochloride	1
Thio-NADP sodium	1
Xylometazoline hydrochloride	1
(±)-threo-1-Phenyl-2-decanoylamino-3-morpholino-1-propanol hydrochloride	1
Phorbol 12-myristate 13-acetate	1
Tazarotene	1
(+)-Quisqualic acid	1
DMSO	2
Amantadine hydrochloride	2
N-Acetylprocainamide hydrochloride	2
3-Bromo-7-nitroindazole	2
Cephalexin hydrate	2
Centrophenoxine hydrochloride	2
Org 24598 lithium salt	2
Aminophylline ethylenediamine	2
L(-)-Norepinephrine bitartrate	2
Betaine hydrochloride	2
Chlorzoxazone	2
Chlorothiazide	2
GR 79236X	2
N-Acetyltryptamine	2
Amifostine	2
(+)-Chlorpheniramine maleate	2
Cefmetazole sodium	2
CP-380736	2
5-Aminovaleric acid hydrochloride	2
4-Aminopyridine	2
p-Aminoclonidine hydrochloride	2
Cortisone 21-acetate	2
9-cyclopentyladenine	2
Cefotaxime sodium	2
CB 1954	2
Alaproclate hydrochloride	2
Opipramol dihydrochloride	2
Ro 20-1724	2
(±)-p-Chlorophenylalanine	2
BRL 54443 maleate	2
4-(2-Aminoethyl)benzenesulfonyl fluoride hydrochloride	2
(±)-Norepinephrine (+)bitartrate	2
3-Aminopropionitrile fumarate	2
1-Aminobenzotriazole	2
Psora-4	2
Betamethasone	2
Artemether	2
L-allylglycine	2
3-Amino-1-propanesulfonic acid sodium	2
Bepridil hydrochloride	2
Buspirone hydrochloride	2
BTCP hydrochloride	2
Cinoxacin	2
Alprenolol hydrochloride	2
Reserpine	2
S(-)-Atenolol	2
L-Arginine	2
2-(2-Aminoethyl)isothiourea dihydrobromide	2
2-Hydroxysaclofen	2
DL-Buthionine-[S,R]-sulfoximine	2
DL-p-Chlorophenylalanine methyl ester hydrochloride	2
(+)-Brompheniramine maleate	2
1-(4-Chlorobenzyl)-5-methoxy-2-methylindole-3-acetic acid	2
Cyclothiazide	2
CGS-21680 hydrochloride	2
Phenytoin sodium	2
Paliperidone	2
DL-threo-beta-hydroxyaspartic acid	2
N6-Cyclohexyladenosine	2
Daidzein	2
3,4-Dihydroxyphenylacetic acid	2
2,3-didehydro-3-deoxythymidine	2
1,3-Dipropyl-7-methylxanthine	2
Doxepin hydrochloride	2
2,4-Diamino-6-pyrimidinone	2
S-Ethylisothiourea hydrobromide	2
NBI 27914	2
Ciproxifan hydrochloride	2
Fenspiride hydrochloride	2
Hemicholinium-3	2
1-(m-Chlorophenyl)-biguanide hydrochloride	2
(±)-AMPA hydrobromide	2
beta-Estradiol	2
erythro-9-(2-Hydroxy-3-nonyl)adenine hydrochloride	2
Temsirolimus	2
Diethylenetriaminepentaacetic acid	2
Cirazoline hydrochloride	2
L-3,4-Dihydroxyphenylalanine methyl ester hydrochloride	2
Muscimol hydrobromide	2
EGTA	2
DL-Homatropine hydrobromide	2
Furegrelate sodium	2
Histamine dihydrochloride	2
Hydroxyurea	2
Ibudilast	2
Ebastine	2
(+)-Cyclazocine	2
1-Deoxynojirimycin hydrochloride	2
1,4-Dideoxy-1,4-imino-D-arabinitol	2
N-Methyl-1-deoxynojirimycin	2
Diacylglycerol Kinase Inhibitor II	2
4-Imidazolemethanol hydrochloride	2
Lithium Chloride	2
Harmane	2
GW7647	2
N,N-Dihexyl-2-(4-fluorophenyl)indole-3-acetamide	2
(2S,1S,2S)-2-(carboxycyclopropyl)glycine	2
L-3,4-Dihydroxyphenylalanine	2
Dihydrokainic acid	2
KRM-III	2
Diphenhydramine hydrochloride	2
1,10-Diaminodecane	2
6-Hydroxymelatonin	2
Hexamethonium dichloride	2
Fusidic acid sodium	2
Furosemide	2
5-fluoro-5-deoxyuridine	2
L-165,041	2
CPNQ	2
8-Cyclopentyl-1,3-dipropylxanthine	2
Decamethonium dibromide	2
N^G,N^G-Dimethylarginine hydrochloride	2
1,7-Dimethylxanthine	2
N-Methyldopamine hydrochloride	2
Hexamethonium bromide	2
DPO-1	2
Valganciclovir hydrochloride hydrate	2
Flupirtine maleate	2
5-Hydroxy-L-tryptophan	2
Gallamine triethiodide	2
8-Cyclopentyl-1,3-dimethylxanthine	2
(±)-Chloro-APB hydrobromide	2
8-(3-Chlorostyryl)caffeine	2
P1,P4-Di(adenosine-5)tetraphosphate triammonium	2
SANT-1	2
(±)-2,3-Dichloro-alpha-methylbenzylamine hydrochloride	2
N,N,N,N-Tetramethylazodicarboxamide	2
3,5-Dinitrocatechol	2
E-64	2
4-Hydroxy-3-methoxyphenylacetic acid	2
Nelfinavir mesylate hydrate	2
Flutamide	2
Hydroxylamine hydrochloride	2
R-(+)-8-Hydroxy-DPAT hydrobromide	2
4-Methylpyrazole hydrochloride	2
Minocycline hydrochloride	2
Olomoucine	2
Eprosartan mesylate	2
NF 023	2
Pyrilamine maleate	2
TG003	2
1-Phenyl-3-(2-thiazolyl)-2-thiourea	2
Piroxicam	2
Ifenprodil tartrate	2
N-omega-Methyl-5-hydroxytryptamine oxalate salt	2
L-701,324	2
Olvanil	2
Cysteamine hydrochloride	2
NCS-382	2
Naphazoline hydrochloride	2
Naloxone hydrochloride	2
R(+)-IAA-94	2
S-Methylisothiourea hemisulfate	2
Ketorolac tris salt	2
1-Methylhistamine dihydrochloride	2
MK-912	2
Sodium Oxamate	2
Levetiracetam	2
Picrotoxin	2
Ketoprofen	2
Moxisylyte hydrochloride	2
4-Amidinophenylmethanesulfonyl fluoride hydrochloride	2
Methoxamine hydrochloride	2
Mecamylamine hydrochloride	2
DFB	2
NG-Nitro-L-arginine methyl ester hydrochloride	2
PMEG hydrate	2
(±)-Ibuprofen	2
S-Methyl-L-thiocitrulline acetate	2
Methapyrilene hydrochloride	2
L-alpha-Methyl DOPA	2
Pentoxifylline	2
alpha-Methyl-DL-tyrosine methyl ester hydrochloride	2
Ketotifen fumarate	2
Loperamide hydrochloride	2
Metrazoline oxalate	2
Oxaprozin	2
AS605240	2
Palmitoyl-DL-Carnitine chloride	2
(+)-Pilocarpine hydrochloride	2
Stevioside	2
SB-525334	2
Rufinamide	2
L-Methionine sulfoximine	2
Loxapine succinate	2
JW74	2
L-Glutamic acid, N-phthaloyl-	2
Nilutamide	2
Pilocarpine nitrate	2
Spermidine trihydrochloride	2
Pregnenolone sulfate sodium	2
IRAK-1/4 Inhibitor I	2
Tiapride hydrochloride	2
Terbutaline hemisulfate	2
U-69593	2
(±)-Sotalol hydrochloride	2
Quazinone	2
4-Hydroxyphenethylamine hydrochloride	2
Ara-G hydrate	2
YS-035 hydrochloride	2
Pheniramine maleate	2
Retinoic acid	2
1-Phenylbiguanide	2
SKF 83959 hydrobromide	2
(-)-Quinpirole hydrochloride	2
Sulindac	2
Tyrphostin 47	2
Tropicamide	2
FAUC 213	2
(±)-Thalidomide	2
(E)-4-amino-2-butenoic acid	2
Propionylpromazine hydrochloride	2
Phenylbutazone	2
Carmofur	2
Succinylcholine chloride	2
SDZ-205,557 hydrochloride	2
THIP hydrochloride	2
L2-b	2
S(+)-Raclopride L-tartrate	2
(±)-Synephrine	2
SB 206553 hydrochloride	2
(+)-Norfenfluramine hydrochloride	2
CP-64434 hydrate	2
Zonisamide sodium	2
Semicarbazide hydrochloride	2
Albuterol hemisulfate	2
SMER28	2
ICI 63,137	2
Na-p-Tosyl-L-lysine chloromethyl ketone hydrochloride	2
Caroverine hydrochloride	2
Primidone	2
Ibandronate sodium	2
Tirofiban hydrochloride monohydrate	2
PD 98,059	2
(-)-Scopolamine,n-Butyl-, bromide	2
Urapidil hydrochloride	2
Acepromazine maleate	2
S(-)-Timolol maleate	2
Resveratrol	2
Enalaprilat dihydrate	2
Pramipexole dihydrochloride	2
SQ 22536	2
Urapidil, 5-Methyl-	2
Triamterene	2
(±)-Taxifolin	2
EBPC	2
PF-4708671	2
1-[2-(Trifluoromethyl)phenyl]imidazole	2
Zimelidine dihydrochloride	2
DL-alpha-Methyl-p-tyrosine	3
2,3-Butanedione monoxime	3
Aminopterin	3
Acetazolamide	3
HEMADO	3
BWB70C	3
2-Chloroadenosine	3
Cystamine dihydrochloride	3
Cilostazol	3
Chelidamic acid	3
Corticosterone	3
Ancitabine hydrochloride	3
Beclomethasone	3
Benzamide	3
4-DAMP methiodide	3
(-)-Physostigmine	3
UCL 2077	3
Fexofenadine hydrochloride	3
DM 235	3
Fluvoxamine maleate	3
Demeclocycline hydrochloride	3
3-deazaadenosine	3
Tocainide hydrochloride	3
Icilin	3
Carvedilol	3
(-)-Epinephrine bitartrate	3
5-Carboxamidotryptamine maleate	3
Etazolate hydrochloride	3
Estrone	3
Hydralazine hydrochloride	3
NS8593 hydrochloride	3
(±)-Vanillylmandelic acid	3
Felbamate	3
Fusaric acid	3
(+)-Hydrastine	3
CP-91149	3
N-Methyl-beta-carboline-3-carboxamide	3
(+/-)-Anisodamine	3
Glipizide	3
JX401	3
Fenoterol hydrobromide	3
SR 142948A	3
5-hydroxydecanoic acid sodium	3
Doxazosin mesylate	3
Benidipine hydrochloride	3
1,1-Dimethyl-4-phenyl-piperazinium iodide	3
Fenoldopam bromide	3
Agomelatine	3
Nitrendipine	3
Nimodipine	3
cis(+/-)-8-OH-PBZI hydrobromide	3
Nalidixic acid sodium	3
5alpha-Pregnan-3alpha-ol-11,20-dione	3
(±)-Octopamine hydrochloride	3
5-Nitro-2-(3-phenylpropylamino)benzoic acid	3
Dihydrocapsaicin	3
Oxotremorine methiodide	3
Pindolol	3
NADPH tetrasodium	3
PD-184161	3
(±)-cis-Piperidine-2,3-dicarboxylic acid	3
1-(2-Methoxyphenyl)piperazine hydrochloride	3
Tomoxetine	3
Telenzepine dihydrochloride	3
U-99194A maleate	3
Triprolidine hydrochloride	3
Protriptyline hydrochloride	3
SNC80	3
Brinzolamide	3
Amisulpride	3
Taurine	3
Thioperamide maleate	3
UK 14,304	3
CP-100263 dihydrochloride hydrate	3
Ranolazine dihydrochloride	3
rac BHFF	3
Dolasetron mesylate hydrate	3
Rolipram	3
S(-)-3PPP hydrochloride	3
GANT61	3
Spermine tetrahydrochloride	3
L-Mimosine from Koa hoale seeds	3
Trazodone hydrochloride	3
Zaprinast	3
(±)-PPHT hydrochloride	3
CP-335963	3
(6R)-5,6,7,8-Tetrahydro-L-biopterin hydrochloride	3
Pseudocantharidin C	3
Xylazine hydrochloride	3
Phosphoramidon disodium	3
SC 19220	3
Tegafur	3
Quinelorane dihydrochloride	3
L-Beta-threo-benzyl-aspartate	3
cDPCP	3
Triamcinolone	3
BIA 2-093	3
CP-226269	3
Pinacidil	3
Trimethoprim	3
GABA	4
(±)-AMT hydrochloride	4
BLI-489 hydrate	4
Bumetanide	4
L-2-aminoadipic acid	4
trans-(±)-ACPD	4
SB 222200	4
CP-100356 monohydrochloride	4
Cefaclor	4
Cefsulodin sodium salt hydrate	4
TMB-8 hydrochloride	4
Antozoline hydrochloride	4
L-732,138	4
CBIQ	4
BW 284c51	4
N6-2-(4-Aminophenyl)ethyladenosine	4
AIDA	4
Indinavir sulfate salt hydrate	4
p-Benzoquinone	4
McN-A-343	4
Imipenem monohydrate	4
Aminobenztropine	4
Varenicline tartrate	4
(±)-Brompheniramine maleate	4
Benzamidine hydrochloride	4
Acetylthiocholine chloride	4
Chloroquine diphosphate	4
Astaxanthin	4
TNP	4
ARL 67156 trisodium salt	4
4-Aminobenzamidine dihydrochloride	4
Clofibrate	4
2-Methylthioadenosine triphosphate tetrasodium	4
Gisadenafil besylate salt	4
DAPH	4
Chloro-IB-MECA	4
Doxycycline hydrochloride	4
Celecoxib	4
Eletriptan hydrobromide	4
Anisotropine methyl bromide	4
Staurosporine aglycone	4
17alpha-hydroxyprogesterone	4
Forskolin	4
L-Hyoscyamine	4
N-(3,3-Diphenylpropyl)glycinamide	4
2-Chloro-2-deoxy-D-glucose	4
6,7-ADTN hydrobromide	4
Mephetyl tetrazole	4
Dextromethorphan hydrobromide monohydrate	4
Guvacine hydrochloride	4
Glybenclamide	4
Loxiglumide	4
Cilnidipine	4
DNQX	4
3,7-Dimethyl-1-propargylxanthine	4
S(-)-Pindolol	4
DL-alpha-Difluoromethylornithine hydrochloride	4
5,5-Dimethyl-1-pyrroline-N-oxide	4
Gabapentin	4
Flumazenil	4
2-Chloroadenosine triphosphate tetrasodium	4
2,3-dideoxycytidine	4
Hydrocortisone	4
N-Methylhistaprodifen dioxalate salt	4
Cetirizine dihydrochloride	4
Efaroxan hydrochloride	4
L-Glutamic acid hydrochloride	4
(±)-CGP-12177A hydrochloride	4
R(+)-SCH-23390 hydrochloride	4
Vanillic acid diethylamide	4
JFD00244	4
Histamine, R(-)-alpha-methyl-, dihydrochloride	4
Ganciclovir	4
R-(-)-Desmethyldeprenyl hydrochloride	4
Donitriptan monohydrochloride	4
Naratriptan hydrochloride	4
RepSox	4
Esomeprazole magnesium dihydrate	4
FPL 64176	4
L-Glutamine	4
Clodronic acid	4
GW9508	4
GYKI 52466 hydrochloride	4
6-Hydroxy-DL-DOPA	4
S-(+)-Fluoxetine hydrochloride	4
R(-)-Isoproterenol (+)-bitartrate	4
CP-154526 hydrochloride	4
MDL 28170	4
Valproic acid sodium	4
1,5-Isoquinolinediol	4
LY-310,762 hydrochloride	4
(±)-Propranolol hydrochloride	4
NG-Nitro-L-arginine	4
L-N6-(1-Iminoethyl)lysine hydrochloride	4
Molindone hydrochloride	4
Ketoconazole	4
Oxymetazoline hydrochloride	4
Ofloxacin	4
Mitiglinide calcium	4
alpha,beta-Methylene adenosine 5-triphosphate dilithium	4
NBQX disodium	4
3-Nitropropionic acid	4
Propafenone hydrochloride	4
Phenylephrine hydrochloride	4
Fenobam	4
Oxybutynin Chloride	4
Trandolapril	4
PRE-084	4
Indomethacin	4
MTEP hydrochloride	4
PNU-282987	4
Imipramine hydrochloride	4
Minoxidil	4
Methysergide maleate	4
Nialamide	4
AMN082	4
CP-471474	4
Bisoprolol hemifumarate salt	4
Oxolinic acid	4
Ethopropazine hydrochloride	4
Papaverine hydrochloride	4
NO-711 hydrochloride	4
Promazine hydrochloride	4
Ritodrine hydrochloride	4
Ro 8-4304	4
Ro 04-6790 dihydrochloride	4
PD 168,077 maleate	4
Quinacrine dihydrochloride	4
(±)-Sulpiride	4
Sepiapterin	4
Trihexyphenidyl hydrochloride	4
Uridine 5-diphosphate sodium	4
PPADS	4
PAPP	4
Phentolamine mesylate	4
CP-346086 dihydrate	4
SC-57461A	4
Spironolactone	4
Quinolinic acid	4
(±)-SKF 38393, N-allyl-, hydrobromide	4
KB-R7493	4
(±)-Vesamicol hydrochloride	4
YC-1	4
(-)-Scopolamine hydrobromide	4
Phenamil methanesulfonate	4
Tyrphostin 51	4
A-68930 hydrochloride	4
SC-51089 hydrate	4
Picotamide	4
Tetrabenazine	4
Phenylbenzene-omega-phosphono-alpha-amino acid	4
Phloretin	4
Rauwolscine hydrochloride	4
ANA-12	4
Bropirimine	4
Granisetron hydrochloride	4
Vinpocetine	4
(S)-Propranolol hydrochloride	4
N2-Ethyl-2-deoxyguanosine	4
Bicalutamide (CDX)	4
Quinine sulfate	4
1-(1-Naphthyl)piperazine hydrochloride	4
L-Tryptophan	4
Tetraisopropyl pyrophosphoramide	4
Tizanidine hydrochloride	4
Pyridostigmine bromide	4
Tolazamide	4
6-Aminohexanoic acid	5
Altretamine	5
PF 3845 hydrate	5
Clonidine hydrochloride	5
Lumefantrine	5
Aniracetam	5
(±)-p-Aminoglutethimide	5
L-Aspartic acid	5
Tryptamine hydrochloride	5
Arcaine sulfate	5
Voriconazole	5
PD 169316	5
(±)-CPP	5
Disopyramide	5
Bisdemethoxycurcumin	5
Diazoxide	5
Diltiazem hydrochloride	5
(S)-3,5-Dihydroxyphenylglycine	5
Daphnetin	5
Isoguvacine hydrochloride	5
S-(-)-Eticlopride hydrochloride	5
Fenofibrate	5
L-Histidine hydrochloride	5
GR-89696 fumarate	5
Bezafibrate	5
R(-)-Apocodeine hydrochloride	5
Domperidone	5
Dofetilide	5
Dicyclomine hydrochloride	5
Desipramine hydrochloride	5
5,7-Dichlorokynurenic acid	5
Diclofenac sodium	5
Danazol	5
N-Desmethylclozapine	5
Hexahydro-sila-difenidol hydrochloride, p-fluoro analog	5
Metolazone	5
5-Fluorouracil	5
CNQX disodium	5
Dipyridamole	5
2,3-Butanedione	5
(±) trans-U-50488 methanesulfonate	5
Fluoxetine hydrochloride	5
3-Isobutyl-1-methylxanthine	5
SC-236	5
m-Iodobenzylguanidine hemisulfate	5
Molsidomine	5
Meclofenamic acid sodium	5
LY-367,265	5
Leflunomide	5
SC-58125	5
ONO-RS-082	5
Pancuronium bromide	5
Nicardipine hydrochloride	5
Lorglumide sodium	5
S(+)-Ibuprofen	5
Milrinone	5
6-Methyl-2-(phenylethynyl)pyridine hydrochloride	5
Myricetin	5
Oleic Acid	5
Sivelestat sodium salt hydrate	5
Neostigmine bromide	5
Nifedipine	5
Rizatriptan benzoate salt	5
NG-Monomethyl-L-arginine acetate	5
Nisoxetine hydrochloride	5
alpha-Methyl-5-hydroxytryptamine maleate	5
CR 2249	5
SKF-525A hydrochloride	5
Lomefloxacin hydrochloride	5
Lidocaine N-ethyl bromide quaternary salt	5
1-Methylimidazole	5
Nylidrin hydrochloride	5
Proglumide	5
Piceatannol	5
Metoclopramide hydrochloride	5
8-Methoxymethyl-3-isobutyl-1-methylxanthine	5
Meloxicam sodium	5
(±)-3-(3,4-dihydroxyphenyl)-2-methyl-DL-alanine	5
SB 242084 dihydrochloride hydrate	5
Levallorphan tartrate	5
N-Methyl-D-aspartic acid	5
Morin	5
L-162,313	5
Nimesulide	5
Nitisinone	5
ICI 204,448 hydrochloride	5
Melatonin	5
Memantine hydrochloride	5
Naftopidil dihydrochloride	5
L-745,870 hydrochloride	5
Isoxanthopterin	5
Kynurenic acid	5
R(-)-N6-(2-Phenylisopropyl)adenosine	5
Phosphomycin disodium	5
Piribedil maleate	5
Phaclofen	5
Phosphonoacetic acid	5
Ruthenium red	5
13-cis-retinoic acid	5
(±)-6-Chloro-PB hydrobromide	5
TCPOBOP	5
Ropinirole hydrochloride	5
(-)-Scopolamine methyl nitrate	5
N-Acetyl-L-Cysteine	6
6-Methoxy-1,2,3,4-tetrahydro-9H-pyrido[3,4b] indole	6
Acetamide	6
Adenosine 3,5-cyclic monophosphate	6
Gabaculine hydrochloride	6
O-(Carboxymethyl)hydroxylamine hemihydrochloride	6
1-Allyl-3,7-dimethyl-8-p-sulfophenylxanthine	6
Acetohexamide	6
Actinonin	6
Bupropion hydrochloride	6
BU224 hydrochloride	6
3-Morpholinosydnonimine hydrochloride	6
CGP-7930	6
2-(Methylthio)adenosine 5-diphosphate trisodium salt hydrate	6
3-Azido-3-deoxythymidine	6
YM 976	6
Linezolid	6
5-(N,N-Dimethyl)amiloride hydrochloride	6
Sodium Taurocholate hydrate	6
Sildenafil citrate salt	6
Methotrexate hydrate	6
(+)-Bromocriptine methanesulfonate	6
1-(2-Chlorophenyl)-1-(4-chlorophenyl)-2,2-dichloroethane	6
SB 202190	6
Budesonide	6
B-HT 933 dihydrochloride	6
Citalopram hydrobromide	6
Choline bromide	6
Allopurinol	6
L-azetidine-2-carboxylic acid	6
5-(N,N-hexamethylene)amiloride	6
Azathioprine	6
Atropine methyl bromide	6
8-(4-Chlorophenylthio)-cAMP sodium	6
L-Cysteinesulfinic Acid	6
8-Bromo-cAMP sodium	6
Sorbinil	6
(±)-Butaclamol hydrochloride	6
Carmustine	6
Fulvestrant	6
1-Amino-1-cyclohexanecarboxylic acid hydrochloride	6
Cefazolin sodium	6
BRL 37344 sodium	6
L-Cycloserine	6
(±)-Nipecotic acid	6
(±)-Atenolol	6
N-Acetyl-5-hydroxytryptamine	6
Arecoline hydrobromide	6
Aminoguanidine hemisulfate	6
8-Bromo-cGMP sodium	6
Cephalothin sodium	6
N-(2-[4-(4-Chlorophenyl)piperazin-1-yl]ethyl)-3-methoxybenzamide	6
Caffeic Acid	6
ML-9	6
Cephradine	6
Azelaic acid	6
Atropine methyl nitrate	6
(±)-HA-966	6
Arecaidine propargyl ester hydrobromide	6
A-315456	6
ATPA	6
Agmatine sulfate	6
5-Bromo-2-deoxyuridine	6
Carbamazepine	6
Cimetidine	6
(+)-Catechin Hydrate	6
4-Amino-1,8-naphthalimide	6
(±)-2-Amino-4-phosphonobutyric acid	6
1,3-Dipropyl-8-p-sulfophenylxanthine	6
(±)-2-Amino-3-phosphonopropionic acid	6
SB 200646 hydrochloride	6
AB-MECA	6
Maraviroc	6
L-Buthionine-sulfoximine	6
Cyproterone acetate	6
Captopril	6
Cyclobenzaprine hydrochloride	6
Caffeine	6
N6-Cyclopentyladenosine	6
Chlorpropamide	6
N-(4-Amino-2-chlorophenyl)phthalimide	6
Atorvastatin calcium salt trihydrate	6
3-Aminopropylphosphonic acid	6
Cinnarizine	6
Cyclophosphamide monohydrate	6
Droxinostat	6
L-Canavanine sulfate	6
CGS-15943	6
Enoximone	6
MHPG piperazine	6
R-(+)-7-Hydroxy-DPAT hydrobromide	6
L-Canavanine	6
Iodoacetamide	6
Disopyramide phosphate	6
CGS-12066A maleate	6
Y-27632 dihydrochloride	6
Imperatorin	6
WB-4101 hydrochloride	6
Dequalinium chloride hydrate	6
D(-)-2-Amino-5-phosphonopentanoic acid	6
Hypotaurine	6
Tamoxifen	6
1,3,5-tris(4-hydroxyphenyl)-4-propyl-1H-pyrazole	6
(±)-8-Hydroxy-DPAT hydrobromide	6
Famotidine	6
Formoterol	6
Sematilide monohydrochloride monohydrate	6
2-Cyclooctyl-2-hydroxyethylamine hydrochloride	6
Droperidol	6
Doxylamine succinate	6
Epinastine hydrochloride	6
Haloperidol	6
L-Dopa ethyl ester	6
Dopamine hydrochloride	6
FSCPX	6
Felodipine	6
GW2974	6
Ipratropium bromide	6
(±)-SKF-38393 hydrochloride	6
Propofol	6
(-)-alpha-Methylnorepinephrine	6
Bexarotene	6
Genistein	6
3,4-Dichloroisocoumarin	6
CGP 20712A methanesulfonate	6
Dobutamine hydrochloride	6
Venlafaxine hydrochloride	6
Guanabenz acetate	6
(±)-Epinephrine hydrochloride	6
Phenserine	6
Flunarizine dihydrochloride	6
Serotonin hydrochloride	6
Imidazole-4-acetic acid hydrochloride	6
DBO-83	6
R(+)-Butylindazone	6
5,5-Diphenylhydantoin	6
Ganaxolone	6
Ethosuximide	6
(±)-7-Hydroxy-DPAT hydrobromide	6
Furafylline	6
NS5806	6
GR 55562 dihydrobromide	6
S-(-)-Carbidopa	6
Chlormezanone	6
Dipropyldopamine hydrobromide	6
Epibestatin hydrochloride	6
Bendamustine hydrochloride	6
p-Fluoro-L-phenylalanine	6
2,2-Bipyridyl	6
CX 546	6
Etodolac	6
Emodin	6
Hispidin	6
Imazodan	6
GBR-12935 dihydrochloride	6
ML-7	6
Iproniazid phosphate	6
Imetit dihydrobromide	6
Metergoline	6
(±)-Metoprolol (+)-tartrate	6
Mifepristone	6
PHA-543613	6
(-)-MK-801 hydrogen maleate	6
Methiothepin mesylate	6
(±)-Octoclothepin maleate	6
O-Phospho-L-serine	6
AEG 3482	6
Linopirdine	6
Metaproterenol hemisulfate	6
Zoledronic acid monohydrate	6
Maprotiline hydrochloride	6
NS-1619	6
Nemadipine-A	6
Progesterone	6
S-Nitrosoglutathione	6
3-alpha,21-Dihydroxy-5-alpha-pregnan-20-one	6
Promethazine hydrochloride	6
Nimustine hydrochloride	6
L-741,626	6
p-Iodoclonidine hydrochloride	6
Mianserin hydrochloride	6
Mizoribine	6
Clorgyline hydrochloride	6
(±)-alpha-Methyl-4-carboxyphenylglycine	6
SB-215505	6
H-8 dihydrochloride	6
CP-66713	6
Praziquantel	6
Norcantharidin	6
3-n-Propylxanthine	6
Isotharine mesylate	6
(-)-Isoproterenol hydrochloride	6
3-Iodo-L-tyrosine	6
Moxonidine hydrochloride	6
Mevastatin	6
IB-MECA	6
L-DOPS	6
Loratadine	6
X80	6
Cisplatin	6
7-Nitroindazole	6
Noscapine hydrchloride	6
Isoliquiritigenin	6
1-(5-Isoquinolinylsulfonyl)-2-methylpiperazine dihydrochloride	6
MG 624	6
Labetalol hydrochloride	6
(S)-MAP4 hydrochloride	6
NS 2028	6
Niflumic acid	6
Pentamidine isethionate	6
Naltrexone hydrochloride	6
R(-)-Me5	6
3-(1H-Imidazol-4-yl)propyl di(p-fluorophenyl)methyl ether hydrochloride	6
K 185	6
alpha-Lobeline hydrochloride	6
Naltriben methanesulfonate	6
(±)-Muscarine chloride	6
Oxiracetam	6
S-Nitroso-N-acetylpenicillamine	6
(±)-Normetanephrine hydrochloride	6
Pentylenetetrazole	6
Imiloxan hydrochloride	6
MRS 1523	6
Lansoprazole	6
O-Methylserotonin hydrochloride	6
Methoctramine tetrahydrochloride	6
Pimozide	6
(±)-Isoproterenol hydrochloride	6
(-)-Naproxen sodium	6
Famciclovir	6
ML 10302	6
L-687,384 hydrochloride	6
2,6-Difluoro-4-[2-(phenylsulfonylamino)ethylthio]phenoxyacetamide	6
(+)-MK-801 hydrogen maleate	6
ODQ	6
Nomifensine maleate	6
NAN-190 hydrobromide	6
Pirenzepine dihydrochloride	6
Ro 41-0960	6
Procaine hydrochloride	6
PD-156707	6
Tamoxifen citrate	6
Yohimbine hydrochloride	6
Phenelzine sulfate	6
2-Phenylaminoadenosine	6
SKF 86466	6
SR 59230A oxalate	6
Tetracaine hydrochloride	6
U-74389G maleate	6
Tetrahydrozoline hydrochloride	6
U0126	6
R(+)-3PPP hydrochloride	6
4-DAMP	6
U-62066	6
Olanzapine	6
Steviol	6
Quercetin dihydrate	6
LP 12 hydrochloride hydrate	6
Zofenopril calcium	6
SR-95531	6
Tolbutamide	6
AC-55649	6
(-)-Perillic acid	6
Prilocaine hydrochloride	6
D-609 potassium	6
Trequinsin hydrochloride	6
Avridine	6
Triflusal	6
4-Imidazoleacrylic acid	6
SCH 58261	6
Rilmenidine hemifumarate	6
Tyrphostin AG 538	6
SC-51322	6
Theobromine	6
Vancomycin hydrochloride from Streptomyces orientalis	6
Ketanserin tartrate	6
PD-180970	7
Azithromycin dihydrate	7
Suramin	7
Chelerythrine chloride	7
Cyclosporin A	7
(±)-Baclofen	7
Carbachol	7
Brefeldin A from Penicillium brefeldianum	7
BP 897	7
Roscovitine	7
Cyproheptadine hydrochloride	7
Cantharidin	7
Chlorpromazine hydrochloride	7
Chlorprothixene hydrochloride	7
N-Phenylanthranilic acid	7
PD 0325901	7
OBAA	7
Paroxetine hydrochloride hemihydrate (MW = 374.83)	7
(±)-2-Amino-5-phosphonopentanoic acid	7
D-Cycloserine	7
G15	7
CGP-13501	7
Clemastine fumarate	7
S(-)-p-Bromotetramisole oxalate	7
S-(p-Azidophenacyl)glutathione	7
Acetyl-beta-methylcholine chloride	7
AA-861	7
PHA 767491 hydrochloride	7
Trovafloxacin mesylate	7
cis-4-Aminocrotonic acid	7
O6-benzylguanine	7
(±)-Chlorpheniramine maleate	7
Betaine aldehyde chloride	7
Bay 11-7085	7
Ceftriaxone sodium	7
(±)-Bay K 8644	7
DL-Cycloserine	7
Caffeic acid phenethyl ester	7
BTO-1	7
Amiloride hydrochloride	7
Amitriptyline hydrochloride	7
5-azacytidine	7
9-Amino-1,2,3,4-tetrahydroacridine hydrochloride	7
Amoxapine	7
Acyclovir	7
Acetylsalicylic acid	7
N-Bromoacetamide	7
Benazoline oxalate	7
Calmidazolium chloride	7
Betaxolol hydrochloride	7
Benztropine mesylate	7
Gemcitabine hydrochloride	7
L-798106	7
Bromoacetylcholine bromide	7
PK 11195	7
Pyrocatechol	7
Atropine sulfate	7
Bosutinib	7
Adenosine	7
5-(N-Ethyl-N-isopropyl)amiloride	7
10058-F4	7
A-77636 hydrochloride	7
GR 113808	7
Clemizole hydrochloride	7
PF-431396 hydrate	7
(-)-Cotinine	7
BMY 7378 dihydrochloride	7
Cilostamide	7
S-(+)-PD 123177 trifluoroacetate salt hydrate	7
Z-L-Phe chloromethyl ketone	7
Chlormethiazole hydrochloride	7
Aurintricarboxylic acid	7
8-(p-Sulfophenyl)theophylline	7
Sandoz 58-035	7
TBBz	7
Benzamil hydrochloride	7
CGP-74514A hydrochloride	7
Bestatin hydrochloride	7
Bromoacetyl alprenolol menthane	7
DMH4	7
R(+)-6-Bromo-APB hydrobromide	7
Biperiden hydrochloride	7
Lercanidipine hydrochloride hemihydrate	7
Apigenin	7
Indirubin-3-oxime	7
Alfuzosin hydrochloride	7
Benoxathian hydrochloride	7
7-Chloro-4-hydroxy-2-phenyl-1,8-naphthyridine	7
Carboplatin	7
Colchicine	7
5-Fluoroindole-2-carboxylic acid	7
ABT-418 hydrochloride	7
1-Aminocyclopropanecarboxylic acid hydrochloride	7
Amsacrine hydrochloride	7
(+)-Butaclamol hydrochloride	7
Apomorphine hydrochloride hemihydrate	7
AS-252424	7
Alloxazine	7
CNS-1102	7
Benserazide hydrochloride	7
Carbetapentane citrate	7
BRL 50481	7
Clotrimazole	7
Cytosine-1-beta-D-arabinofuranoside hydrochloride	7
Supercinnamaldehyde	7
Calcimycin	7
Cantharidic Acid	7
Cortisone	7
Debrisoquin sulfate	7
SB 415286	7
4-Hydroxybenzhydrazide	7
Etoposide	7
N-Ethylmaleimide	7
Hydroquinone	7
(S)-(+)-Camptothecin	7
Dantrolene sodium	7
ET-18-OCH3	7
ZD 7114 hydrochloride	7
SR 27897 hydrate	7
BNTX maleate salt hydrate	7
Cytidine 5-diphosphocholine sodium salt hydrate	7
DCEBIO	7
Dihydroouabain	7
R(-)-Propylnorapomorphine hydrochloride	7
Edrophonium chloride	7
Sunitinib malate	7
Genipin	7
MNS	7
Idarubicin	7
R(-)-2,10,11-Trihydroxyaporphine hybrobromide	7
Diphenyleneiodonium chloride	7
Nefiracetam	7
7-Cyclopentyl-5-(4-phenoxy)phenyl-7H-pyrrolo[2,3-d]pyrimidin-4-ylamine	7
Fiduxosin hydrochloride	7
cis-(Z)-Flupenthixol dihydrochloride	7
DL-erythro-Dihydrosphingosine	7
Capsazepine	7
R(-)-2,10,11-Trihydroxy-N-propylnoraporphine hydrobromide	7
Emetine dihydrochloride hydrate	7
Ellipticine	7
Hydrochlorothiazide	7
JS-K	7
D-ribofuranosylbenzimidazole	7
5-N-Ethylcarboxamidoadenosine	7
Retinoic acid p-hydroxyanilide	7
NSC 95397	7
IMID-4F hydrochloride	7
SP600125	7
AC-93253 iodide	7
2,3-Dimethoxy-1,4-naphthoquinone	7
(-)-Eseroline fumarate	7
Fluphenazine dihydrochloride	7
5-Hydroxyindolacetic acid	7
Guanidinyl-naltrindole di-trifluoroacetate	7
PD-161570	7
Piperlongumine	7
Pentolinium di[L(+)-tartrate]	7
Nocodazole	7
Kainic acid	7
2-methoxyestradiol	7
NNC 55-0396	7
L-alpha-Methyl-p-tyrosine	7
Ro 90-7501	7
p-MPPF dihydrochloride	7
Topotecan hydrochloride hydrate	7
Pirfenidone	7
S-(4-Nitrobenzyl)-6-thioinosine	7
Indatraline hydrochloride	7
ZM 39923 hydrochloride	7
Podophyllotoxin	7
Ivermectin	7
BIO	7
MK-886	7
Mitoxantrone	7
L-655,708	7
CI-976	7
Mifamurtide	7
Mexiletene hydrochloride	7
Isonipecotic acid	7
LY-294,002 hydrochloride	7
Ouabain	7
PF-573228	7
Parthenolide	7
Niclosamide	7
6-Nitroso-1,2-benzopyrone	7
Sertraline hydrochloride	7
Methylergonovine maleate	7
beta-Lapachone	7
Nordihydroguaiaretic acid from Larrea divaricata (creosote bush)	7
Auranofin	7
Stattic	7
SU 4312	7
Tyrphostin AG 1478	7
Vincristine sulfate	7
Raloxifene hydrochloride	7
Rottlerin	7
Protoporphyrin IX disodium	7
RX 821002 hydrochloride	7
Reactive Blue 2	7
Paromomycin sulfate	7
N-Oleoyldopamine	7
SB 269970 hydrochloride	7
PD-166285 hydrate	7
Terfenadine	7
Theophylline	7
DL-Thiorphan	7
Tyrphostin AG 112	7
PD173952	7
1,10-Phenanthroline monohydrate	7
Spiperone hydrochloride	7
CCT007093	7
Triflupromazine hydrochloride	7
Vinblastine sulfate salt	7
WAY-100635 maleate	7
Tyrphostin 1	7
Ranitidine hydrochloride	7
Procainamide hydrochloride	7
7,8-Dihydroxyflavone hydrate	7
SCH-202676 hydrobromide	7
Trifluoperazine dihydrochloride	7
Trimipramine maleate	7
N-p-Tosyl-L-phenylalanine chloromethyl ketone	7
(±)-Verapamil hydrochloride	7
Tyrphostin 23	7
Ro 25-6981 hydrochloride	7
D-Serine	7
IMS2186	7
SIB 1757	7
PAC-1	7
Tetraethylthiuram disulfide	7
5HPP-33	7
BAY 61-3606 hydrochloride hydrate	7
Pifithrin-mu	7
Rutaecarpine	7
Tranylcypromine hydrochloride	7
Propantheline bromide	7
IC 261	7
Bay 11-7082	7
SIB 1893	7
Thioridazine hydrochloride	7
3-Tropanyl-indole-3-carboxylate hydrochloride	7
Tyrphostin AG 879	7
TTNPB	7
Wiskostatin	7
PD-166866	7
Pargyline hydrochloride	7
K114	7
Ziprasidone hydrochloride monohydrate	7
Sanguinarine chloride	7
Candesartan cilexetil	7
SU 5416	7
Suramin sodium salt	7
Thapsigargin	7
XCT790	7
TPMPA	7
Tetraethylammonium chloride	7
(-)-trans-(1S,2S)-U-50488 hydrochloride	7
Aprindine hydrochloride	7
Olprinone hydrochloride	7
Rotenone	7
Ammonium pyrrolidinedithiocarbamate	7
Prochlorperazine dimaleate	7
Sulindac sulfone	7
Auraptene	7
AGK2	7
SB 205384	7
Cortexolone	7
(-)-Scopolamine methyl bromide	7
IPA-3	7
Tranilast	7
3-Tropanylindole-3-carboxylate methiodide	7
Tetramisole hydrochloride	7
CP-31398 dihydrochloride hydrate	7
U-101958 maleate	7
(±)-gamma-Vinyl GABA	7
Tyrphostin AG 835	7
CP-135807	7
