# Supplementary material for: Morphological landscape of endothelial cell networks reveals a functional role of glutamate receptors in angiogenesis
Source: Sci Rep. 2020 Aug 14;10:13829. doi: 10.1038/s41598-020-70440-0 (PMC7428010; doi:10.1038/s41598-020-70440-0)
Supplement: Supplementary file 8 — Supplementary Table 5. [file 41598_2020_70440_MOESM8_ESM.xlsx]

## Sheet: Caption
Supplementary Table 5
Target genes of glutamate receptors antagonists in PhenoCluster 4 and PhenoCluster 5

## Sheet: Supplementary Table 5
Gene	Drugs (PhenoCluster 4)	Drugs (PhenoCluster 5)
CHRM1	Ethopropazine*
CHRM2	Ethopropazine*
GRIA1	DNQX, Quinolinic acid
GRIA2	DNQX*
GRIA3		Kynurenic acid
GRIA4		Kynurenic acid
GRIK1	DNQX	Kynurenic acid
GRIK2	DNQX	Kynurenic acid
GRIK3	DNQX	Kynurenic acid
GRIK4	DNQX	Kynurenic acid
GRIK5	DNQX	Kynurenic acid
GRIN1	N-(3,3-Diphenylpropyl)glycinamide	Arcaine sulfate ; (±)-CPP ; 5,7-Dichlorokynurenic acid*
GRIN2A	N-(3,3-Diphenylpropyl)glycinamide ; Quinolinic acid	Arcaine sulfate ; (±)-CPP
GRIN2B	N-(3,3-Diphenylpropyl)glycinamide ; Ro 8-4304	Arcaine sulfate ; (±)-CPP ; 6-Methyl-2-(phenylethynyl)pyridine hydrochloride
GRIN2C	N-(3,3-Diphenylpropyl)glycinamide	Arcaine sulfate ; (±)-CPP
GRIN2D	N-(3,3-Diphenylpropyl)glycinamide	Arcaine sulfate ; (±)-CPP
GRIN3A*	Dextromethorphan*, Ethopropazine*
GRINA	N-(3,3-Diphenylpropyl)glycinamide	Arcaine sulfate ; (±)-CPP
GRM1*	AIDA*
GRM5	Fenobam ; MTEP	6-Methyl-2-(phenylethynyl)pyridine hydrochloride
