# Supplementary material for: Morphological landscape of endothelial cell networks reveals a functional role of glutamate receptors in angiogenesis
Source: Sci Rep. 2020 Aug 14;10:13829. doi: 10.1038/s41598-020-70440-0 (PMC7428010; doi:10.1038/s41598-020-70440-0)
Supplement: Supplementary file 9 — Supplementary Table 6. [file 41598_2020_70440_MOESM9_ESM.xlsx]

## Sheet: Caption
Supplementary Table 6
Quantification of drug effects on endothelial networks morphology

## Sheet: Supplementary Table 6
Perturbation	'Analysedarea'	'AngularSecondMoment'	'Contrast'	'Correlation'	'InverseDifferenceMoment'	'Entropy'	'Nbextrem'	'Nbnodes'	'NbJunctions'	'Nbmasterjunction'	'Nbmastersegments'	'Totmastersegmentslength'	'Nbmeshes'	'Totmeshesarea'	'Nbpieces'	'Nbsegments'	'Nbbranches'	'Nbisolseg'	'Totlength'	'Totbranchinglength'	'Totsegmentslength'	'Totbrancheslength'	'Totisolbrancheslength'	'Branchinginterval'	'Meshindex'	'MeanMeshSize'	'MeanSegmentsLength'	'StdSegmentsLength'	'MeanBranchesLength'	'StdBranchesLength'	'MeanIsolatedLength'	'StdIsolatedLength'	'MeanLengthAll'	'MeanBranchThickness'	'StdBranchThickness'	'StdMeshSize'	'MeanMeshFeret'	'StdMeshFeret'	'MeanMeshMinFeret'	'StdMeshMinFeret'	'NoConnSets'	'MeanNoBranchPerSet'	'StdNoBranchPerSet'	'MeanMaxBranchLengthPerSet'	'StdMaxBranchLengthPerSet'	'MeanShortestPathPerSet'	'StdShortestPathPerSet'	'MaxShortestPath'	'Boxcountsize2'
'DMSO'	0.159149	0.00320553	0.0693265	0.000180146	0.0332725	-0.0780746	-0.0383424	0.0147557	0.0323724	-0.0189234	0.0329311	0.106496	-0.0133114	0.00562048	0.043897	0.036342	0.0068163	0.0699344	0.154155	0.0301153	0.15474	0.0678974	0.0458845	0.183631	0.136539	0.0298218	0.159388	0.112301	0.0501923	0.122191	0.0152738	0.286929	0.137759	0.0339961	0.0971618	0.111344	0.0767425	0.0338484	0.123617	0.0764411	0.028716	0.235624	0.0377487	0.0660518	0.1072	0.218724	0.150722	0.221737	0.0569848
'DL-alpha-Methyl-p-tyrosine'	-0.0682401	0.0218273	2.13007	-0.00615572	0.0129102	-0.412472	-0.729769	1.03498	1.16548	-0.694608	0.246344	-0.121203	0.913045	-0.267577	1.16566	1.11963	-0.460074	0	0.795021	0.557313	0.719776	0.0674863	-0.380887	0.661636	0.958597	-1.11012	-0.678673	-0.808891	0.670535	1.56011	-0.152464	-0.195871	-0.468942	-0.479036	0	-0.828524	-1.37096	-0.871758	-0.719385	-1.29813	-0.453963	0.465949	0.5814	-0.119959	0.0209739	0.313403	0.50881	0.319155	0.781049
'N-Acetyl-L-Cysteine'	-0.0937989	0.003393	1.36695	-0.00286935	-0.108781	0.173965	-1.30613	-0.111062	0.301562	-0.139017	-0.106197	-0.0538185	0.289657	-0.49788	0.00838287	0.410198	-0.670842	-0.48952	1.28505	1.21121	0.655072	0.869627	-1.0227	0.821954	0.0846003	-0.964653	0.438601	0.0509871	3.71694	2.11351	-0.612121	-0.986321	1.35564	-1.2959	-0.992318	-0.738856	-1.46897	-1.01725	-0.345018	-0.49384	-0.852782	0.662266	0.44214	0.170946	1.62348	2.32739	4.20485	2.86803	0.818319
'6-Methoxy-1,2,3,4-tetrahydro-9H-pyrido[3,4b] indole'	0.714734	-0.0306814	2.55705	-0.00541457	-0.922893	1.88628	1.02673	1.51284	1.61057	-1.47282	-0.042645	-0.424703	0.519667	-1.1348	2.20681	1.40871	1.57292	-0.944878	2.1347	1.92671	0.579611	1.77105	-1.09951	-0.626736	1.8243	-1.77922	-1.28727	-0.823999	0.0233151	-0.212474	0.0501276	-0.133794	-0.901879	-1.64386	-0.906609	-0.880466	-2.46707	-0.88572	-1.78042	-0.979081	-0.738224	0.979911	1.14213	-0.435556	0.047187	1.03781	1.75046	1.40105	1.94218
'6-Aminohexanoic acid'	0.525812	-0.00964038	0.532695	-0.00108949	-0.352988	0.623015	0.509509	-0.152348	0.526265	0.0138539	0.18714	1.48281	0.126288	1.72269	0.621559	0.324698	0.0702558	0.979039	1.39788	0.932662	1.04561	-0.00983392	0.0636205	0.26757	0.444245	1.56424	0.639991	1.44615	-0.22416	-0.055288	-0.345866	-1.02125	0.254069	-0.544576	-0.171418	1.27667	1.40474	1.16315	1.75681	1.02447	0.398818	0.0580824	-0.000672626	-0.0200687	0.892407	-0.436394	-0.657787	-0.534518	0.882454
'Acetamide'	0.956329	-0.0296874	1.08721	-0.00293657	-0.494678	1.46907	-0.356099	-0.0211614	-0.1	-0.611484	-0.620624	-0.0211455	-0.437982	-0.22581	0.0286151	-0.0488539	0.505437	-0.734279	1.08971	1.12578	0.41002	1.09866	-1.17096	-0.17095	0.578337	0.140654	0.673348	0.715689	1.13439	0.313854	-0.763909	-1.05097	1.06917	-1.08915	-0.085709	0.604768	-0.24954	0.364114	0.177847	0.00334093	-1.59101	1.92116	1.51987	0.48394	2.40345	2.74754	3.90481	1.13075	0.503539
'Altretamine'	0.435639	-0.0101383	1.12812	-0.00463224	-0.0787212	0.878297	-0.413093	0.764025	1.00744	-0.0831233	0.348194	-0.383548	0.549226	0.245974	1.32296	1.07892	0.217591	-0.944878	0.455238	0.535116	0.385626	0.495041	-1.15886	-0.00285212	0.510703	-0.367751	-1.03444	-0.699975	0.245038	-0.497853	-0.208635	-1.0454	-0.889199	0.141208	1.48245	-0.171504	-0.63741	-0.320272	-0.194001	0.0225906	-1.47645	1.68125	1.76954	0.220751	0.599364	1.20641	1.03183	-0.559365	0.495603
'Amantadine hydrochloride'	-0.716847	0.00929566	1.12469	-0.000524596	0.397833	-0.479344	-0.200547	-0.577791	-0.233333	-0.778209	-0.875663	-0.416378	-0.63091	-0.38494	-0.447489	-0.55269	0.154158	-0.210598	0.0426825	-0.106703	-0.0770431	0.392195	-0.498715	-0.0559295	0.443963	0.240517	0.832592	-0.240765	0.443366	0.51292	-0.218475	-0.004562	1.02539	-1.57832	-0.159355	-0.0176185	0.240084	-0.191762	1.15094	0.455951	-0.169703	-0.0100487	-0.413872	1.26511	0.224177	0.579798	-0.427438	-0.408633	-0.178778
'Adenosine 3'',5''-cyclic monophosphate'	0.109741	0.00112236	1.99802	-0.00585092	0.0299794	0.383396	0.237829	0.142875	0.592932	0.347304	0.0765949	1.28812	-0.0892068	-0.865656	0.649811	0.278891	1.13092	-1.18964	1.57676	1.51031	0.397823	1.55222	-1.11169	-0.500411	-0.0198461	-0.923136	-0.00719015	0.517411	1.71498	0.533383	0.458802	-1.29339	0.628787	-0.272288	0.159355	-0.522157	-1.03675	-0.428211	-0.720795	-0.77646	-1.47645	1.50489	0.888921	2.19067	0.235006	3.77138	2.81248	1.75582	1.07165
'GABA'	0.347228	0.0110197	1.41782	-0.00340931	0.117725	-0.0437475	-0.566503	0.837679	1.25253	0.347304	1.24994	0.886166	0.972693	0.232441	1.17823	1.14814	0	-0.910716	1.70814	1.54611	1.11211	0.584994	-1.17339	0.360746	-0.115745	-0.961886	-0.535995	-0.865408	1.54066	0.884795	-1.33886	-0.699619	-0.0668572	-1.50265	-0.906609	-0.772251	-1.26182	-0.956427	-0.614592	-0.706907	-1.64615	3.65876	-1.5091	3.68903	-1.70979	3.63956	-2.0877	0.320583	1.55663
'(±)-AMT hydrochloride'	0.91486	-0.0229322	1.18133	-0.00441017	-0.458976	1.51191	-0.13584	1.75357	1.5192	0.319596	1.05846	1.29484	0.667992	-0.0403375	1.8758	1.46163	0.741097	-1.40024	1.65719	1.68191	1.11791	0.73241	-1.61078	-0.0927469	0.0857773	-0.649706	-0.862902	-0.559495	0.731419	-0.0432456	-1.59163	-0.947604	-0.812287	-0.0655402	0.490128	-0.436027	-0.703627	-0.438259	-0.233331	-0.481035	-2.21467	4.64318	-0.32984	2.64028	-0.321133	4.85438	-1.9399	0.158019	1.63558
'Gabaculine hydrochloride'	1.53127	-0.0412107	1.68581	-0.00493739	-0.947758	2.11521	-0.432804	0.949366	0.50744	-0.944935	-0.140147	0.934143	0.408423	0.492768	0.3959	0.500789	0	-0.24476	1.15728	0.922212	0.919744	0.143924	-0.383229	0.260902	1.46524	-0.194306	0.24702	0.975742	1.05501	0.689203	0.0965504	0.528217	0.693232	0.206748	0	-0.0701141	-0.305315	-0.0344281	-0.0639162	0.255858	-0.738224	0.516443	0.277665	1.63945	1.98088	1.27403	1.54293	1.22332	0.958792
'BLI-489 hydrate'	0.263109	0.0141507	1.49647	-0.00157521	0.0834387	-0.193803	-0.940172	0.856213	1.07135	-0.6669	0.403882	1.31924	0.853927	-0.79054	0.835368	0.919126	-0.0951485	-1.15548	2.17422	2.05689	1.39228	0.755674	-1.43582	0.649647	1.45003	-1.74468	0.149572	1.64604	1.74867	1.58485	-1.52611	-1.05588	0.611784	-0.968199	0.416482	-1.03303	-2.1938	-1.20657	-1.44243	-1.17295	-1.36189	3.13495	-2.11883	7.83271	-1.16628	6.76706	-2.81963	2.08612	1.73063
'O-(Carboxymethyl)hydroxylamine hemihydrochloride'	0.647721	0.0412658	1.87903	-0.00378581	0.39725	-0.9276	-1.44968	0.668871	0.79881	-0.0415617	0.986208	1.38687	1.29943	0.267354	0.613538	1.05857	-0.849893	-0.700118	2.09258	1.6861	1.83231	-0.272716	-0.502857	1.48122	0.788508	-1.25055	0.377624	0.519906	1.43608	1.45474	0.971448	1.37857	0.791311	-1.91614	-0.245064	-0.217649	-1.7062	-0.0433125	-1.81666	-0.745067	-1.47645	1.53237	1.42607	1.48726	1.30119	2.25298	2.75599	1.20035	1.62796
'1-Allyl-3,7-dimethyl-8-p-sulfophenylxanthine'	0.121597	0.00457956	1.49502	-0.0031196	-0.0363159	0.131536	-0.633352	0.849779	0.855283	0.972642	1.2073	1.35247	0.319216	-0.282872	0.98429	0.845835	0.045363	-0.700118	1.15297	1.08793	0.973514	0.277785	-1.01684	0.357608	-0.479388	-0.736681	-0.248918	-0.702334	0.0968027	-0.770638	-0.268792	-0.797416	-0.249913	-0.751324	-0.330773	-0.634897	-1.02494	-0.529486	-0.211134	-0.640289	-1.47645	1.52342	1.47515	-0.00570959	0.136291	2.2314	3.26006	1.53941	0.922203
'PD-180970'	-1.57638	0.0362688	3.41044	-0.00170359	0.513814	-1.43881	6.56578	-6.18214	-6.47716	-1.52823	-5.09376	-7.92067	-4.0837	-4.82554	-5.01076	-6.04301	-2.2008	18.3795	-8.51975	-12.8101	-8.91023	-1.28298	18.0115	-3.08904	-5.61527	-5.31984	-9.57674	-6.91362	-4.16224	-1.01011	0.314093	0.986856	3.25091	-3.15663	-2.38906	-2.56493	-12.5544	-3.68086	-11.8048	-4.33111	23.5043	-1.76918	-3.54561	-1.28182	-1.64712	-2.37104	-5.17653	-5.91313	-8.03175
'Acetohexamide'	-0.132205	0.00831051	1.36	-0.00311014	-0.0287371	0.00971731	-0.546791	0.264034	0.601563	0.111309	-0.114892	0.296645	-0.0816846	0.459163	0.67351	0.305353	0.729851	-1.645	1.18813	1.33304	0.401299	1.36755	-1.74597	-0.187078	0.12411	0.449227	0.0814503	-0.744889	0.816228	-0.114049	-1.50737	-1.29339	0.330291	-1.02361	-0.245064	0.775917	0.280371	0.545615	0.566821	0.1571	-1.76071	1.94697	1.60333	1.04347	-0.349534	2.66954	2.4321	0.607619	0.787366
'N-Acetylprocainamide hydrochloride'	-0.119778	0.0371297	0.584558	-2.26849e-06	0.580879	-1.32293	-1.02887	-0.00262735	0.0478423	1.0701	0.246344	1.07136	0.237532	1.18294	-0.161133	0.0763382	-0.147335	-1.18964	1.13299	1.22168	0.929353	0.511934	-1.4213	0.522711	-0.428544	0.735915	1.29823	0.900074	1.24849	0.659618	-0.770348	-1.29339	1.45447	0.479036	2.30335	0.471091	0.837825	0.161564	1.43329	0.762129	-1.30675	1.05372	0.745018	0.310734	1.44237	1.16692	0.917678	-0.27361	0.697585
'Azithromycin dihydrate'	0.746292	-0.0264964	0.140312	0.00246121	-0.64533	1.24357	2.36243	-0.322747	-0.0376489	0.472467	0.148842	-0.311287	-0.519667	-1.01437	0.508548	-0.409175	1.03577	2.58987	0.767639	-0.287378	-0.317264	0.553017	1.93085	-0.671544	-0.710436	-0.590195	0.509219	-0.140413	-0.996805	-0.0820267	0.0730889	0.303592	0.323947	-0.272288	-0.416482	-0.727962	-0.81467	-0.784392	0.202563	-0.615799	3.80568	-0.963432	-1.31452	-1.48116	-0.918914	-1.39618	-2.02034	-0.245144	0.49215
'Actinonin'	2.11283	-0.0421865	1.51849	-0.00489678	-0.765476	2.14584	-0.0492793	0.793694	0.745089	0.278034	0.208047	1.17803	0.556748	0.856584	0.964057	0.660582	0.287847	0.421197	1.19235	0.868602	0.880846	0.171112	-0.0286244	0.120339	0.318784	0.100954	0.0264646	-0.0626526	-0.0554984	0.473848	-0.0835919	-0.392939	-0.0017732	-0.0554127	1.22532	0.434866	0.240235	0.491778	0.340659	0.292576	0.055145	0.830732	0.833977	-0.807803	0.287834	0.430301	0.934805	0.195277	1.06794
'2,3-Butanedione monoxime'	0.213559	-0.0306608	1.34054	-0.00333387	-0.493188	1.16141	-1.32584	0.619148	0.913318	-0.0138539	0.769466	0.521669	0.92809	0.662827	0.649811	1.03109	-0.607409	-0.944878	1.26454	0.997422	1.19386	-0.151578	-0.518092	0.886573	0.137995	-0.518864	-0.433243	-0.568262	1.81919	-0.182815	1.95602	2.48577	0.211688	-0.685784	-0.330773	-0.743175	-0.270709	-0.560952	0.30568	-0.837669	-1.30675	1.28638	1.22268	1.79571	0.652121	1.10124	0.389024	-0.654862	1.05191
'Suramin'	-4.03231	0.586202	-6.42673	0.0393369	6.13594	-11.2359	-1.64727	-7.5554	-8.12087	-4.12936	-6.33763	-9.2508	-4.51377	-3.96812	-8.49372	-6.95938	-3.93747	4.57139	-17.1248	-16.4786	-9.21897	-3.64169	4.28277	-3.2584	-2.84932	-3.60015	0.363703	0.12637	0.360011	0.569585	0.250807	1.41968	3.37312	12.3083	10.3809	-2.30501	-6.86874	-3.67512	-6.88834	-3.98006	5.58909	-1.798	-3.4475	-0.9793	-1.00032	-1.75944	-3.17863	-4.68765	-14.8068
'3-Bromo-7-nitroindazole'	1.65402	-0.0461789	1.20524	-0.00567648	-0.905651	2.41328	-0.979595	-0.0173548	0.403125	-0.472467	0.778161	1.79236	0.660999	0.587122	-0.0435686	0.501812	-0.747921	-0.455358	1.35141	0.914099	1.68191	-0.926058	-0.24101	1.24854	1.25169	-0.218608	2.0484	0.962795	-0.454073	-0.798743	0.683844	0.522843	1.80841	0.620244	0.404419	-0.0742511	-0.258146	-0.176214	0.408926	0.175976	-0.453963	0.267417	-0.000815489	-0.074829	0.355391	0.609611	0.850712	0.782239	1.03232
'Chelerythrine chloride'	-1.37103	-0.0871499	4.62977	-0.0036275	-2.27493	3.50847	3.06263	-0.881378	-0.924703	-2.51521	-2.06992	-3.09114	-0.979686	-3.08676	-0.321541	-1.17153	1.70661	2.58987	0.157867	-0.708147	-2.09572	2.53733	1.96743	-1.49307	1.7986	-3.65967	1.34158	2.83625	1.10951	-0.0123728	0.0312147	1.50058	1.15938	-7.05446	-3.78579	-1.46095	-6.7055	-1.93882	-6.27767	-2.4788	4.08994	-1.05398	-2.20911	-0.567985	0.184342	-0.790332	-1.93326	-1.22511	-0.464633
'Bumetanide'	0.869122	-0.00108047	0.930441	-0.00201841	-0.0802107	0.410821	0.00985587	0.953584	0.784301	0.653046	0.22109	0.83926	0.252576	-0.29012	0.799095	0.450913	0.86354	-1.15548	0.819704	0.919382	0.623878	0.563162	-1.46366	-0.287464	-0.445607	-0.82159	-0.0675617	0.183103	-0.768227	0.207857	-1.59163	-0.772967	-0.272574	-0.685784	0	-0.361091	-1.24872	-0.514572	-0.59984	-0.375137	-1.64615	3.53124	-1.91782	2.65899	-1.66902	4.09352	-2.47896	0.186406	0.829201
'Cyclosporin A'	-1.1456	-0.0153021	-1.37032	0.00950456	-0.271617	-0.275528	2.79737	-3.74102	-3.74583	-0.180579	-1.65817	-0.647186	-2.61338	-3.42994	-3.09377	-3.58182	-0.666419	4.65044	-2.44568	-4.56222	-3.84835	0.703907	5.35321	-1.73428	-1.99981	-2.50674	-3.36153	-1.20646	4.35213	4.33486	0.598274	0.584822	4.18425	-0.816864	-1.89893	-1.12939	-4.94963	-1.35169	-4.86418	-1.90694	6.59314	-1.29801	-2.53643	1.17195	0.0914404	-0.908145	-2.44924	-1.09536	-3.20341
'(±)-Baclofen'	-0.355228	-0.0225911	0.49332	0.000104947	-0.375712	0.553382	1.7685	-2.63135	-2.62232	-1.52871	-1.99332	-4.79806	-1.67777	-2.63798	-2.23434	-2.61791	-0.0385396	3.35831	-2.84427	-4.01996	-3.49538	0.818552	3.72884	-1.38841	-1.77566	-2.15019	1.94052	0.53461	2.04534	2.72803	0.709086	1.04512	2.35858	-0.13108	-0.416482	-1.55694	-2.62973	-1.84849	-2.51413	-1.89451	5.34154	-1.25958	-2.32466	-0.272261	-0.228721	-1.35227	-2.7846	-1.60283	-2.87503
'Carbachol'	0.126777	-0.00814188	-0.808513	0.00628876	-0.129114	0.175623	1.3237	-1.88316	-1.56116	-1.86216	-2.03597	-3.28789	-1.559	-1.92657	-1.57651	-1.77615	0.382995	2.55571	-1.60104	-2.38615	-2.70472	1.53268	2.46137	-1.30394	-0.0345485	-1.01354	-0.352588	-0.172312	2.80486	1.44362	0.622636	0.937482	2.1075	-0.816864	-0.416482	0.0887562	-1.92699	-0.838652	-1.23943	-0.234912	2.9529	-1.13133	-1.93104	-0.541274	-0.42318	-1.06129	-1.99718	-0.521055	-1.84056
'Brefeldin A from Penicillium brefeldianum'	-2.05457	0.00601533	-1.75791	0.0173284	0.343437	-1.70938	5.20051	-5.25767	-5.64502	-3.52941	-6.23667	-8.82205	-3.92033	-4.79273	-4.53429	-5.5066	-0.35368	12.289	-5.98813	-9.19403	-7.65458	0.963841	13.5204	-2.79327	-3.2985	-4.72466	-3.03694	1.46152	1.36698	1.19946	0.622405	1.20868	3.68398	-1.78506	-1.06596	-2.51599	-8.99524	-3.59053	-8.18045	-3.98303	17.1446	-1.72759	-3.46728	-0.423893	-0.968595	-2.00004	-4.59617	-4.18908	-6.30465
'Cephalexin hydrate'	-0.108333	-0.0435163	-0.451761	0.00136036	-0.536555	1.57749	1.06616	-1.12336	-1.08862	-0.430906	-1.2752	-1.21739	-1.41068	-0.0651319	-0.935442	-1.22346	0.344455	0.768441	-0.376663	-1.20184	-1.24005	0.832909	1.32121	-0.638037	-0.227534	2.57237	1.43373	1.53726	0.640935	0.642849	0.860868	1.34364	1.80555	-0.413496	-0.085709	2.99713	1.9229	2.03608	2.58831	2.54214	0.797637	0.255476	-0.41092	1.23618	1.49275	1.3545	1.17908	1.13062	-0.834037
'BP 897'	0.0387337	-0.0183472	0.476667	0.00209764	-0.0561097	0.506914	2.57497	-2.07258	-1.70469	-2.04274	-2.47815	-2.49069	-1.88574	-1.93136	-1.16529	-1.98786	0.741097	3.14772	0.0372411	-1.63411	-2.07507	1.48225	3.63713	-1.21691	0.861387	-0.471273	1.9001	1.0798	1.93584	1.31824	0.749242	1.23196	2.66243	-0.206748	-1.15167	0.866949	-1.168	0.146228	-0.682996	1.71165	3.69539	-0.778622	-1.57362	0.25529	0.0790816	-0.181038	-0.742914	0.379624	-0.726595
'Roscovitine'	-0.700741	0.100183	-3.5519	0.02035	2.17963	-4.15435	2.56298	-3.09235	-3.0776	-3.00153	-4.06407	-5.69236	-2.86595	-4.26973	-2.60582	-3.37622	0.976757	2.62404	-3.48809	-4.27641	-4.66457	2.21541	2.72882	-1.99672	1.41991	-3.42443	-0.234913	1.44311	1.64288	0.797929	0.48226	0.592352	1.95314	1.50265	-1.23738	-2.01262	-5.23178	-2.49639	-4.01093	-2.45439	5.73609	-1.41701	-2.78868	-0.0103137	-0.33707	-0.928615	-2.60337	-0.686779	-3.70979
'Bupropion hydrochloride'	0.700468	-0.0130932	1.02929	-0.000708082	-0.196316	0.460049	-0.422949	0.231256	0.224702	0.125163	0.216742	0.764213	0.0816846	0.58362	0.218001	0.170999	0.0385396	-0.24476	0.978125	0.614414	0.513653	0.390367	-0.103971	0.131822	0.261746	0.353354	0.226087	-0.36324	0.240432	-0.229721	0.97431	1.22657	0.476175	-0.685784	-0.661546	1.86408	-0.315852	1.45408	0.0840064	0.895485	-1.02248	0.738564	0.72673	-0.081367	-0.289026	1.13204	1.57503	0.814977	0.622634
'Cyproheptadine hydrochloride'	0.851706	-0.0312628	1.00474	-0.00120313	-0.568887	1.46019	-0.123842	-0.492038	-0.47686	-1.55642	-1.27085	-0.353971	-0.385857	-0.537721	-0.644895	-0.56999	0.00682342	-0.210598	0.373695	-0.0611153	-0.068282	0.423291	0.153606	-0.0413597	2.10981	-0.51937	1.20128	0.470807	1.08311	1.74529	1.0071	0.229452	1.84807	-1.02361	-1.23738	-0.357719	-0.703572	-0.523668	-0.399658	0.0663304	-0.339406	0.608596	0.0227269	2.05992	1.27005	1.43627	1.26383	0.88336	0.099636
'BU224 hydrochloride'	1.15279	-0.0269678	0.598463	-0.000723909	-0.383346	1.15159	0.0865609	0.349788	0.961161	0.458613	0.620624	1.45067	0.482586	-0.0259714	0.956399	0.837696	-0.217591	0.734279	1.60238	1.14002	1.50723	-0.415047	-0.0288808	0.697487	0.123049	-0.716582	0.399779	0.0652837	-0.933516	-0.329957	-0.328554	0.198414	-0.0750423	-0.0655402	0.490128	-0.391572	-1.08322	-0.346081	-0.194001	-0.608286	0.114558	0.232667	0.310475	-0.45023	-0.207838	0.208092	1.14708	1.58834	1.16687
'3-Morpholinosydnonimine hydrochloride'	0.18921	-0.0398022	0.870255	-0.00232968	-0.58782	1.32483	0.690154	1.00015	0.859652	0.176472	0.509256	0.883814	0.459484	0.366035	1.26629	0.877512	0.754013	-0.0652795	1.08506	0.852674	0.855259	0.118035	-0.34602	0.0322199	0.681253	0.0351405	-0.53545	-0.389046	-0.736074	-0.154262	-0.351602	-0.132865	-0.866377	-0.365637	-0.448534	1.12867	-0.500537	1.0642	-0.130771	0.513312	-0.113179	0.61178	0.64047	-0.338898	0.249451	0.283891	0.293298	0.053326	1.11498
'Ciprofibrate'	3.25261	-0.00232129	0.0673073	0.00252749	-0.140044	0.175647	0.566503	0.110579	0.27686	-1.29224	-0.518774	-0.68352	0.311694	-1.4108	0.790712	0.400014	0.0634324	0.979039	0.894729	0.29809	-0.0254961	0.810365	0.430734	-0.024423	1.17331	-1.80636	-0.631442	0.52429	0.775901	0.141414	-0.186364	-0.041567	-0.24432	0.816864	0.330773	-1.33013	-2.05149	-1.18859	-1.68363	-1.54478	1.13704	-0.326159	-0.584598	0.350614	0.82878	0.107721	-0.236693	0.99924	0.431404
'Cantharidin'	-0.477151	0.0648239	1.62387	0.0017534	1.00091	-2.08551	4.51231	-3.54365	-3.59799	-2.8348	-4.71865	-5.54483	-3.10349	-3.59554	-2.55314	-3.76707	0.861139	6.85891	-2.41822	-4.5147	-4.85243	2.19466	6.6683	-2.20314	-1.04679	-1.60091	-0.499863	0.0751288	2.23195	0.43333	0.386055	1.07048	2.34974	-0.272288	-1.89893	-0.264265	-4.22593	-0.267756	-3.70438	-0.564325	9.54177	-1.56158	-3.01302	-0.781551	-1.13396	-1.60664	-3.38116	-1.48474	-3.23664
'CGP-7930'	0.484004	-0.0330048	1.05021	-0.00220393	-0.691826	1.57331	-0.143554	0.785258	1.07999	-0.347304	0.140147	-0.28155	0.445504	0.572141	1.31111	1.0036	0.224414	0	1.39699	1.02343	0.695156	0.589128	-0.239164	0.143899	0.209023	-0.0935028	-0.821737	-0.0302146	0.366559	1.19178	0.105986	0.202599	-0.510989	-1.08915	-0.171418	0.580317	-0.658715	-0.0388179	-0.00267328	0.353988	-0.738224	0.693498	0.877069	0.52179	0.995376	0.529075	0.79559	0.371899	1.10929
'Chlorpromazine hydrochloride'	-0.365582	0.0321052	0.354115	0.00214411	0.740761	-1.22397	2.74809	-3.38598	-3.24427	-2.8348	-3.31986	-4.23855	-2.61338	-2.49121	-2.5936	-3.23982	-0.0385396	5.21391	-1.75796	-3.87983	-3.71826	1.28723	6.48493	-1.46542	0.931822	-0.614562	3.33387	1.25083	3.44815	1.28492	1.00143	1.83966	4.03289	-0.206748	-1.56816	0.311796	-3.0514	-0.138717	-2.59896	0.0323941	6.07976	-1.37183	-2.4846	-0.148027	-0.56676	-1.29011	-2.5254	-0.845008	-2.58801
'Chlorprothixene hydrochloride'	-1.03484	0.00761176	0.691641	0.0015566	0.421698	-0.557961	0.249827	-1.97687	-1.85409	-1.23682	-1.53024	-1.74799	-1.84866	-2.31751	-1.79906	-2.03876	0.614233	-0.455358	-0.69077	-0.600233	-1.54948	1.92164	-0.778937	-0.827215	0.427597	-0.84593	2.56427	2.26185	2.33762	1.28599	-0.195487	-0.654213	2.92765	-2.25397	-2.38906	-0.527608	-1.31007	-0.535144	-0.448118	-0.628434	0.738224	-0.717032	-1.50576	1.01759	0.370221	0.0311348	-0.439769	0.57462	-1.22843
'Centrophenoxine hydrochloride'	1.2719	-0.0258863	0.512666	-0.00254803	-0.496143	1.26188	0.076705	-0.0851995	-0.0768601	1.80627	1.02885	1.48269	-0.289657	0.189429	0.22183	-0.122145	0.537153	-0.910716	0.934602	0.926189	0.649271	0.557831	-1.25689	-0.121898	-1.04585	0.510953	0.979982	0.270305	-0.506415	-0.852738	-1.48631	-0.958082	0.548681	0.751324	1.73957	1.00233	0.373297	0.482629	0.999223	0.109815	-0.907927	0.872254	0.673106	0.0186269	0.523209	1.23958	1.27765	0.214396	0.478108
'N-Phenylanthranilic acid'	-1.66737	0.00384867	-1.85359	0.0171102	0.0681573	-1.4255	3.93809	-3.57539	-3.32976	-1.66725	-2.65308	-2.97422	-2.61338	-3.79465	-2.4764	-3.46477	0.362525	5.77175	-4.6586	-5.96666	-5.10899	0.936305	4.54896	-2.22907	-1.37574	-3.24183	-1.13091	-2.92325	0.739713	-0.0718344	-0.087015	0.404605	0.572343	-0.0655402	-0.832964	-1.84012	-5.93434	-2.1969	-5.20849	-2.59068	9.03266	-1.51251	-3.04264	-1.00136	-1.37897	-1.60921	-3.93074	-3.67644	-4.45321
'L-2-aminoadipic acid'	0.470289	-0.00194612	0.76749	-5.00326e-05	0.0769275	0.0107777	-0.30682	-1.19051	-0.65372	-1.76471	-1.42404	0.317079	-0.757198	-0.673589	-0.850684	-0.73692	-0.108795	-0.421197	0.657943	0.384939	0.280865	0.436612	-0.553088	0.0862222	2.57803	-0.0655781	2.16846	2.60627	2.41471	1.11744	-1.03927	-0.783445	2.71137	-0.0655402	-1.65386	-0.0123492	-0.291878	-0.084246	0.259748	-0.0353954	-0.793369	2.42287	-2.92957	6.72021	-0.736914	3.84255	-2.91527	-0.331913	0.0831997
'PD 0325901'	-0.914939	0.0825915	-1.68577	0.0113477	1.30784	-3.54972	2.13231	-2.62984	-2.18311	-1.52871	-2.66094	-3.02524	-2.53922	-1.72549	-1.93194	-2.65049	1.09238	1.25796	-1.45601	-2.39871	-2.83302	1.70573	2.11157	-1.55237	-0.0867134	2.1883	1.55709	1.12627	1.14964	2.2164	1.5613	1.10962	2.53922	-0.751324	-0.661546	2.45986	1.52911	1.66218	0.96285	0.417893	1.93468	-0.0397821	-1.08435	1.68204	0.549115	1.45024	0.419846	0.0922575	-1.97766
'OBAA'	0.212801	-0.0416569	1.89597	0.000503616	-0.827749	1.67164	1.94162	-1.58628	-1.37999	-0.569923	-0.641531	0.0416551	-1.23226	-1.41458	-0.765926	-1.48809	1.03577	1.25796	1.614	0.683718	-0.410703	1.71129	0.890431	-0.775202	0.134671	-0.980681	2.49368	1.45053	1.15263	1.46353	-0.131535	-0.486561	2.36458	-1.64386	-0.906609	-0.537455	-0.941358	0.00719293	-0.99753	-0.800119	1.93468	0.366413	-0.46212	0.715279	0.955055	1.39244	1.14732	1.04399	0.353487
'Org 24598 lithium salt'	0.948102	0.0142137	-0.951092	0.00541441	0.537102	-0.659941	-0.731911	-1.043	-0.621949	-0.194433	-0.816459	-0.0952507	-0.616396	0.0116255	-0.855238	-0.608681	-0.466898	0.176437	-0.7365	-1.1926	-0.36979	-0.345675	1.68961	0.312786	0.160112	0.963906	0.95908	1.1666	-0.0812281	-1.13106	2.60306	1.19508	1.19308	0.0655402	-0.8209	1.98509	0.575134	1.40659	0.624426	1.86705	-0.229116	1.0807	0.489898	2.24694	1.98774	1.27572	0.676655	-0.368891	-0.902988
'2-(Methylthio)adenosine 5''-diphosphate trisodium salt hydrate'	0.904255	-0.0316925	0.819509	-0.00234401	-0.319627	1.41246	0.326532	0.155046	0.205878	-0.458613	-0.437832	0.0735851	-0.20045	-0.574965	0.367285	-0.0223922	0.607409	-0.210598	0.427019	0.137057	-0.211524	0.874283	-0.290525	-0.451801	0.319953	-0.579703	-0.28815	0.329924	0.273266	0.295793	0.121236	0.198017	0.0914843	-0.751324	-0.992318	-0.064299	-1.02213	-0.320748	-0.266763	0.150672	-0.623666	0.845882	0.555901	0.178975	0.483999	1.29317	1.36381	0.719215	0.305635
'Aminophylline ethylenediamine'	0.577138	-0.0410496	-0.300477	0.000628958	-0.845618	2.01586	0.0668491	-1.03601	-0.73058	-0.583777	-1.05411	1.04373	-0.757198	-0.686175	-0.713612	-0.795958	0.281023	-0.210598	1.04023	0.697532	0.59904	0.352172	-0.367121	-0.0440932	1.3403	-0.201568	2.56286	1.42477	-0.000920022	-0.803469	-0.0629844	-0.266518	2.08249	0.272288	0	0.30906	-0.27175	0.555241	-0.165761	0.498504	-0.453963	0.0737164	-0.211743	0.0185454	0.0736398	0.501346	0.780732	0.696312	0.129802
'L(-)-Norepinephrine bitartrate'	0.220503	-0.0386388	0.343816	-0.00153853	-0.723908	1.79983	-0.365955	-0.485264	-0.172545	0.33345	0.106197	1.68241	-0.215495	0.834432	-0.242062	-0.225968	-0.326386	0.455358	0.855229	0.191495	0.68511	-0.307027	0.740553	0.547185	0.221514	1.61448	1.2744	2.05534	0.200598	-0.0687313	1.21666	2.2578	1.35711	-0.19662	0.0736458	1.19246	1.24128	0.796133	1.71061	1.14702	0	-0.138733	-0.64486	0.62757	1.00544	0.466767	0.0521066	0.379493	0.291438
'3''-Azido-3''-deoxythymidine'	0.538388	0.00585402	-0.39537	0.00311593	0.142596	-0.38587	0.410951	-0.103662	0.0247023	-0.278034	-0.250692	0.753248	-0.720117	-0.805653	-0.0679923	-0.296191	0.849893	-0.0341614	0.435729	0.304789	0.283607	0.366213	-0.315715	-0.432479	0.500139	-0.393041	1.20514	1.52134	-0.983612	-0.678823	0.206468	-0.0863988	0.756571	0	-0.330773	-0.543956	-0.661741	-0.570524	-0.0140389	-0.287861	-0.852782	0.661531	0.531565	0.794679	1.6994	1.72779	3.17155	1.8724	0.150186
'Paroxetine hydrochloride hemihydrate (MW = 374.83)'	0.133403	-0.0307507	0.730556	0.00264711	-0.378225	1.01337	2.05561	-1.47515	-1.33646	-0.681232	-0.853925	-1.59517	-1.59608	-1.25241	-0.890786	-1.66316	1.39387	1.67916	0.721637	-0.360308	-1.97595	2.74785	1.83981	-1.30817	0.469737	-0.202164	0.874001	-0.549849	2.49107	3.17447	0.528885	1.1957	2.83299	-1.57832	-1.39674	-0.615682	-0.69576	-0.758107	0.0300705	-0.763231	2.27408	-0.644629	-1.40244	-0.0942176	0.675083	-0.243086	-1.03876	-0.39663	-0.302859
'YM 976'	3.63525	-0.0319652	0.891409	-0.00450423	-0.679611	1.97477	-0.499654	1.37107	1.61644	-1.00035	-0.042645	-0.448231	1.21775	0.657288	1.58598	1.60821	0.108795	-0.700118	1.30661	1.22124	1.36726	-0.121045	-1.07138	0.401821	1.04868	-0.733317	-0.453896	-0.939187	-0.516132	0.281872	-0.433321	-0.905691	-0.528017	-0.19662	0.0736458	0.390625	-1.63294	-0.367076	-0.552085	0.387806	-1.47645	1.88944	1.95922	-0.0326126	0.864594	1.46282	1.91705	0.238653	1.50916
'Linezolid'	0.580473	-0.0268649	1.30375	-0.00482923	-0.52848	1.51212	0.0394235	0.712784	0.750967	0.305742	0.293337	0.379378	0.326738	-0.156715	0.936167	0.675858	0.185875	0.0341614	0.424068	-0.0635078	0.471355	-0.311433	0.258413	0.0565047	-0.235813	-0.72427	-0.520179	-0.430141	-1.33173	-1.24566	0.808491	0.376148	-0.56197	-0.751324	0	0.58518	-1.42875	0.0716068	-0.919291	0.585118	-0.339406	0.858678	0.639584	0.140646	-0.413104	1.45653	1.85671	1.69214	0.382505
'5-(N,N-Dimethyl)amiloride hydrochloride'	-0.355029	-0.0214191	1.45885	-0.00343051	-0.571742	1.02426	0.430662	-0.548122	-0.410194	-1.57027	-0.794721	-1.09151	-0.99473	-0.855357	-0.338307	-0.63819	1.06748	-0.48952	1.15146	0.956848	-0.474782	2.14064	-0.512187	-0.77792	1.42069	1.55845	0.567586	-0.76674	2.24057	0.8674	0.512468	0.580142	1.74711	-1.16482	-0.661546	2.18005	0.769216	1.84442	1.11299	1.59127	-1.30675	0.864133	0.631662	0.482066	0.384048	1.79719	2.52501	1.3754	0.492443
'trans-(±)-ACPD'	0.650451	0.000386073	1.43051	-0.00297835	-0.153675	0.18069	-0.296964	0.489482	0.191369	-1.30609	-0.735516	0.581608	0.20045	0.316882	0.43181	0.382713	-0.287847	-0.176437	1.33114	0.676194	1.14462	-0.419593	0.134809	0.626402	2.07031	-0.0521623	0.720593	0.305374	-0.867076	-1.04098	-0.572516	-0.0255185	0.590558	-1.2959	-0.416482	-0.0721067	-0.122581	-0.376965	0.593943	-0.193496	-0.793369	2.69749	-2.13223	2.562	-1.95436	4.64667	-2.82912	1.37722	0.856016
'(±)-2-Amino-5-phosphonopentanoic acid'	0.331025	0.00168824	1.13023	-0.00280942	-0.0493382	0.120089	-0.403237	-0.358635	-0.194122	-0.903373	0.166233	-0.277284	-0.333731	-0.739338	-0.600239	-0.515022	0.5508	-0.734279	0.627839	0.546776	-0.171648	1.22437	-0.551656	-0.226124	0.658479	-0.314469	1.2402	0.0822115	1.38809	1.54582	1.59779	-0.452355	2.22224	-0.544576	-0.992318	-0.223427	-0.105679	-0.0510872	0.374926	-0.196057	-1.02248	0.479222	0.0125852	1.51287	1.21437	1.59985	0.742489	0.227601	0.281709
'SKF-89145 hydrobromide'	-0.830443	-0.00569885	2.74941	-0.00725326	-0.282522	0.617651	0.509509	-0.496881	-0.0101934	0.639192	-0.480477	-0.0452194	-1.0173	-0.308392	0.310417	-0.365413	0.940619	0	0.217716	-0.254183	-0.518938	0.874785	0.635874	-0.600286	-0.752089	1.44466	-0.0815724	0.387382	-0.48994	-0.13584	1.48183	2.63402	0.111117	-1.02361	-0.330773	2.45939	0.888111	1.8412	0.824754	0.909867	-0.169703	0.0991423	-0.123376	1.09634	-0.448813	0.673111	0.310932	0.600979	-0.0864456
'Sodium Taurocholate hydrate'	-1.04409	-0.0105585	2.04601	-0.00499096	-0.0735381	0.646011	-0.0372815	0.0650748	0.372545	0.6669	0.442179	1.61749	0	-0.042138	0.657469	0.301283	0.192698	0.24476	1.65362	1.13817	1.05626	0.216576	0.141557	0.347579	-0.0939427	-0.202212	0.697546	1.26372	-0.276715	-0.140679	0.340198	0.461558	0.507236	-2.04722	-0.992318	-0.412507	-0.167437	-0.421018	0.118711	-0.564664	-0.169703	0.164481	0.102052	1.01965	1.83436	0.362243	0.817114	1.00939	1.02313
'Sildenafil citrate salt'	-0.348556	-0.02882	1.17656	-0.00267986	-0.496633	1.44507	-0.576359	0.670461	0.832143	-0.514029	-0.369932	-0.277869	0.289657	-0.649343	0.807116	0.69825	0.473721	-1.18964	1.34394	1.38781	0.55676	1.19686	-1.42519	-0.0619614	0.445005	-1.18819	-0.290299	0.00128159	1.1367	0.821086	-0.358903	-1.29339	0.194312	-1.84048	-1.23738	-0.78181	-1.48526	-0.948494	-0.781479	-0.539021	-1.30675	1.2799	0.870369	1.22986	0.372658	2.44658	2.14739	1.05136	1.11884
'Methotrexate hydrate'	-0.159849	-0.00722844	1.1521	-0.00530133	-0.291572	0.698708	-0.432804	0.412718	0.63058	1.4174	0.429137	0.541603	-0.00752218	1.04927	0.613176	0.390852	0.498614	-1.40024	0.67295	0.777457	0.310209	0.885027	-1.47161	-0.176748	-1.01409	0.952113	-0.0837936	0.0212435	0.35591	-0.224921	-1.10013	-0.67517	0.0844117	0.216875	-0.5879	2.35805	0.619348	1.3565	0.515412	1.82207	-1.76071	1.9892	1.71308	1.15908	0.892208	1.91036	1.56747	-0.273505	0.571341
'SB 222200'	-0.106127	0.0204884	1.52692	-0.00440817	0.228573	-0.471246	0.363813	0.706493	0.846652	0	0.297685	1.02648	0.163369	1.1991	0.83956	0.441751	1.0992	-1.15548	1.7168	1.41189	0.798167	0.87756	-0.843356	-0.394055	0.304718	0.949843	0.29955	0.211429	-0.0844022	0.214359	-0.131178	0.173568	0.517523	-0.947944	-0.832964	3.07901	-0.0838267	0.961504	0.350486	2.38586	-1.64615	3.68235	-1.70341	3.14828	-1.53043	4.36935	-2.7485	0.209455	1.52323
'(+)-Bromocriptine methanesulfonate'	1.18473	-0.0648386	1.50361	-0.00432173	-1.00587	3.29454	0.0372815	1.14037	1.68311	0.33345	1.02885	1.59651	0.972693	0.168421	1.72305	1.48607	0.600586	-0.700118	2.52453	2.21842	1.52939	0.777279	-0.997927	0.166746	0.289028	-0.989899	-0.179452	0.765866	-0.12866	0.720332	-0.320571	-0.856793	-0.134438	-0.675656	-0.330773	-0.529229	-0.835593	-0.215454	-0.857903	-0.437753	-0.568521	0.738876	0.955274	0.815432	1.41807	0.250568	0.196087	-0.115067	2.19097
'1-(2-Chlorophenyl)-1-(4-chlorophenyl)-2,2-dichloroethane'	0.302961	-0.0394434	0.349316	-0.0025146	-0.710012	1.58423	-0.326532	-0.188862	-0.0231399	1.23634	1.22469	0.725405	-0.393379	-1.44395	-0.128689	-0.210692	0.466898	-1.15548	0.497184	0.434572	0.352681	0.401244	-0.950716	-0.204579	-0.492505	-1.41232	0.760924	0.00627206	-0.431238	0.276588	-0.383949	0.673031	0.689001	-0.675656	-0.416482	-1.04976	-1.99414	-1.39622	-0.806624	-0.976774	-1.47645	1.25186	0.914868	0.966727	0.581134	2.56595	2.93339	1.49315	0.14395
'Betaine hydrochloride'	0.135797	-0.0377841	0.600906	-0.00165007	-0.499004	1.47926	0.393381	-0.810566	-0.624703	-1.87602	-1.2665	-0.154317	-0.63091	-0.149708	-0.725462	-0.794935	0.435181	0.665957	0.880105	0.388769	-0.147459	1.02306	0.655801	-0.322214	2.89253	0.577051	1.45353	1.18279	1.6685	-0.103151	0.585237	1.09933	2.47627	-0.206748	-0.416482	2.10112	0.148128	2.06918	0.651111	1.67822	1.02248	-0.598462	-1.4132	0.411064	0.543616	-0.146096	-1.2459	-0.673513	0.209018
'D-Cycloserine'	0.471725	-0.0206097	-0.429314	0.00255198	-0.355242	0.725258	0.672775	-0.443352	-0.12314	-0.792063	-0.505731	-1.33198	-0.103721	-1.43375	0.0328066	-0.174046	-0.0317162	1.88976	0.338065	-0.66941	-0.540616	0.430908	2.33907	-0.197649	0.0286289	-1.4283	0.051909	0.277995	0.783538	0.637235	0.780445	1.93128	0.578892	-1.15469	0.31871	-1.13365	-1.93712	-1.38924	-0.988271	-1.10141	1.30675	-0.5247	-0.660216	-0.0576811	-0.199621	-0.352176	0.21808	1.76247	0.0590181
'SB 202190'	1.19799	-0.0838626	2.78904	-0.00550123	-1.88817	4.79685	0.410951	1.83248	2.07448	0.486321	1.169	2.13611	0.883486	0.76825	2.32401	1.82298	1.13092	-0.944878	3.52354	3.21244	1.80828	1.46581	-1.26082	-0.105038	0.259535	-0.281242	-0.751176	-0.182564	1.17482	-0.169371	-0.585108	-1.26894	-0.407458	-2.39518	-0.992318	1.48282	-0.842108	1.25068	-0.738771	0.643308	-1.76071	2.621	2.72491	0.746191	1.33091	3.0582	4.34792	1.87657	2.80673
'Chlorzoxazone'	0.273046	-0.0322775	0.926183	-0.00325016	-0.444943	1.42734	-0.633352	-0.557666	-0.405878	-1.45896	-0.620624	-0.112032	-0.311694	0.29316	-0.447489	-0.327745	-0.0951485	-0.700118	1.71285	1.32472	0.716323	0.876439	-0.420778	0.406906	1.83884	1.04465	1.40898	1.14252	2.0008	0.143299	1.14663	0.756857	2.09767	0.413496	-0.832964	1.49146	0.738384	0.618649	1.15487	1.31521	-0.284261	-0.0245352	-0.271251	0.144221	0.0697137	0.238461	-0.0696518	0.00246583	0.781572
'Budesonide'	0.874694	-0.0479422	0.318277	-0.00253246	-0.742933	2.21549	0	-0.204214	-0.133333	-0.152871	-0.880011	-1.07342	-0.720117	-1.25755	-0.104628	-0.409175	0.825	-1.15548	0.213476	0.105915	-0.518711	1.27372	-0.767807	-0.626381	-0.537197	-0.907741	0.151898	-0.476676	0.313722	0.134212	0.0466881	-0.105852	0.566111	-0.0655402	-0.085709	-0.694463	-1.12049	-0.58401	-0.827832	-0.964291	-1.19219	0.977239	0.660133	1.68699	-0.0132533	2.13665	2.12402	1.22972	-0.0349579
'Chlorothiazide'	0.247022	-0.0456077	0.201836	-0.000571772	-0.671145	1.86104	-0.230115	-0.48941	-0.2	-0.639192	-0.255039	0.326687	-0.274613	-0.544905	-0.362731	-0.359299	0.0385396	-0.665957	0.319748	0.120529	0.155256	0.333665	-0.572969	-0.00899857	0.680859	-0.554028	0.897224	1.0591	0.249139	0.732153	-0.749062	0.0268727	0.964007	0.685784	1.15167	-0.322735	-0.767818	-0.356869	-0.25061	-0.142073	-0.623666	0.695833	-0.0715052	1.13095	1.43441	1.61347	1.24166	0.166603	0.136789
'G15'	0.702811	-0.00360941	-0.212292	0.00324955	0.0511071	0.139265	1.53838	-0.544941	-0.0941221	-1.57027	-1.41969	-1.18911	-0.823839	-1.21313	0.339395	-0.380668	0.902079	1.46856	0.458773	-0.510574	-0.810998	0.95916	1.87413	-0.702185	1.10482	-0.364737	-0.550373	-0.254727	-0.0806796	0.828067	1.25479	0.174954	0.0554895	-1.23036	-1.89893	0.303187	-0.33494	1.26908	-0.323105	0.6371	0.96734	-0.043264	-0.228362	1.35516	-0.507137	0.295094	0.292066	1.26614	0.0435556
'SB 204741'	-0.444782	0.011882	1.62753	-0.00165835	0.308995	-0.388936	0.64535	0.105395	0.603125	-1.737	-0.241997	-0.503596	-0.0220369	-1.23929	0.827348	0.316559	0.58934	0.734279	0.92825	0.524976	0.220619	0.665255	-0.00636367	-0.0701425	1.97787	-1.61818	-0.561183	-0.622618	0.0337724	-0.255537	-0.370906	-0.103348	-0.214274	-1.09928	-1.48245	-0.563626	-2.40032	-0.709613	-1.62758	-0.696833	0.398818	0.129318	-0.302065	-0.301449	0.189629	0.490651	0.619492	0.35455	0.729082
'CP-100356 monohydrochloride'	0.132719	-0.0363828	2.64679	-0.00565983	-0.714716	2.28045	1.07601	0.731872	1.10469	-0.0277078	-0.18714	1.13674	-0.519667	0.00907601	1.29124	0.504859	1.61146	-0.910716	2.1922	1.68284	0.921055	1.00346	-0.517301	-0.548781	0.537331	0.431022	0.288244	0.560572	-1.2418	-0.678453	-0.180328	0.606669	0.113186	-3.21204	-1.23738	1.48357	-0.532017	0.750334	0.468638	1.13376	-1.07763	3.14285	-1.91782	3.80317	-1.75598	4.60531	-2.68131	1.19134	1.69848
'GR 79236X'	-0.0513976	-0.00133507	0.28007	0.000122553	-0.00116663	0.128445	-1.06616	0.0285607	0.434896	0.194433	0.255039	-0.0530552	0.237532	-0.00244154	0.375305	0.544551	-0.281023	-0.944878	0.279893	0.35889	0.530984	0.0866363	-1.0281	0.396122	-0.331943	-0.323709	-0.247265	-0.121596	0.574996	-0.149283	0.182149	-0.479576	-0.0490158	-0.882404	-0.747255	0.749929	-1.33463	-0.145962	-0.483803	0.163189	-1.47645	1.3322	0.415073	1.33674	0.722347	2.45145	1.46753	-0.350493	0.152333
'B-HT 933 dihydrochloride'	-0.737703	-0.0116245	1.55434	-0.00332771	0.0300289	0.4419	-1.32584	-0.012654	0.091369	0.180579	0.18714	0.652435	-0.192928	0.786173	-0.221467	0.185253	-0.389818	-1.18964	1.07844	1.17585	0.987578	0.346877	-1.44109	0.636387	-0.022701	1.50447	0.987652	0.475463	1.85869	2.20222	-0.471246	-1.29339	1.43412	-1.7094	-0.992318	0.968181	1.05134	0.0106292	2.04226	0.532067	-2.04497	2.30499	1.70836	1.72798	2.73644	3.24408	3.67263	0.608319	0.660757
'Cefaclor'	0.328569	-0.0150398	1.32479	-0.00276154	-0.248677	0.799325	-0.546791	0.485335	0.359598	-1.08395	-0.280294	0.36175	0.0596478	-0.877618	0.246616	0.262613	0.29467	-1.15548	1.48359	1.0799	0.382671	1.05964	-0.509349	-0.028468	1.35558	-1.46969	-0.151555	0.19005	1.71044	1.02739	0.65522	3.61043	1.14538	-1.08915	-1.07803	-0.66139	-2.1917	-0.707973	-1.33117	-0.564579	-1.64615	3.30959	-2.54765	4.52427	-0.283088	4.96649	-2.36277	0.375711	0.979558
'PF 3845 hydrate'	4.55407	-0.0332414	2.00465	-0.00493337	-0.617245	2.12202	-1.0563	0.765205	1.16272	0.125163	1.28389	1.96294	1.14358	1.54135	0.807478	1.16749	-0.460074	-0.700118	2.03225	1.689	2.14053	-0.701609	-0.731516	1.15736	0.791227	0.369805	0.936195	-0.238809	-0.45413	-0.896206	0.306694	0.145626	0.834377	-1.50265	-1.56816	1.79192	-0.138808	0.838915	-0.198505	0.484155	-1.47645	1.62662	1.5314	0.441266	0.378731	1.6739	1.87259	0.286633	1.76147
'Citalopram hydrobromide'	0.236601	-0.0452663	1.5387	-0.00436769	-0.751678	2.15265	-0.308962	1.07523	1.17567	-0.6669	0.212394	0.758271	0.875964	0.414374	1.2145	1.11149	0.242484	-0.48952	1.50177	1.21779	0.938363	0.476073	-0.545255	0.180916	1.15019	-0.453421	-0.602904	-0.560034	0.612706	1.93882	0.894486	-0.107959	-0.27332	-1.49252	-1.4088	-0.0389668	-0.911075	-0.152679	-0.269153	-0.164003	-0.738224	0.717088	0.714999	0.233867	0.467738	1.20432	0.998951	0.7944	1.23431
'CGP-13501'	-0.0129182	-0.029983	1.56214	-0.00139921	-0.621037	1.37912	0.776906	-0.453933	-0.108631	-1.88987	-0.939215	-0.888003	-0.63091	-1.1866	0.036998	-0.376599	1.208	-0.455358	1.25398	0.670124	-0.670015	2.09856	0.124808	-0.891254	2.29134	-0.744766	0.130888	-0.675358	1.81701	1.43469	1.32981	0.613654	1.58325	-1.08915	-1.4088	0.0178601	-1.11305	0.0420434	-1.08744	-0.449439	-0.453963	0.26152	-0.108448	1.36672	0.244351	1.43882	1.26541	1.55296	0.683705
'Cefsulodin sodium salt hydrate'	0.279762	-0.0126494	1.00996	-0.00403678	-0.135923	0.928027	-0.566503	1.36838	1.59606	-0.0692694	0.1358	1.91255	0.801802	1.69868	1.46841	1.27333	0.217591	-1.15548	1.45299	1.45024	1.54989	-0.117841	-1.47956	0.394017	1.40891	0.489649	-0.16238	0.0225251	-0.934794	-1.23481	-1.62907	-1.02794	-0.48747	-0.675656	0.245064	0.806175	0.668623	0.86282	0.566967	0.301124	-1.93041	3.82723	-0.932869	3.75417	-0.992361	3.77802	-2.6576	-0.425318	1.32815
'Choline bromide'	1.42108	-0.0178237	1.40113	-0.00370686	-0.276614	0.81684	-0.287108	1.10918	1.27723	-0.764356	0.710261	0.507448	0.824368	0.725861	1.10185	1.10438	0.045363	-0.455358	1.61061	1.21996	1.18575	0.0783798	-0.277421	0.419234	0.970253	-0.277033	-0.785744	-0.96812	0.263196	1.12346	1.03111	-0.15475	-0.231691	-1.42698	-1.56816	0.567243	-0.696333	-0.0709727	0.114911	0.197362	-0.907927	1.30599	1.28776	0.61462	-0.220609	1.34896	1.45716	0.686619	1.3824
'Clemastine fumarate'	-1.42021	-0.0372145	2.17197	-0.00243266	-0.626902	1.75642	2.55312	-0.517971	-0.782738	-0.903373	-0.905266	-1.73274	-1.89326	-2.46824	-0.318075	-1.2774	2.01252	0.0683228	0.0698683	-0.401421	-1.77655	2.47539	0.12288	-1.39632	0.229114	-0.807138	0.74435	0.205361	1.25025	1.95097	-0.840341	-0.168721	1.41764	-3.27758	-1.48245	0.533024	-1.02375	1.26554	-1.42037	0.407395	0.683079	-0.0629033	-0.364649	-0.561783	-0.222702	0.63667	0.888097	1.92813	-0.263572
'S(-)-p-Bromotetramisole oxalate'	4.9101	-0.0105565	1.06129	-0.00323237	-0.407187	0.738061	0.249827	-0.519008	-0.0752977	-0.291888	-0.322939	-0.345018	-0.385857	-0.882723	-0.15275	-0.291099	0.473721	0.210598	0.619609	0.320451	-0.111042	0.916009	0.152485	-0.280436	-0.0992475	-1.04762	0.593359	-0.00681094	0.956985	0.346059	0.231571	-0.574255	1.16287	-0.0655402	-0.747255	-0.770081	-1.56679	-1.03004	-0.663473	-0.657757	0	-0.124513	-0.746465	0.0040751	0.1831	0.482684	0.253942	-0.162987	0.312496
'N-Acetyltryptamine'	1.74878	-0.00660596	0.250674	-0.000444969	-0.0506474	0.4808	-0.353957	-0.172472	-0.181176	-0.0138539	0.0382975	-0.437304	-0.155847	0.0860505	-0.153113	-0.165907	-0.344455	0.48952	0.54767	-0.076684	-0.029194	0.379194	0.714978	0.331009	-0.303765	0.213231	0.399982	-0.937435	1.45085	0.76155	0.745421	0.0393598	1.02042	0.347956	-0.661546	0.713002	-0.173032	0.204823	0.458236	0.23693	0.114558	-0.0543792	-0.300659	-0.139825	-0.603232	-0.0132636	-0.374646	-0.221403	0.236478
'TMB-8 hydrochloride'	1.54804	-0.0262165	0.408172	0.00243741	-0.391297	0.988991	-0.210403	-0.864024	-0.897247	-0.417052	-0.203699	1.2297	-0.512145	0.141813	-1.01601	-0.83565	-0.396642	0.0683228	1.10725	0.441996	0.583305	0.0701439	0.266026	0.374769	0.930125	0.813118	2.93844	2.925	1.82516	1.87578	-0.713955	-0.018533	3.0737	-0.751324	-0.992318	-0.144875	1.55798	-0.101804	1.29605	-0.550418	-0.224848	2.33463	-2.82236	5.96278	-0.125472	3.81601	-3.90409	-0.459003	0.22775
'Allopurinol'	1.7593	-0.0181327	0.324687	-0.00183717	-0.323351	0.969466	-0.940172	0.992171	1.36704	-0.708462	1.02016	0.375968	0.853927	0.049651	1.23856	1.20209	-0.0180693	-0.944878	0.799487	0.834043	1.30187	-0.490199	-1.14551	0.691741	1.69046	-1.0197	-0.586194	-1.61421	-1.11445	-0.876818	-0.177866	-1.14669	-0.734516	-0.337828	-0.747255	-1.00161	-1.34388	-1.26676	-0.288263	-1.23577	-1.76071	2.24034	2.19163	-0.137325	-0.317275	1.91532	2.23688	0.0466744	0.943281
'L-azetidine-2-carboxylic acid'	0.533995	-0.0173845	1.18819	-0.00534333	-0.485511	1.23267	0.259683	1.29645	1.68743	0.778209	1.72172	1.26362	0.935612	0.573308	2.01324	1.61635	0.435181	-0.210598	1.40583	0.959577	1.2394	-0.261648	-0.27169	0.139222	-0.243813	-0.639875	-1.17152	-1.52579	-1.47383	-1.12142	0.0718267	0.135148	-1.20916	-0.544576	-0.085709	-0.299891	-0.867847	-0.360994	-0.101002	-0.74115	-0.453963	0.694188	1.03215	-0.616232	-0.237984	0.116496	0.20338	-0.0807107	1.50459
'Aminoguanidine hydrochloride'	1.02365	0.0186077	-0.369144	0.00172285	0.325393	-0.515497	0.413093	0.023306	0.172545	-0.139017	-0.216742	0.620924	-0.237532	-0.823056	0.436002	0.185253	0.217591	0.48952	0.392437	-0.0697307	0.408953	-0.225055	0.308433	-0.0102834	0.281853	-0.854223	0.39273	-0.34422	-0.894749	-0.619066	0.218681	1.17727	0.224802	-0.272288	-0.245064	-0.440607	-1.44215	-0.346768	-0.940216	-0.252517	0.738224	-0.345486	-0.440347	-0.762207	-0.720001	0.153452	1.27281	2.43298	0.438829
'S-(p-Azidophenacyl)glutathione'	-0.613278	0.0326454	-2.16966	0.013414	0.596824	-1.82106	0.950028	-1.78628	-1.98155	-1.32042	-1.22386	-1.56004	-1.71485	-1.80592	-1.87088	-2.00516	0.632302	0.734279	-1.3723	-1.65804	-1.90519	1.21021	0.466226	-1.15565	7.99551	-1.54194	5.8957	1.01115	2.2063	0.803435	0.0222471	0.448308	4.0716	-0.13108	-0.502191	-1.04166	-3.68019	-1.36459	-3.08825	-1.48427	1.13704	-0.657581	-1.48466	-0.63412	-0.123018	-0.222119	-1.08308	-1.0773	-1.62408
'5-(N,N-hexamethylene)amiloride'	0.148575	-0.0620555	3.47076	-0.00679885	-1.57319	3.30285	1.00916	0.0397667	0.421949	-0.944935	-1.12636	-0.685716	-0.467541	-0.735758	0.742952	0.150652	1.22164	0.0341614	2.51778	1.32063	0.1881	1.59587	1.30334	-0.572798	0.440439	-0.998453	-0.0971102	0.805115	0.532521	0.61393	2.3011	1.12709	1.07812	-2.46072	-1.56816	-0.248404	-1.618	-0.269132	-1.07058	-0.617444	-0.055145	0.869582	0.545331	3.37568	1.3452	1.64626	1.53836	1.78253	1.73277
'Acetyl-beta-methylcholine chloride'	-0.414614	0.00982908	1.64834	-0.00280238	0.0790004	-0.158679	0.0942748	0.175242	0.149405	-1.27838	-0.361237	-0.881013	-0.155847	-1.0252	-0.0275277	0.010184	0.23566	0	0.284378	-0.0908478	-0.245385	0.658281	0.401273	-0.253018	0.922157	-1.10925	-0.155705	-0.178788	2.60426	1.4683	1.06756	1.5046	0.938202	-1.16482	-1.32309	-0.312857	-1.62739	-0.457086	-0.95722	-0.501726	-0.453963	0.267417	-0.000815489	1.2118	0.0785346	1.00787	0.816867	0.859146	0.196671
'Antozoline hydrochloride'	-1.17915	0.0280367	1.07981	-0.00119759	0.470248	-0.872922	-0.200547	-0.406838	-0.366667	-1.93143	-0.760771	-0.697652	-0.385857	-0.765126	-0.572349	-0.525206	-0.140512	-0.176437	0.50251	0.201641	-0.24462	0.978824	-0.374155	-0.0562042	2.29769	-0.51716	0.917013	1.78052	2.01875	2.55696	-1.08609	-0.0569532	1.38364	-1.77494	-1.48245	-0.370095	-0.414594	-0.241051	0.286011	-0.0650924	-0.793369	2.62694	-2.51415	4.29781	-1.15541	4.33864	-2.23314	1.82747	-0.118547
'AA-861'	-0.582582	0.00562417	1.98158	-0.00345702	0.0363596	0.208685	0.521507	-1.45454	-1.68586	-0.333928	-0.305549	-0.189184	-1.18766	-0.960624	-1.47607	-1.69065	-0.0248928	0.802602	1.05596	0.280209	-0.247216	1.03629	0.548342	-0.0132757	5.19899	-0.751154	4.68907	3.38354	2.35581	2.35265	-1.05545	-0.165228	3.74471	-1.23036	-0.992318	-0.971166	-0.767245	-0.964571	-0.906775	-1.63345	1.36616	0.169185	-0.867662	1.47952	1.95784	1.07368	0.224683	-0.730737	-0.137823
'PHA 767491 hydrochloride'	-0.515652	0.0674669	-0.170548	0.00112901	1.38268	-1.73982	0.690345	-0.945005	-0.988616	-1.27838	-1.08806	-0.747955	-0.957649	-2.27196	-0.971715	-1.12879	0.319563	1.15548	0.485426	-0.104342	-0.815088	1.45292	1.08507	-0.502778	1.03443	-1.69488	2.05667	1.46955	2.67425	1.50257	0.280288	0.336432	2.73676	-1.63373	-0.747255	-1.29175	-1.91635	-1.64684	-0.919154	-1.16518	1.64615	-0.785531	-1.26836	-0.00753668	0.611604	-0.135514	0.247318	2.07558	-0.162472
'Azathioprine'	-0.317899	-0.0228269	0.419435	0.000332725	-0.0374084	0.783166	-0.450374	-0.0497934	0.358036	-0.861333	-0.412577	-0.16108	0.155847	-0.0142947	0.431448	0.296191	-0.351279	0.0341614	1.35821	0.537659	0.251208	0.691824	0.607068	0.367314	1.39036	-0.338652	-0.124211	0.0801193	1.62132	2.51936	0.781467	1.47287	0.70919	-1.56819	-0.575837	1.56545	-1.28549	1.17532	-0.850458	0.859513	-0.169703	0.114253	-0.0338885	1.27768	1.44472	0.602284	-0.347166	-0.0981342	0.967382
'Trovafloxacin mesylate'	-0.220381	-0.0284185	2.82999	-0.00709004	-0.59917	1.53316	1.17029	-0.901092	-0.314509	-0.583777	-0.208047	-1.21966	-0.957649	-1.99019	-0.0599719	-0.521136	0.818177	1.61083	1.41816	0.201967	-0.938266	1.96829	2.34179	-0.781498	0.113558	-1.42594	0.115416	-0.159025	2.00752	0.352744	1.60473	1.1392	1.64533	-2.25397	-1.48245	-1.00663	-1.62862	-0.976154	-1.33215	-1.18889	1.36189	-0.587045	-0.895215	0.0260703	-0.324415	0.0249526	0.116031	1.33087	0.758393
'L-732,138'	0.323417	0.0212725	1.86811	-0.00500062	0.491841	-0.332273	0.0372815	0.718039	0.682738	0.139017	-0.00869514	0.399949	0.155847	0.372262	1.08509	0.615797	0.831823	-0.0683228	1.41527	1.2256	0.452851	1.17462	-0.422653	-0.279181	-0.0257525	-0.0360913	-0.317399	-0.831552	0.451053	0.0713904	-1.52956	-0.932237	0.0101604	-0.947944	-0.085709	0.181126	-0.368712	-0.564972	0.576518	0.282281	-0.513376	5.26353	-2.12229	0.364073	-2.42829	5.07938	-3.4834	0.582633	1.08455
'cis-4-Aminocrotonic acid'	-3.08196	0.325532	0.045431	0.00815437	4.47514	-8.38233	2.1456	-6.31602	-6.62068	-2.19513	-4.76212	-6.68354	-4.00202	-4.75053	-6.30547	-5.79058	-3.32489	14.6739	-11.0822	-13.4265	-8.39375	-2.71083	14.6315	-2.74093	-4.07362	-2.59844	-4.50501	-2.11126	-3.47791	-1.05872	0.0952251	0.306967	2.60187	1.16482	-0.085709	-2.56493	-4.72422	-3.68086	-2.74393	-4.33111	15.2099	-1.76918	-3.52443	-1.46079	-2.11849	-2.41435	-5.17117	-5.43445	-9.91506
'Amifostine'	1.98863	-0.0401861	1.97932	-0.00610823	-0.607245	2.05587	-0.719913	1.03131	1.28586	-0.819771	0.437832	0.886958	0.92809	-0.114068	1.03697	1.05348	-0.140512	-0.910716	1.94456	1.63973	1.49343	0.148079	-0.918906	0.605396	1.37798	-1.18949	-0.100626	-0.274082	0.989046	0.50993	-0.889491	-0.186185	0.240093	-0.403368	-0.502191	-0.859459	-1.31642	-0.86922	-1.07564	-1.00622	-0.907927	1.14893	0.372569	0.98163	-0.0684714	1.76394	0.737156	-0.527297	1.57978
'CBIQ'	-1.02227	-0.0163043	1.64487	-0.00181344	-0.189172	0.564765	0.0668491	-1.29894	-0.887054	-1.57027	-1.04976	-0.855723	-0.749676	-1.46035	-1.19318	-1.00156	0.203944	-0.665957	0.317978	-0.23966	-0.847349	1.30457	0.301813	-0.631143	1.01394	-1.18378	1.01246	0.773958	3.64888	3.41232	0.486706	2.51371	3.45282	-1.77494	-0.661546	-0.681128	-1.7764	-0.793805	-0.756196	-0.874421	-0.509108	2.57604	-3.13728	4.3262	-0.0439464	5.66623	-3.83216	0.0579072	-0.230318
'Atropine methyl bromide'	0.713854	-0.0279757	2.19558	-0.00627248	-0.221484	1.23207	-0.653064	-0.259334	0.181176	-0.180579	-0.446527	0.48979	-0.170891	-0.771154	0.0683547	-0.0732914	0.108795	-1.15548	0.981381	1.05135	0.643453	0.703054	-1.46763	0.141898	0.35259	-0.59036	0.886218	1.75368	0.994574	1.72719	-1.60098	-1.09081	0.876656	-1.22023	0.0736458	-0.227076	-1.00244	-0.432864	-0.50642	-0.250447	-1.47645	1.27228	1.0425	2.50086	2.74136	2.89651	3.82474	2.26902	0.542619
'Brequinar sodium salt hydrate'	-1.06997	0.0296219	1.15822	-0.00307175	0.473737	-0.755301	0.116128	0.480492	0.0768601	-0.180579	0.0722473	-0.125484	0.20045	0.029644	0.310779	0.157768	-0.101972	0.48952	0.140024	-0.309203	0.276913	-0.301987	0.593935	0.174663	0.0559853	-0.379349	0.199948	-0.557402	-0.397001	0.378634	0.726292	-0.269219	0.169867	-1.84048	-1.23738	0.404933	-0.905052	-0.242637	-0.26298	0.122196	0.852782	-0.303415	-0.415847	-0.705624	-0.997377	-0.450618	-0.5727	0.238014	0.187948
'O6-benzylguanine'	-0.511697	-0.0163548	-0.124875	0.00268173	-0.138505	0.303043	0.192833	-0.700613	-0.272545	-0.444759	-0.544029	0.393078	-0.801802	-1.09108	-0.0282527	-0.499767	0.761568	-0.455358	0.418609	0.177109	-0.10849	0.739772	-0.275162	-0.391191	0.256762	-0.634837	0.0765157	1.30843	-0.141456	0.692415	0.893995	0.732408	0.407465	-0.479036	-1.56816	-0.418878	-0.85723	-0.20715	-0.699854	-0.666305	-0.453963	0.159952	-0.39536	1.22249	0.588234	0.839543	0.308522	0.440052	-0.232931
'(±)-Chlorpheniramine maleate'	0.0858825	0.000659291	0.0609074	0.00295166	-0.0149395	0.0141429	-0.843755	-0.13914	0.124702	0.291888	0.731169	0.301576	0.289657	-0.277621	-0.0523139	0.189322	-0.958688	0.278921	0.974731	0.508177	0.562814	0.198604	0.041058	1.04095	-0.175741	-0.802756	0.363781	-0.372479	3.88713	1.90861	0.57695	-0.699619	1.2657	-0.958072	-1.23738	-0.879457	-1.01031	-0.893018	-0.228559	-1.09543	0.114558	0.00311456	-0.262616	0.0962255	-0.541438	0.467657	0.686833	1.31643	0.719608
'Betaine aldehyde chloride'	0.979573	-0.0170904	-0.154526	-0.000320667	-0.157256	0.559852	-0.586214	-0.609533	-0.572545	-0.0974556	0.195835	-0.234065	-0.356298	-0.431122	-0.814411	-0.521136	-0.498614	0.455358	0.872242	-0.15584	-0.100521	0.365917	2.59214	0.23139	-0.220679	-0.386359	0.628799	-0.0501085	3.03406	1.76727	2.75477	3.8209	2.20271	0.347956	-0.171418	-1.02764	-0.439227	-1.25851	0.453189	-1.22982	0	-0.247713	-0.862957	2.64296	0.911514	0.461909	-0.842667	-0.610287	0.253019
'8-(4-Chlorophenylthio)-cAMP sodium'	2.15393	-0.0421343	0.297699	-0.00442232	-0.731183	2.32846	-1.04644	0.383675	0.239211	-0.833625	-0.182792	0.130596	0.534711	-0.208014	0.294739	0.43259	-0.0634324	-1.40024	1.59828	1.58628	0.92886	0.881366	-1.48354	0.394481	1.11122	-0.987741	0.301132	0.213114	2.04014	1.781	-1.14226	-0.158243	0.947218	1.03374	0.735191	-0.444987	-1.41433	-0.402826	-0.528058	-0.618733	-1.76071	1.85984	1.5705	2.16804	0.28404	2.74481	2.52382	0.746881	1.10764
'Bay 11-7085'	-2.77168	0.0603181	-5.10894	0.0246476	0.424969	-2.32193	-2.14988	-5.96098	-6.29598	-5.1551	-6.85729	-10.0664	-3.96494	-4.74859	-6.76589	-5.60635	-3.03022	1.88976	-14.1321	-13.0218	-7.68969	-3.24783	1.77196	-1.73987	11.4451	-4.40347	6.86537	5.1772	-1.98319	-1.42257	0.420384	0.271564	3.14784	9.72193	10.819	-2.56493	-9.60759	-3.68086	-8.7143	-4.33111	1.76071	-1.63519	-3.29407	-0.617442	-1.10746	-1.5507	-3.8012	-4.09574	-11.1957
'L-Cysteinesulfinic Acid'	0.14255	-0.026511	0.954845	-0.00415285	-0.637926	1.42088	-1.30613	1.13982	1.15685	-0.33345	0.510079	0.634699	1.09146	0.735395	1.06522	1.34153	-0.53033	-0.944878	2.19782	1.76816	1.34279	0.508742	-0.298598	0.920031	0.558754	-0.612827	-0.599012	-0.756356	2.45525	1.58544	2.52363	0.114191	0.207375	-0.610116	0.735191	0.110028	-1.28633	-0.623833	-0.050015	0.177706	-1.76071	2.18153	2.09895	3.1974	0.0864273	2.16977	1.50737	-0.154735	1.77215
'8-Bromo-cAMP sodium'	-0.141176	0.00566532	0.618734	-0.00171893	0.0175841	0.00438446	0.316676	0.27088	0.152158	0.152871	0.0678998	0.414076	-0.408423	-0.110909	0.617005	0.0305311	0.800107	0.421197	1.48737	1.00158	0.0411553	1.48643	0.240716	-0.338934	-0.105234	0.399442	-0.0375654	-0.0791774	1.07289	0.481233	1.00361	2.17485	0.588208	-0.610116	-0.416482	0.784489	0.05011	0.668733	0.137391	0.421981	-0.114558	0.376956	0.264836	0.0710045	-0.0272866	0.761271	0.695072	0.838887	0.97804
'(+)-Chlorpheniramine maleate'	-0.178905	-0.0118514	1.16741	-0.00275655	-0.158206	0.64168	-0.267397	-0.487337	-0.310194	0.208287	-0.246344	0.687449	-0.267091	-0.232704	-0.161133	-0.296191	0.340033	-0.700118	0.591936	0.517487	0.627359	0.0924814	-0.870686	0.227513	-0.0578121	-0.341499	1.10554	0.958071	-0.573747	-0.944183	-0.020981	-0.556416	0.972709	0.141208	0.0736458	-0.262398	-0.445767	-0.173463	-0.467228	-0.240288	-0.453963	0.207075	-0.312247	0.0948681	0.367524	0.436873	0.051159	-0.265622	0.299537
'Sorbinil'	-0.363496	0.0111995	1.56469	-0.0045922	0.367407	-0.210059	0.210403	-0.259816	-0.239211	-0.180579	-0.735516	0.474894	-0.891009	-0.398549	-0.22183	-0.666697	1.03577	-0.944878	0.731074	0.833593	-0.0768793	1.48089	-1.33704	-0.581605	0.345525	0.705119	1.31339	0.946877	0.541069	-0.506531	-0.816055	-1.17114	1.23168	-0.262161	-0.416482	0.285777	0.823458	0.282247	1.31711	0.746136	-1.47645	1.26844	0.960222	1.29683	1.53724	1.84335	1.80535	0.261401	0.330798
'Ceftriaxone sodium'	-0.0321685	-0.00391102	-0.88608	-0.0013338	-0.0323258	0.641656	-0.527079	-1.93026	-1.52783	-2.04274	-1.15596	-2.12458	-0.86092	-1.73364	-1.85101	-1.46977	-0.702558	0.944878	-1.41748	-1.65017	-1.03619	0.00980949	0.570243	0.192376	1.71832	-0.00256689	3.94298	0.646158	2.03949	0.632731	0.071923	0.579519	3.31085	1.79519	-1.07803	-1.59695	0.922763	-1.94527	0.576372	-2.08099	1.02248	-0.802478	-1.50971	-0.475236	-0.263113	-0.182452	-0.216656	0.92392	-1.45503
'(±)-Bay K 8644'	-0.390279	0.0136395	1.00194	-0.00110765	0.473693	-0.262269	1.28642	-1.11962	-0.591369	-1.20912	-1.41534	-1.21231	-1.27687	-1.99756	-0.673148	-1.21836	1.04259	1.61083	-0.170955	-0.765254	-1.26887	1.33225	1.40092	-0.916723	1.42178	-0.9719	1.19154	0.960838	0.409392	-0.175282	0.339446	0.435683	1.37851	-1.23036	-1.23738	-0.579454	-1.24759	-0.651809	-0.627237	-0.676922	1.47645	-0.714662	-1.34359	-0.418398	-0.291328	-0.232466	-0.680821	0.42063	-0.50476
'Cefmetazole sodium'	-0.632387	0.0333997	1.72182	-0.00399473	0.605936	-0.794381	-0.106273	-0.0693641	0.0564733	-0.0277078	-0.705914	1.2837	-0.215495	0.743135	0.245891	0.00304679	0.0634324	-0.210598	0.883546	0.563447	0.546789	0.321214	-0.348829	0.271092	0.593226	0.975131	0.838338	1.16572	-0.0144252	0.224107	0.251719	-0.399243	0.688716	-1.02361	0.968192	1.24521	0.623083	0.622351	1.45001	1.2826	-0.453963	0.224657	0.100464	1.01801	0.493971	0.420666	-0.190079	-0.196297	0.422311
'(±)-Butaclamol hydrochloride'	-0.661845	-0.0549278	4.15344	-0.00846498	-1.12748	2.87786	1.03659	0.856142	0.917634	1.31995	0.624971	1.1955	0.0741624	-0.82305	1.23054	0.576105	1.11285	0.210598	1.94466	1.53916	0.606401	1.28376	-0.23393	-0.414881	-0.862524	-0.967951	-0.38527	0.36425	-0.0943245	0.0360084	-0.0264857	0.25967	-0.215463	-2.46072	-1.56816	-0.63703	-1.19251	-0.463167	-0.73596	-0.520636	0.738224	-0.171324	-0.110525	-1.06293	-0.51616	0.382391	1.90107	3.67681	1.4988
'DL-Cycloserine'	0.519327	-0.00585592	0.31876	0.00299719	0.10363	-0.116822	0.710057	-0.549302	-0.555283	-0.139017	-1.28389	-1.70244	-0.809324	-0.811035	-0.0969699	-0.694181	0.754744	0.910716	-0.262682	-0.70112	-1.2316	1.39151	0.959633	-0.786365	-0.763847	0.0431197	-0.218805	-0.87485	0.977163	1.23215	0.412514	1.35979	0.463515	-2.04722	-1.15167	1.03862	-0.456535	0.828392	-0.21704	0.217731	1.07763	-0.266838	-0.398128	-0.263208	0.104272	-0.168006	0.251002	0.986094	-0.401587
'Carmustine'	-0.239788	-0.0241538	2.05594	-0.00566852	-0.191288	1.1812	0.192833	-0.00899002	0.143527	-1.00035	-0.552724	-0.304833	-0.475063	-0.963456	0.468084	-0.0040694	0.838647	-0.24476	1.17581	0.849516	0.110918	1.21798	-0.327689	-0.294067	1.19647	-0.852594	0.2725	-0.0337876	0.424754	0.536925	0.489928	-0.323322	0.553984	-0.751324	-0.575837	-0.734895	-0.758362	-0.802002	-0.853399	-0.872521	-0.114558	0.258919	0.15197	0.384698	0.168135	0.956049	1.76663	1.75548	0.799724
'Clonidine hydrochloride'	-0.964664	0.0263976	2.2846	-0.00561356	0.527494	-0.532075	-0.076705	1.20489	1.57723	-0.111309	0.773814	-0.171084	0.764721	1.53444	1.78721	1.47182	0.25613	0	0.983291	0.628883	1.00615	-0.282117	-0.214177	0.189393	0.121578	0.385524	-0.995179	-1.46422	-1.03203	-0.409324	0.166495	-0.234588	-0.996601	-2.25397	-1.07803	2.12648	-1.17822	0.625789	0.33588	1.81549	-0.738224	0.811802	1.0849	-0.386099	-0.306553	0.306214	0.417203	-0.0971958	1.16627
'CP-380736'	-0.923745	0.00365679	0.730536	-0.00115813	0.322203	-0.29845	-0.0865609	-0.888438	-0.726265	-0.778209	-1.169	0.513489	-1.09146	-0.786534	-1.12938	-1.19292	0.281023	-0.910716	-0.0304722	0.163528	-0.191375	0.880982	-1.40004	-0.268047	1.03439	0.572304	2.28338	2.09824	1.15467	1.1954	-1.73908	-1.05937	2.01883	-0.544576	-0.330773	1.1542	0.600039	1.1622	0.543936	0.955337	-0.623666	0.424053	-0.5279	4.37369	-0.455845	2.31603	1.48677	1.96206	-0.434694
'Caffeic acid phenethyl ester'	-1.56128	-0.00728387	-0.141622	0.00467292	4.9445e-05	-0.477566	2.13231	-2.74145	-2.63252	-2.19561	-2.77148	-4.22369	-2.29416	-3.22306	-2.15377	-2.75838	0.734274	1.95808	-1.64313	-2.81646	-3.34924	1.961	2.81843	-1.64032	-0.455813	-1.44426	0.410409	-0.347594	3.04958	2.54204	0.998192	1.20502	3.2221	-0.751324	-1.23738	-1.16845	-2.23516	-1.41161	-0.522298	-1.31589	3.12687	-0.872813	-2.17583	0.40257	-0.123615	0.110514	-1.78089	-0.885053	-2.22041
'BTO-1'	-2.92215	0.139741	-0.26909	0.00797581	2.4817	-5.12848	2.19145	-3.78334	-3.82701	-1.52871	-2.66094	-3.74631	-2.45001	-2.7454	-3.3721	-3.58182	-1.19675	5.52699	-4.40556	-6.28691	-3.88577	-1.16843	6.20243	-1.537	-2.43992	-1.54624	-3.4103	0.440724	0.316393	0.470449	0.762815	1.63764	2.66761	0.0756676	-0.832964	-0.482231	-3.8107	-0.661328	-4.19367	-0.974569	6.19432	-1.37141	-2.57983	0.375472	0.232721	-1.24227	-2.76026	-1.57127	-4.64952
'Lumefantrine'	-0.438631	-0.0241181	1.20765	-0.00423456	-0.418632	1.17429	0.833899	1.51491	1.74821	0.458613	0.169749	0.362648	0.63091	1.28701	2.29121	1.53797	0.997228	0.210598	2.15565	1.48893	0.97622	0.745686	0.404497	-0.235047	-0.344474	0.444601	-0.923125	-0.699839	-0.649718	-1.2512	0.931299	1.38836	-0.82247	-1.15469	-0.747255	2.02826	-0.226742	1.7624	0.117439	1.47474	-0.114558	0.773193	1.19188	-0.801968	-0.75351	0.112207	0.299668	0.346424	2.02473
'5-Aminovaleric acid hydrochloride'	0.0436669	-0.0256602	-0.594993	0.00335624	-0.248789	0.563801	-0.239971	0.0900428	0.311756	-1.27838	-0.174097	-0.6813	0.460549	1.01794	0.153838	0.221898	-0.140512	0.24476	0.219187	-0.449159	0.285572	-0.47263	1.40498	0.176101	1.16793	1.16612	0.456463	-0.0393169	-1.34221	-0.241838	2.18917	3.95069	0.225345	0.544576	-0.661546	1.29786	0.263199	0.689039	1.1158	0.988272	0	-0.0248473	-0.0678792	1.45322	0.367861	-0.0060044	-0.474697	-0.140467	0.189315
'Amiloride hydrochloride'	0.377533	-0.0127814	0.708472	-0.00253178	-0.106727	0.487383	0.365955	-0.830137	-1.0596	-1.70929	-1.00712	-2.06982	-0.987208	-1.61113	-1.10879	-1.19088	0.045363	1.18964	0.240977	-0.648816	-1.25893	1.43067	1.58269	-0.435435	1.02214	-0.917188	0.952585	0.863723	3.19027	1.57644	0.866042	1.64181	2.88463	-0.544576	-0.747255	0.0819452	-1.0839	-0.226718	-0.88052	-0.675108	0.852782	-0.505006	-1.059	0.0509209	0.511491	0.14487	0.16622	1.11377	-0.275951
'4-Aminopyridine'	4.2802	-0.0205582	0.340937	-0.00427999	-0.590772	1.32949	0.220259	-0.369841	-0.133333	-0.180579	-0.735516	-0.226291	-0.237532	0.434666	-0.0763751	-0.247337	0.140512	0.700118	0.383061	-0.0104901	-0.0187399	0.449176	0.295503	-0.104037	0.00814182	0.676136	0.644438	0.854752	0.985163	1.15695	-0.00800275	0.304701	0.948148	0.413496	0	0.956284	0.246886	0.791637	0.669937	0.471656	0.453963	-0.307843	-0.452363	0.0949274	0.0726777	-0.287281	-0.271991	0.184614	0.156662
'Amitriptyline hydrochloride'	0.125146	-0.0348465	1.16181	-0.00252787	-0.591679	1.44355	0.662919	-0.58208	-0.129018	-1.45896	-1.72607	-0.839136	-0.683036	-1.16998	-0.0282527	-0.679927	1.08113	0	0.407331	0.311907	-0.386902	1.31506	-0.563796	-0.645836	1.38733	-0.679414	0.671344	0.842208	0.150119	0.340371	-0.475449	-0.801502	0.631948	-1.23036	-1.23738	-0.624286	-1.04399	-0.572323	0.0723492	-0.432835	1.19219	-0.53408	-1.23844	0.577858	0.138833	-0.0549879	-1.28577	-0.396274	0.0418879
'p-Aminoclonidine hydrochloride'	1.16009	-0.0234693	0.523761	-0.00249377	-0.450684	1.34681	-0.316676	0.449232	0.405878	-0.0692694	0.1358	1.10651	0.437982	0.980595	0.76246	0.580174	0.0702558	-0.665957	0.76157	0.642374	1.10713	-0.389368	-0.974574	0.366518	0.967439	0.251664	0.470594	-0.254455	-1.26972	-0.544054	-1.31639	-0.476083	-0.0182776	-0.337828	0.159355	0.189821	0.211198	0.182189	0.638749	0.0393978	-0.907927	1.02236	0.897496	-0.0391283	-0.282052	1.06053	0.463322	-0.412934	0.662428
'BW 284c51'	0.27019	-0.0253348	0.0655913	-0.000100784	-0.419818	0.944196	0.192833	0.157191	0.216071	-0.33345	-0.0722473	0.342265	0.00752218	-1.18031	0.411941	0.266683	0.0317162	0.0683228	0.405103	0.186745	0.464772	-0.0124794	-0.580922	0.125299	0.421277	-1.52231	0.541233	-0.470943	-0.336146	0.905441	-1.46174	-0.772967	0.173455	-0.468908	-0.502191	-0.916275	-2.11509	-1.00032	-1.44271	-1.17505	-0.509108	2.83886	-2.35334	2.67437	-1.70979	4.39378	-1.75415	2.76987	0.3841
'Aminopterin'	0.848205	0.0096537	-0.0494656	0.00183723	0.13048	-0.413103	-0.605926	1.05884	0.969792	0.583777	0.645879	0.446355	0.675514	0.807721	0.818965	0.881458	-0.217591	-0.48952	0.991132	0.493713	0.941199	-0.315761	0.350041	0.579425	-0.232108	-0.176327	-0.131082	0.976417	-0.447312	0.0998261	2.85923	4.61265	0.0532399	0.0101274	1.0539	0.081498	-0.663491	0.0609238	-0.101853	-0.204316	-1.02248	0.93863	1.06676	2.04733	1.90117	0.794843	0.424405	-0.25277	1.12037
'Fulvestrant'	-0.671505	-0.00169956	1.11189	-0.00253836	-0.015325	0.279499	0.237829	0.347715	0.732143	-1.25068	-1.50063	-0.764645	-0.245054	0.672913	0.593669	0.450913	0.695734	-0.700118	0.942076	0.75805	-0.157741	1.50699	-0.755374	-0.336625	1.34984	0.946004	-0.476143	-0.0167919	2.80327	2.77682	0.250523	0.700973	0.661561	-1.84048	-0.906609	1.33078	0.328209	1.17347	0.428319	1.36763	-1.47645	1.52458	1.37717	1.49041	2.7828	1.87738	2.39946	0.761267	0.799587
'5-azacytidine'	-2.19729	0.0278983	-0.641484	0.0102154	0.917121	-2.29589	2.98807	-3.24359	-3.26741	-0.0836017	-1.05846	1.12772	-2.69506	-2.12954	-2.77078	-3.32939	0.183474	3.21604	-2.763	-4.21034	-3.44976	0.52411	3.69903	-1.87157	-2.44458	0.434138	-3.48969	-1.20646	3.28847	0.153235	0.593465	0.795277	3.67405	-0.685784	0.330773	0.946507	-1.84128	0.487126	-1.34856	0.181574	4.66273	-0.695748	-1.81911	0.617993	-0.138776	0.106026	-1.79687	-1.88743	-3.16579
'Aniracetam'	0.0853082	-0.0168689	1.7049	-0.00502706	-0.27068	1.06958	0.633352	-0.616932	-0.170982	-0.152871	-1.05846	-0.0487789	-0.957649	0.101371	-0.338307	-0.682974	1.10602	-0.700118	0.765725	0.813914	-0.21916	1.61912	-1.23793	-0.70523	-0.112405	2.70515	1.24407	0.820154	1.41413	-0.130408	-0.903672	-0.99301	1.73662	-0.468908	0.404419	3.46533	0.421753	1.5701	2.19791	3.48333	-0.453963	0.168486	-0.102297	-0.379839	0.198035	1.00825	1.61969	1.62814	0.50272
'9-Amino-1,2,3,4-tetrahydroacridine hydrochloride'	-0.425804	-0.0217533	1.27202	-0.00437461	-0.440356	1.25681	0.432804	-0.46244	-0.568229	-0.944935	-1.2752	-0.345082	-0.875964	-1.08389	-0.374943	-0.688066	0.29467	0.944878	0.598744	-0.286617	-0.431604	0.679417	1.78519	-0.29811	0.583692	-0.631271	0.26258	0.586806	1.1588	0.853923	1.33103	3.50386	1.37482	0.0756676	0.0736458	-0.884887	-0.657554	-0.575125	-0.353718	-0.710045	0.568521	-0.367752	-0.621093	1.30499	1.38262	0.480261	0.747757	1.81043	0.0952337
'Amoxapine'	-1.05876	-0.0200102	1.08016	-0.0019387	-0.263728	1.01005	1.09572	-2.12134	-1.67723	-1.70929	-2.37195	-2.02906	-2.01203	-2.81549	-1.27867	-1.91254	0.972335	0.734279	-0.144781	-0.649123	-1.81614	2.24424	0.864616	-1.03334	1.6613	-1.51937	1.99498	1.29697	2.19367	2.08223	0.847351	1.69809	2.52734	-1.08915	-2.14399	-0.893553	-2.15955	-0.8817	-1.48246	-1.28144	0.96734	-0.442772	-1.32497	1.46919	0.571037	1.04856	0.739341	1.23618	-0.914709
'Acyclovir'	0.472261	0.014439	3.05156	-0.00504987	0.380429	0.00408737	-0.413093	-0.592036	-0.558036	-0.764356	-0.356889	0.910364	-0.0741624	-0.258068	-0.773947	-0.448868	-0.435181	-0.210598	1.03617	0.460088	0.561618	0.136991	0.334926	0.484655	1.2236	-0.473162	1.97263	1.53841	2.42698	1.16157	1.5521	0.505379	2.71427	-2.32964	-1.23738	-0.278618	-0.812222	-0.36808	-0.13612	-0.194276	-0.055145	0.49777	-0.390269	1.56773	0.10781	1.50078	0.358675	-0.584151	0.344094
'1-Amino-1-cyclohexanecarboxylic acid hydrochloride'	0.276199	-0.000434082	0.834876	-0.00180692	0.246716	0.367332	0.287108	0.135547	0.134896	0.208287	0.11924	0.10593	-0.356298	-0.491903	0.0530388	-0.192369	0.888432	-0.700118	0.687924	0.678583	-0.224036	1.4762	-1.04129	-0.638284	-0.462083	-0.454447	-0.00458638	0	1.42526	1.52011	-0.434702	-0.828851	0.779155	-0.751324	-0.416482	-0.0414664	-0.892369	-0.221588	-0.0901794	0.200314	-0.907927	0.992093	0.177384	1.2014	1.63366	1.82026	1.28495	-0.00859766	0.403007
'Acetylsalicylic acid'	1.00853	0.00517971	1.6061	-0.00363466	0.263424	0.0598217	-1.61295	-0.194116	0.326265	-1.47282	-0.437832	-0.232971	0.742684	-0.646958	-0.281802	0.357274	-0.951865	-0.48952	1.49218	1.13765	1.30449	-0.158847	-0.247953	1.47319	1.96795	-1.69623	1.20134	1.21786	2.25589	2.17722	1.4257	0.875681	1.95265	-0.958072	-1.23738	-1.2019	-2.13444	-1.15824	-1.43119	-1.44239	-1.02248	0.579779	-0.236874	1.56441	0.907132	2.22296	1.48066	0.826286	0.874485
'N6-2-(4-Aminophenyl)ethyladenosine'	0.288768	-0.0124915	1.32855	-0.00304569	-0.00167578	0.744205	-0.440518	1.57162	1.87879	0.111309	0.947911	0.744235	1.33651	0.44675	1.76315	1.60312	0.045363	-0.665957	1.48678	1.28531	1.56868	-0.348196	-0.994455	0.563298	0.377626	-1.06846	-0.658151	-0.97763	-1.0948	-1.25615	-1.34448	-0.916169	-0.884156	-1.77494	-1.32309	-0.656802	-1.74809	-0.853143	-0.719952	-0.563511	-1.07763	3.55884	-2.33324	2.06914	-1.85925	4.61394	-3.35712	0.202759	1.62841
'Acetazolamide'	-0.26657	-0.0144908	1.80312	-0.00591771	0.0105144	0.877307	-0.643208	0.200068	0.540774	0.139017	0.510079	1.23801	0.608874	1.19624	0.407749	0.612751	-0.709381	0.700118	0.70209	0.240044	1.37989	-1.24471	0.428437	1.11744	0.352135	0.359925	0.648536	0.593214	-1.4109	-1.28356	0.130386	0.658942	0.240459	-1.08915	-0.502191	1.11888	-0.291767	0.0237977	0.515267	0.9224	0	-0.017058	-0.015478	-0.474722	-0.0743487	-0.218226	-0.052386	0.191811	0.46172
'AIDA'	-0.740061	-0.0397822	1.73103	-0.00493626	-0.408838	1.74485	-0.287108	-0.0190167	-0.166667	-1.48667	-0.918308	-0.793438	0.207973	-0.0856505	0.0286151	0.108914	-0.466898	0.0683228	0.508274	-0.230857	0.0705672	0.0803946	0.60401	0.374728	1.82487	-0.364395	0.316294	-0.219925	0.874163	0.325487	-0.415545	0.533321	0.88489	-1.84048	-0.747255	0.592632	-1.11713	-0.171454	-0.387305	0.730023	-0.509108	2.61515	-2.37344	1.2465	-1.46249	3.38696	-3.13343	0.342667	0.25394
'Indinavir sulfate salt hydrate'	-0.877457	-0.0177596	1.71016	-0.00257681	0.0269377	0.605592	-1.58338	0.586924	1.29174	-0.680754	0.663269	1.47945	1.22527	1.20882	0.710508	1.24382	-0.990404	-0.910716	2.07275	1.86367	2.32967	-0.786502	-1.16146	1.90489	1.70787	-0.269872	0.637853	0.332487	0.696285	0.541913	-1.3178	-0.863778	0.681789	-1.63373	-1.23738	0.345781	-0.457767	-0.251786	0.117155	0.530625	-1.64615	3.54504	-1.81061	2.02825	-1.08476	4.17115	-1.47355	1.16989	1.78256
'p-Benzoquinone'	-1.03285	-0.00371275	0.829564	8.06354e-05	-0.0332189	0.0601333	0.905032	-1.9371	-1.56116	-1.86216	-1.55984	-3.24616	-1.23226	-2.00279	-1.4799	-1.61838	-0.326386	1.53688	0.203098	-1.26344	-1.85779	1.59037	2.48877	-0.689903	0.617758	-1.71046	1.22881	1.04507	4.70979	4.27935	-0.414029	0.924509	3.48155	-0.882404	-1.49451	-1.06053	-2.63682	-1.30965	-1.96739	-1.29114	1.48072	1.98936	-3.21098	3.96809	-0.823875	4.13689	-3.43932	1.56489	-0.593884
'N-Bromoacetamide'	1.01208	-0.0258541	0.796268	-0.00447671	-0.311273	1.23887	-1.15272	0.308019	0.459598	-1.75085	-1.27955	-2.04403	0.490108	-0.924568	0.113373	0.482467	-0.53033	-0.48952	-0.340655	-0.65566	-0.698788	0.678823	0.762159	0.119839	1.17997	-1.57896	-1.29184	-0.821974	3.41966	0.795862	2.47909	5.03779	0.271789	-1.02361	-0.832964	-0.605037	-2.43463	-0.840027	-1.56886	-0.505033	-0.568521	0.305362	-0.296545	1.74992	0.817579	1.03623	-0.430118	-0.822398	0.0208344
'Cortisone 21-acetate'	-0.457421	-0.00424003	0.304586	-0.000237858	-0.0177267	0.237279	0.249827	-0.48194	-0.304316	-0.972642	-0.726821	-2.02996	-0.148325	-0.609534	-0.334116	-0.335884	0.0248928	0.0683228	0.237627	-0.165429	-0.542153	0.992933	-0.0481	-0.278477	-0.0815047	-0.375604	0.411763	-0.812061	2.21687	1.76527	-0.991301	0.344713	1.15928	-0.958072	-1.65386	-0.123157	-0.829872	-0.417952	-0.106349	-0.0731484	0.229116	0.601808	0.0394063	3.6593	-1.5675	1.19802	-0.639292	-0.483506	-0.0248267
'Benazoline oxalate'	-1.53632	0.0166028	2.05816	-0.00516534	0.275403	-0.492561	-0.344102	-1.21858	-1.08862	-0.944935	-1.01581	-1.31417	-0.712595	-1.31156	-1.02822	-0.943542	-0.165404	0.0341614	0.19731	-0.139734	-0.762327	1.3229	0.0175768	-0.0600788	0.170175	-1.0922	1.88192	0.875525	3.30656	1.83618	0.734968	-0.00805474	2.63618	-1.56819	-1.89893	-0.931759	-1.44338	-0.919937	-0.804372	-0.875455	0.229116	0.280958	-0.494175	1.82768	0.558432	1.28197	0.782481	0.848488	-0.165787
'Calmidazolium chloride'	-0.800303	-0.0703584	5.29728	-0.00653084	-1.84725	3.34598	4.87827	-2.71123	-2.8035	-2.50135	-2.76714	-5.74958	-2.08619	-3.32769	-1.64905	-2.78891	0.48939	6.96139	-3.37023	-5.32353	-4.32506	0.550861	5.96071	-1.92233	-1.02292	-2.48295	1.45643	0.594229	0.0951097	-1.08778	0.110191	0.732251	0.295434	-3.28771	-1.81322	-1.20607	-3.51475	-1.58396	-2.91829	-1.67074	9.60118	-1.44991	-2.57421	-1.32888	-1.37371	-1.7142	-3.25975	-1.3022	-3.54735
'Betaxolol hydrochloride'	0.342823	-0.0135742	-0.157485	0.00162571	-0.254306	0.602253	1.09572	-0.11376	-0.114509	-0.944935	-0.471782	-1.53162	-0.393379	-1.46662	0.391346	-0.472282	1.34408	0.910716	1.58546	0.816125	-0.775306	2.39635	1.17134	-0.66779	0.00388516	-1.62402	-0.500484	-0.537508	1.62818	1.17198	0.626734	1.04625	0.978292	0.347956	0.245064	-1.35424	-2.23798	-1.63732	-1.04627	-1.604	2.21467	-0.707084	-1.39743	0.340906	-0.383225	-0.25135	-1.6097	-0.231355	0.985201
'9-cyclopentyladenine'	0.550805	-0.0383833	0.702464	-0.00156936	-0.655398	1.71806	-0.59607	0.226966	0.0709822	-0.0692694	-0.455222	0.632715	0.0666403	0.935541	0.274144	0.268707	-0.396642	0	0.113336	-0.365213	0.448761	-0.578384	0.791077	0.570783	0.772263	0.810327	0.277673	0.672256	-0.790226	-0.0415486	1.67123	2.39714	0.19016	-1.28577	-0.257127	1.61694	0.400569	1.3941	0.981239	0.518652	-0.453963	0.255457	0.241639	1.61263	0.413478	0.284743	-0.033753	-0.139953	0.179792
'Benztropine mesylate'	-0.99526	-0.0367374	1.71186	-0.00297041	-0.57893	1.38352	1.6228	-0.939679	-1.26548	-1.43126	-1.41969	-0.632709	-1.1581	-1.19513	-0.765926	-1.36697	0.926972	1.88976	1.27089	-0.0615984	-0.729319	1.35232	2.57191	-0.803688	1.1409	-0.138641	2.26206	1.71315	0.91876	0.850227	1.05976	1.96958	2.67605	-1.15469	-0.502191	0.264612	-0.849237	-0.00126902	0.505861	0.362095	1.87527	-0.716922	-1.17095	-0.0177911	0.302782	-0.647683	-1.02441	0.335875	0.29679
'Cefazolin sodium'	-0.312734	0.00775253	-0.0913722	0.00102096	0.246095	-0.377484	-0.422949	-0.493146	-0.0333333	0.0554155	0.225437	1.06963	-0.482586	-2.13245	-0.12486	-0.224945	0.396642	-0.944878	0.0855966	-0.020784	0.467132	-0.241321	-0.584853	-0.0854969	0.5374	-2.09499	1.1967	0.704359	-1.58148	-1.12947	1.80217	1.892	0.703332	-1.01348	-1.23738	-1.52983	-2.72828	-1.75304	-1.87453	-2.00429	-1.47645	1.18999	0.866418	1.66641	0.290697	3.27319	4.40808	2.8346	0.0628602
'Gemcitabine hydrochloride'	-1.9294	0.0395844	-0.285298	0.00262727	0.829468	-1.75274	0.883179	-1.33138	-1.39174	-0.430906	-1.2073	-0.786544	-1.8637	-2.87985	-0.956399	-1.65809	0.958688	0.0341614	-0.226955	-0.602415	-1.40247	1.73695	0.086175	-0.950683	0.0349593	-1.3633	1.56538	2.01151	1.25206	0.981227	0.168245	-0.346851	1.81261	-0.393241	-0.918673	-0.672953	-2.01497	-0.84119	-1.45465	-0.650939	0.284261	-0.419248	-1.23876	1.45561	0.869303	1.45439	1.41967	2.82511	-0.844862
'L-798106'	1.02021	-0.0039263	1.31624	-0.00523363	-0.145208	0.769956	0.308962	-1.07038	-0.529018	-0.764356	-0.424789	-0.935478	-0.549226	-1.28349	-0.580369	-0.623936	-0.319563	1.0132	0.499816	-0.354878	-0.583104	0.834575	1.09059	-0.061638	0.167344	-1.01427	1.08531	-0.00923824	2.59892	0.336494	0.479213	0.854654	1.86302	-0.403368	-0.171418	-0.470611	-1.33699	-0.46486	-1.21177	-0.597957	0.797637	0.409531	-0.173008	-0.196282	-0.353487	1.0544	1.27335	1.67096	0.0100379
'Bromoacetylcholine bromide'	-0.479491	-0.00961213	0.0254371	0.0052527	-0.503336	-0.15498	1.44754	-1.62024	-1.4192	-0.903373	-2.12126	-1.94117	-1.70033	-2.54295	-1.06869	-1.6703	1.32804	0.0341614	-1.40347	-1.76905	-2.27304	1.65473	0.83389	-1.27593	-0.000418867	-1.13958	0.0299533	-0.122407	0.667982	0.604478	2.32592	0.547292	0.769322	-0.685784	0.490128	-0.609412	-1.46084	-0.706228	-0.615159	-0.487972	1.47645	-0.777842	-1.6752	0.788185	-0.266786	0.0520572	-1.25846	0.286426	-1.70168
'Clozapine'	-0.0111114	-0.0102953	1.69277	-0.00275113	-0.256702	0.943049	1.35326	0.343497	0.584301	-0.33345	-0.178445	-0.227241	-0.029559	-1.20587	1.01327	0.325721	1.49584	0.24476	2.12923	1.65296	0.177645	2.02477	-0.291903	-0.724059	0.15016	-1.4714	0.481357	-0.250611	0.782375	0.298823	-0.302088	-0.644655	0.740032	-1.56819	-1.48245	-0.751465	-2.12705	-0.72241	-0.83697	-0.384346	0.568521	-0.114243	-0.599241	-0.216587	-0.366632	0.366254	-0.0985255	0.0257986	1.65413
'BRL 37344 sodium'	-0.597563	0.00334296	1.51121	-0.0056095	-0.182189	0.44428	0.499654	0.179389	0.879985	0.33345	0.182792	0.404041	-0.163369	-0.230458	0.75061	0.369483	0.389818	0.278921	0.675904	0.0307482	0.0487031	0.379886	0.550105	-0.283783	-0.387181	-0.166067	-0.697502	-0.732549	0.3325	0.0886769	0.880069	0.222467	-0.132464	-1.49252	-0.5879	0.466312	-0.971968	0.163838	-0.196949	0.520518	-0.339406	0.869472	0.761615	0.673599	-0.242926	1.35171	1.62444	1.39364	0.569495
'McN-A-343'	-0.914667	0.0173155	1.92254	-0.00488983	0.0962805	-0.383403	-0.737483	-0.321639	-0.0752977	-1.62569	-0.799068	-0.917605	0.297179	-0.522545	-0.229488	0.0600606	-0.849893	0.0683228	-0.78603	-1.27307	-0.175382	-0.765625	0.488698	0.586717	1.71207	-1.17086	-0.264805	-0.512891	-0.0799805	-0.393666	-0.517356	-0.004562	0.143619	-0.816864	-1.65386	-0.456431	-1.6268	-0.241632	-0.873772	-0.33813	-0.224848	2.52691	-2.64815	1.82611	-1.99241	3.4555	-3.44249	0.228314	-0.543496
'PK 11195'	-0.341405	-0.0152237	1.20247	-0.00399984	0.242439	0.703729	1.0563	-0.709531	-1.03646	-0.458613	-0.799068	-0.814143	-0.875964	-2.08374	-0.528055	-0.989349	0.677665	1.18964	0.321686	-0.655962	-0.975634	1.04911	1.81683	-0.750581	-0.220004	-1.89586	0.642099	0.183103	0.696365	-0.00151455	1.09997	0.68631	1.48905	-1.15469	-0.918673	-0.855062	-2.24895	-0.594005	-2.26998	-1.16584	1.30675	-0.629473	-1.16025	-0.241386	-1.21943	0.255752	0.431736	2.2943	-0.0969418
'Cefotaxime sodium'	0.347132	-0.0224962	1.75855	-0.00639524	-0.219598	1.3681	0.163266	0.394184	0.645089	-0.805917	-1.0628	0.54395	-0.0816846	-0.765241	0.790712	0.161838	1.43923	-1.645	1.62091	1.59269	0.289008	1.79317	-1.4557	-0.595095	1.09326	-0.878072	-0.0329333	-0.0634633	0.24302	-0.549042	0.542877	-1.29339	0.277402	-1.15469	-0.416482	-0.624198	-0.793803	-0.470625	-0.783868	-0.768862	-1.02248	0.91899	-1.49167	2.39262	-1.51834	2.66047	-1.77527	-0.888941	1.09686
'L-Cycloserine'	0.546074	-0.0052748	2.69217	-0.00746011	0.0043262	0.582457	-1.07601	1.09272	1.04665	0.111309	0.356889	1.53593	1.00977	0.798701	0.923955	1.03516	-0.101972	-1.18964	2.03091	1.934	2.10412	-0.371358	-1.16773	0.828302	0.737671	-0.485249	0.622555	0.596248	-0.594719	-0.396878	-0.0168647	-1.29339	0.347863	-1.36144	-1.23738	-0.284701	-0.513693	-0.124809	-0.199623	-0.705669	-1.59101	2.38463	2.08032	1.67172	1.07157	2.22961	2.14027	0.0424487	1.60198
'Imipenem monohydrate'	-0.307153	-0.0176989	1.39108	-0.00482562	-0.274541	0.94885	-1.13301	0.526478	0.711756	0.958788	1.27955	2.19625	0.519667	0.121987	0.798733	0.814281	0.045363	-1.645	1.52505	1.64846	1.45551	0.233821	-1.79766	0.52891	-0.102513	-0.566805	0.389755	0.134815	0.0719016	-0.744525	-1.87249	-1.29339	0.286858	-1.01348	0.0736458	-0.206797	-0.695744	-0.56238	-0.155367	-0.27833	-2.21467	3.93488	-0.751961	2.59659	-0.611908	4.65977	-1.68301	0.105344	1.11685
'CB 1954'	0.295615	-0.00920725	2.34444	-0.00615479	-0.154532	0.632026	-0.403237	0.321227	0.158036	-0.486321	0.110545	1.25797	0.00752218	-0.456078	0.238233	0.16693	0.115619	-0.24476	1.44846	1.23181	1.07158	0.286502	-0.698531	0.323331	1.01414	-0.753557	0.969044	-0.0978577	0.481727	-0.993931	-0.340835	-0.759886	1.05032	-0.816864	-1.4088	-0.780578	-0.648042	-0.51325	-0.298373	-0.835311	-0.284261	0.138255	-0.60366	0.887239	0.3847	1.04106	0.7749	0.714403	0.933474
'Pyrocatechol'	-2.4491	0.0792074	-1.0556	0.00958918	1.14834	-3.56755	0.796618	-2.38855	-2.0933	-1.38969	-2.44855	-1.29675	-2.01955	-2.04285	-1.74256	-2.12019	0.632302	0.278921	-1.27704	-2.07698	-1.89836	0.777688	1.58364	-1.02143	1.10755	0.393262	1.91996	1.11757	-0.454475	-0.44781	1.75068	3.41135	2.22034	-1.42698	-0.992318	0.903175	-0.812428	0.535251	-0.0664356	0.677347	0.683079	-0.472993	-1.47	0.720774	1.65526	0.469216	-0.641863	-1.13435	-1.71224
'(±)-Nipecotic acid'	0.533392	-0.00195152	0.287934	8.37648e-05	0.249931	-0.20157	-0.729769	-0.343354	-0.185491	-1.44511	-1.05846	-0.287987	-0.185406	-0.722008	-0.330287	-0.0885464	-0.165404	-0.48952	0.585972	0.40245	0.38212	0.315013	-0.188933	0.364376	1.59531	-0.803753	0.764857	1.47009	0.9971	0.11656	0.935811	1.03038	1.19715	-0.816864	-0.661546	-1.0113	-0.650943	-1.08404	-0.141742	-1.02386	-0.852782	0.581872	0.385462	1.00109	2.54684	1.44364	2.43763	1.20712	0.1104
'(±)-Atenolol'	0.0149763	-0.00906995	0.33251	0.00203387	0.184051	-0.0421634	-0.0492793	0.298546	0.450967	-0.597631	-0.0252547	-0.344004	-0.185406	-0.712761	0.267211	0.245313	0.849893	-1.40024	0.253688	0.521274	-0.0363145	1.04146	-1.66645	-0.56168	0.44201	-0.767566	0.255381	-0.657755	0.934486	0.624127	-1.78823	-1.19559	0.725342	-0.958072	-0.906609	-0.291656	-1.07228	-0.341796	-0.776424	-0.0398559	-1.76071	1.7943	1.4446	0.804201	2.16219	2.96503	4.08651	1.67606	0.435668
'Atropine sulfate'	-0.277786	0.0352929	-0.300241	0.00348939	0.372037	-1.12511	2.12246	-0.873014	-1.07411	-0.0836017	-0.684176	-0.809544	-0.957649	-0.839882	-0.467359	-1.14203	0.695734	2.20284	-0.0872293	-0.87249	-1.06191	0.927502	1.26312	-0.802462	-0.40328	0.102649	1.23733	0.581413	1.88981	2.52158	-0.183332	0.161804	1.34868	0.272288	0.661546	0.636194	-0.612601	0.576712	0.261149	1.12763	3.18201	-0.901933	-1.38521	-1.05833	0.0136517	-1.13814	-1.43697	0.397552	-0.455066
'Amiodarone hydrochloride'	-0.45815	-0.0830792	1.06255	0.00406616	-1.95274	3.90433	0.885321	0.0271126	0.145089	-2.23717	-0.679828	-1.12662	0.349305	-1.15943	0.456597	0.0702446	0.838647	0.0341614	0.874043	0.461407	-0.0810343	1.01714	-0.126744	-0.310411	2.5747	-1.63575	0.236751	-0.926779	0.0551863	-0.187655	-0.0648984	-0.416706	0.264814	-2.93976	-2.47476	-0.561099	-2.17766	-0.404942	-1.50087	-0.443164	1.2516	0.0262357	-0.614313	-0.690174	-0.440252	-0.0449356	-1.191	-1.7136	0.604644
'Bosutinib'	-1.43998	0.0671319	2.46419	-0.000171996	1.28418	-2.54228	3.07034	-3.64898	-3.74152	-1.57027	-3.77508	-4.05949	-3.18517	-4.41681	-3.23084	-4.03273	1.22606	3.74535	-4.53052	-5.39399	-5.49461	2.13074	4.38825	-2.34008	-2.96258	-3.97166	7.43584	-2.45925	0.077595	0.1358	0.723195	1.02504	1.54605	-2.18843	-2.05828	-2.18425	-7.28683	-2.74532	-6.44077	-2.98849	8.74413	-1.57827	-3.1676	-0.270508	-1.24309	-1.52021	-3.65052	-2.1075	-4.73066
'Adenosine'	-0.425837	-0.0156436	0.670281	-0.000245995	-0.0453902	0.491376	0.76705	-0.222748	0.0956845	-0.944935	-1.1011	-1.40129	-0.645955	-1.72702	0.181728	-0.436659	1.32361	-0.0341614	0.259218	-0.0266853	-1.05992	1.8881	0.0544556	-0.977128	0.208767	-1.40218	-0.530278	-0.0125441	0.846142	0.516393	1.56336	3.25207	0.407084	-1.56819	-0.257127	-0.945757	-1.90145	-0.860811	-1.36657	-1.04809	0.623666	-0.19202	-0.980507	0.746963	-0.0206296	0.100877	-1.31539	-0.839873	0.107925
'N-Acetyl-5-hydroxytryptamine'	-0.733179	0.00631423	1.12818	-0.00135724	0.259446	-0.234269	-0.942314	1.34721	1.38586	1.54257	1.63643	1.43643	1.35855	0.685484	1.35157	1.56138	-0.614233	-0.24476	1.09482	0.88451	1.32969	-0.427656	-0.457649	1.21822	-0.582317	-0.752256	-0.670681	-1.2592	0.189465	-0.0333494	-0.0278281	0.0694795	-0.645242	-1.63373	-0.832964	0.0151358	-1.04054	-0.332436	-0.862674	-0.288319	-0.738224	0.714506	0.829169	-0.536596	-0.763931	0.842332	1.54115	1.1472	1.28364
'(±)-p-Aminoglutethimide'	-0.438085	-0.01766	1.02696	-0.00338686	-0.0914452	0.853386	-0.873323	-0.155046	0.0768601	0.527883	0.778161	1.85718	-0.192928	2.0878	-0.088587	-0.0356231	0.0136468	-0.944878	1.25897	1.13202	0.913388	0.394566	-0.961764	0.428021	0.116511	2.98772	1.03121	0.670906	0.504392	0.0686573	0.552986	-0.280489	1.10506	-0.816864	-1.07803	4.24629	1.5026	1.9238	2.12964	3.00103	-1.76071	1.67441	1.36509	1.06275	0.738518	2.15643	2.20193	0.168544	0.61127
'5-(N-Ethyl-N-isopropyl)amiloride'	-1.13811	-0.0435113	3.71579	-0.00680541	-0.940428	2.20886	1.43211	-0.704759	-0.3	0.0831233	0.0556877	0.423919	-0.667992	-0.849276	0.040827	-0.65549	1.01087	1.4344	1.86928	0.639897	-0.021348	1.12598	1.81482	-0.4912	-0.0306449	-0.955543	0.979627	1.41877	0.0901078	-0.202316	0.775244	1.15996	1.4913	-3.1465	-1.48245	-0.32739	-1.68647	-0.580043	-0.774585	-0.657876	1.4213	-0.442616	-0.964765	0.0221285	0.46075	-0.110259	-0.254112	0.95183	0.922934
'HEMADO'	-0.220596	-0.0227286	2.03113	-0.00667808	-0.433262	1.57896	0.363813	1.23456	1.08586	-0.305742	0.297685	0.707094	0.252576	0.475573	1.27939	0.861111	1.18993	-0.0683228	1.70251	1.51925	1.07471	0.599217	-0.52993	-0.259958	0.488155	-0.0722295	0.0536422	0.0802551	-1.16429	-1.03607	-1.60925	-0.922343	-0.162893	-0.675656	-0.085709	0.69354	-0.497697	0.360412	0.0345585	0.229841	-0.398818	0.832846	-0.141012	0.478075	-0.988637	1.6254	-0.740156	-0.243294	1.34626
'10058-F4'	-0.125362	-0.0215745	-0.304296	0.00213317	-0.0873736	0.826279	0.682631	-0.798949	-1.00744	-0.0697478	-0.241997	-0.571203	-0.79428	-1.0955	-0.778138	-1.05653	0.287847	0.979039	-0.189447	-1.10289	-0.788428	0.293007	1.54012	-0.481892	0.15789	-0.796734	1.65501	-0.251285	-0.26819	-0.357988	0.793123	0.815343	1.69233	0.413496	-0.747255	-0.46267	-1.06949	-0.367075	-0.940354	-0.909155	1.4213	-0.561498	-1.32601	-0.364015	-0.380402	-0.135464	-1.09156	-0.612712	-0.40723
'Aminobenztropine'	-0.516533	-0.0403683	2.58249	-0.00401994	0.0484072	1.88474	-0.00985587	-0.600614	-0.349405	-0.805917	-1.36484	0.415744	-0.816846	-0.276882	-0.197769	-0.653466	1.00405	-1.40024	1.22487	1.28961	0.25964	1.51095	-1.55511	-0.463304	1.04048	1.1104	1.58484	1.4278	0.577499	-0.716864	-1.39503	-0.996502	1.46834	-2.18843	-1.56816	1.57608	0.495178	1.22329	0.418768	1.70235	-1.64615	2.61281	-2.14563	3.12614	-1.48967	5.38477	-3.46462	0.217246	0.467908
'Varenicline tartrate'	-0.239321	-3.94559e-05	1.41558	-0.00259233	0.0338896	0.166813	-0.220259	0.754624	1.03802	0.0138539	0.446527	0.670846	0.13381	-0.427719	1.0736	0.870272	0.652772	-1.15548	1.04207	1.10871	0.746024	0.598517	-1.49149	-0.0997981	0.101351	-0.905976	-0.335575	-0.0412733	-0.0640318	1.31466	-1.65716	-1.27243	-0.162505	-2.04722	-1.07803	0.00559167	-1.68528	-0.185838	-0.851438	-0.169871	-1.64615	3.49397	-1.73691	2.99282	0.14628	4.97048	-0.508444	2.41166	1.05844
'Alaproclate hydrochloride'	-1.10974	-0.00921095	2.92414	-0.00696885	-0.441939	0.7984	-0.719913	0.578899	0.721949	-0.500175	0.514427	0.972267	0.683036	-0.160214	0.786883	0.806142	-0.0634324	-0.700118	2.25293	1.8645	1.3477	0.596854	-0.702259	0.541706	0.975624	-1.01527	0.0868484	0.518624	1.71625	0.196076	0.393635	-0.311924	0.785993	-1.91614	-0.661546	-0.628369	-1.21914	-0.844364	-0.93713	-0.710011	-0.623666	0.875314	0.237137	1.7322	0.883633	1.7178	0.28778	-0.71559	1.6383
'Aconitine'	1.62794	-0.0442175	0.0883268	0.00019113	-0.515142	2.15681	0.230115	-0.349788	-0.143527	-0.152871	-0.437832	-1.26969	-0.601351	-1.123	0.0767376	-0.35116	0.831823	-0.0341614	-0.735653	-0.856534	-1.14265	1.07661	0.375202	-0.756404	-0.629959	-0.701558	-0.878703	-1.03664	0.0644645	-0.515322	0.688774	0.372399	-0.385551	3.62554	7.31446	-0.276998	-1.05668	-0.653448	-0.224768	-0.364028	-0.114558	0.178892	0.00672117	-0.0189781	-1.11028	0.155178	-0.359981	-0.239782	-0.615286
'Opipramol dihydrochloride'	-1.00495	0.0233768	1.51096	-0.00236261	0.00539395	-0.573994	1.06616	-1.28684	-0.859598	-0.764356	-0.650226	0.152026	-0.875964	-0.0846436	-0.520035	-0.849904	0	2.58987	0.690917	-0.693367	-0.0459688	-0.302727	3.19741	-0.0913527	0.734718	0.996244	1.59417	1.19843	-0.215219	0.190057	0.872036	2.11271	1.68946	-1.84048	-1.07803	0.608675	1.62926	1.16807	0.820533	0.621989	2.32923	-0.866081	-1.44309	-0.0557472	0.109818	-0.755467	-1.45504	-0.636296	0.0972097
'Arecoline hydrobromide'	-0.970934	0.0399781	2.37587	-0.00408455	0.446898	-0.970679	-0.116128	0.644045	1.00469	-0.972642	-0.144495	-0.439544	0.571792	-0.233215	0.916297	0.905895	0.179051	-0.24476	0.809032	0.719744	0.487859	0.544724	-0.73147	0.0263901	0.826071	-0.968848	-0.580374	0.500551	0.694111	0.636461	-0.469227	-0.513414	-0.236831	-1.36144	-0.747255	-0.241503	-1.48619	-0.473586	-0.776148	-0.41289	-0.284261	0.269354	0.32579	-0.285947	1.5057	0.221053	0.990549	0.961754	0.753451
'A-77636 hydrochloride'	-1.37019	-0.00773975	0.677143	0.0044186	-0.341978	-0.00578186	0.712199	-2.00743	-1.87567	-1.32042	-0.887875	-1.15324	-1.14305	-0.491863	-1.97168	-1.76596	-0.761568	1.99224	-0.547503	-1.95457	-1.12255	-0.259808	2.84923	-0.518409	1.25659	-0.952144	1.81364	-0.313739	3.30994	1.44285	0.706142	0.540307	3.99871	-2.80868	-2.38906	-0.691272	-2.67176	-0.680683	-2.92515	-1.21077	2.21894	0.224208	-0.727709	1.19327	0.896323	0.667997	-0.461613	-1.28273	-1.31229
'Aminoguanidine hemisulfate'	-0.342926	0.00842589	1.08486	-0.00164757	-0.107912	-0.157277	-0.267397	0.0990328	0.263914	-1.75085	-0.833018	-0.10082	0.141332	-0.676647	0.113373	0.0285069	0.122442	-0.210598	1.0419	0.58432	0.440859	0.430924	-0.0701124	0.228276	2.29422	-1.10409	0.557567	0.25965	0.66053	0.633876	0.615043	0.770828	1.09255	-1.02361	-0.416482	-0.529505	-1.51254	-0.428263	-0.776707	-0.559916	-0.907927	0.974401	0.769741	0.896703	0.648988	1.72461	2.5946	1.89623	0.872197
'8-Bromo-cGMP sodium'	-0.862226	-0.015296	1.9286	-0.00471862	-0.438314	0.838168	-0.0492793	0.404765	0.649405	1.16708	0.327287	1.31858	-0.289657	-0.450214	0.835006	0.372529	1.06748	-1.645	0.913205	0.988256	0.494006	0.859191	-1.48751	-0.419384	-0.551052	-0.141725	0.110431	0.457792	-0.639429	-0.6998	0.318192	-1.29339	-0.0295709	-1.90602	-1.07803	-0.351908	-0.53812	-0.32408	0.307511	-0.056748	-2.04497	3.00705	2.48547	1.98108	0.643343	3.84198	3.5712	0.730693	0.761715
'(±)-Brompheniramine maleate'	0.320065	0.00673236	1.22967	-0.00198446	0.139387	-0.108165	-0.0471374	0.568944	0.617634	0.166725	0.629319	-0.698203	0.260098	-0.608288	0.674235	0.49672	0.652772	-1.15548	0.288049	0.382513	0.123831	0.645385	-1.26087	-0.293474	-0.697124	-1.1695	-0.888024	-0.597059	-0.0123543	-0.307648	-1.11418	-0.776459	-0.391648	-0.882404	-0.832964	-0.72694	-1.68233	-0.965947	-0.675559	-0.656316	-1.36189	3.40974	-2.03172	3.54959	-1.69076	3.74943	-3.20457	-0.175409	0.407904
'Cephalosporin C zinc salt'	-0.503126	-0.0307282	1.29713	-0.00414374	-0.33268	1.20239	-0.15341	0.210094	0.559598	-0.792063	0.369932	-0.709122	0.0892068	-0.688205	0.657832	0.441751	0.403465	-0.24476	0.290467	0.15786	0.165248	0.352317	-0.348489	-0.134589	0.335253	-1.14437	-0.688721	-0.554368	-0.137136	-0.141414	0.2207	-0.674971	-0.36524	-1.56819	-1.23738	-0.922624	-1.48729	-1.07441	-0.696063	-1.12458	-0.284261	0.201435	0.0272289	-0.0870766	-0.43719	0.0640278	-0.294176	-0.270084	0.384331
'BWB70C'	0.712073	-0.0112384	1.39612	-0.00437045	-0.414796	1.05882	-0.672775	0.754624	1.1192	-1.22249	-0.191487	-0.173686	1.09146	0.129662	0.811307	0.973072	-0.249307	-0.24476	2.01731	1.20735	0.742121	0.731888	0.978256	0.432036	3.47527	-1.12575	-0.487153	0.243464	2.564	1.74503	2.65825	2.75587	0.697411	-0.816864	-0.330773	-0.93631	-1.41205	-1.09668	-0.605324	-1.11096	-0.738224	0.653752	0.704796	2.587	0.655753	1.20572	0.196736	0.133888	1.67383
'GR 113808'	-0.381202	-0.0165424	0.152357	0.000442236	-0.132596	0.604839	1.39269	-0.128559	0.110193	-0.764356	-0.833018	-0.888334	-0.720117	-1.05192	0.665852	-0.111961	1.01087	1.85559	0.823243	-0.106881	-0.679528	1.25677	1.86748	-0.688971	0.385829	-0.542264	-0.557491	-1.26304	0.270432	0.0837632	0.519817	0.8842	0.132665	-0.610116	-0.992318	-0.324595	-0.79691	-0.209742	-0.316916	-0.520348	1.47645	-0.545029	-1.11439	-0.606784	-0.711062	-0.419595	-0.832148	-0.0237987	0.474318
'Benzamidine hydrochloride'	-0.183777	-0.0185869	1.46455	-0.0035818	-0.182841	0.791407	-1.53624	0.349234	1.02783	-0.166725	0.255039	1.00529	0.326738	0.830271	0.468084	0.765427	-0.446427	-0.979039	0.966683	1.0172	1.19871	-0.130215	-1.06631	1.03306	0.510236	0.276037	0.0620797	0.119708	0.659782	0.0110803	-1.38465	-0.734348	0.294803	-0.882404	-0.245064	0.716164	-0.0169815	0.397114	0.547443	0.47537	-1.87527	4.85895	-1.489	1.60932	-1.74842	6.08736	-2.35969	0.855501	0.811113
'Cephalothin sodium'	-0.155948	-0.0262623	1.31496	-0.00526256	-0.32165	1.28138	-0.00214192	0.240317	0.101562	-0.291888	-0.106197	0.598278	-0.0816846	-0.0267728	-0.112286	-0.0936384	0.446427	-0.700118	0.768721	0.575586	0.40225	0.520416	-0.561078	0.0247705	0.526186	-0.0672342	1.37283	1.73041	0.816815	1.16408	0.852409	-0.671677	1.57282	-0.675656	-0.502191	0.263333	-0.0533123	0.631713	0.15284	-0.00132293	-1.19219	1.2059	0.695162	1.66856	1.23857	1.53767	0.42899	-0.766027	0.663309
'Ro 20-1724'	-0.355533	-0.0067478	1.24625	-0.00338213	-0.117501	0.5171	-0.922602	0.202141	0.243527	0.458613	-0.00434757	1.64937	0.319216	0.716785	0.254274	0.332837	0.0385396	-1.18964	1.26793	1.32991	1.51682	-0.203155	-1.4534	0.520743	0.207919	0.183814	1.35683	1.11501	-0.603562	-1.7724	-0.637971	-1.29339	0.9492	-1.22023	-0.5879	0.602299	-0.0895877	0.56751	0.21465	0.169498	-1.02248	0.700709	0.262595	0.484806	0.513709	1.00511	0.301138	-0.215293	0.894045
'Clemizole hydrochloride'	-0.875127	-0.00916536	1.72122	-0.00283358	-0.0400341	0.699638	2.06761	-0.775089	-0.518825	-1.55642	-1.11766	-2.66924	-0.623388	-1.15045	0.000724927	-0.879412	1.22164	1.29212	0.68872	-0.510056	-1.48912	1.89646	1.69749	-1.0453	-0.193452	-1.39411	-0.529174	-0.461433	0.863169	0.696993	-0.673456	-0.0499677	0.838434	-1.63373	-1.32309	-0.467328	-2.13376	-0.616375	-1.54792	-1.24018	2.78746	0.429226	-0.523421	1.00111	-0.056781	0.821229	-0.935293	-1.38739	-0.00156592
'PF-431396 hydrate'	-2.44793	0.401966	0.660057	0.00165496	4.94554	-8.21061	3.29489	-3.97331	-3.95603	-2.39004	-3.66019	-5.02469	-3.0218	-4.17636	-3.35187	-3.73959	-1.03134	6.47187	-5.62117	-7.66609	-5.2275	-0.790191	7.68832	-2.12504	-1.89899	-3.50804	-4.83799	-2.83045	-1.78523	-1.88726	1.10438	1.53516	1.11025	-0.337828	-1.73957	-1.46041	-6.71736	-1.77752	-6.02397	-2.2053	7.21681	-1.43322	-2.6017	-0.504701	-1.28813	-1.59634	-3.22137	-2.19011	-5.39653
'(-)-Cotinine'	-0.747971	0.0132619	2.08954	-0.00537889	0.294669	-0.123826	0.385667	-1.00586	-1.12195	-1.0701	-1.67473	-1.6187	-0.99473	-1.53607	-1.01218	-1.16442	-0.0951485	1.4344	-0.1501	-1.05773	-1.20306	0.912713	1.75547	-0.287637	0.294932	-1.08691	0.986197	1.16343	2.13242	1.91352	0.732288	0.289591	2.09489	-1.56819	-0.416482	-0.723191	-2.05287	-0.937124	-0.681035	-0.318592	1.13704	-0.558394	-1.00906	0.468476	0.560292	0.222669	0.609331	2.03289	-0.582949
'BMY 7378 dihydrochloride'	-1.24968	0.00666361	1.52206	-0.00378786	0.100607	0.183619	0.959884	-1.21118	-1.19449	-0.611484	-0.943563	-0.787058	-1.28439	-1.84522	-0.875108	-1.31405	0.888432	0.24476	1.0614	0.145437	-0.988133	1.96994	1.29619	-0.844887	0.0434795	-0.957369	1.26232	1.15514	1.58757	2.29152	1.96559	3.74053	2.37547	-0.958072	-0.992318	-0.589613	-1.31814	-0.585332	-0.932066	-0.73557	0.568521	-0.432089	-0.801004	1.19732	0.660617	0.635982	1.05789	2.43196	0.134144
'(±)-p-Chlorophenylalanine'	0.640229	-0.00652674	2.22473	-0.0060985	-0.0739484	1.00224	0.826185	0.437132	0.588616	-0.166725	0.22109	0.264637	0.289657	-0.399021	0.706317	0.279914	0.326386	1.645	1.59794	0.220888	0.594195	-0.15818	3.0153	-0.00387509	0.172329	-0.953402	0.521748	-0.123281	-1.28802	-1.11049	1.53456	3.37587	0.450551	-0.544576	-0.416482	-0.768055	-1.18906	-0.764455	-0.407103	-0.824949	1.76071	-0.577354	-0.71614	0.160393	0.743554	-0.592621	-0.847655	0.608565	1.18955
'BRL 54443 maleate'	-0.708447	0.0222288	2.22633	-0.00542614	0.0881184	-0.246796	-0.625638	0.678897	0.869792	-1.16708	-0.778161	0.891148	0.437982	2.08986	0.694105	0.769496	-0.0770792	-0.48952	1.32253	1.16719	1.22746	0.040347	-0.787515	0.620016	2.17894	1.22949	0.501824	1.31329	0.0339919	-0.300115	-0.140658	-0.298843	0.47956	-0.751324	0.906609	4.10321	-0.515553	2.11175	0.0200822	3.00228	-1.30675	1.37009	1.36827	0.972267	2.90075	1.40775	2.1408	0.64167	1.08125
'N-(2-[4-(4-Chlorophenyl)piperazin-1-yl]ethyl)-3-methoxybenzamide'	-0.927277	0.00403164	2.51898	-0.00521993	-0.0917929	0.323984	0.336388	0.600686	0.40744	0.486321	0.812111	0.62141	0.378864	-0.61379	0.593669	0.420382	0.287847	0.48952	1.7047	0.80162	0.690761	0.32854	1.14852	-0.00419404	-0.399786	-1.39293	0.27116	0.174943	0.00839332	0.516467	1.34908	2.7849	0.6576	-1.77494	-1.07803	-0.747773	-1.50304	-0.678146	-1.39579	-0.50544	0.114558	0.194868	0.102194	0.938815	0.0749597	0.726739	1.35391	2.09447	1.15018
'Caffeic Acid'	-1.06037	0.012021	2.30546	-0.00559649	0.158932	0.130844	0.0668491	0.644457	0.855283	0.125163	-0.0130427	0.669289	0.467541	0.200841	1.19008	0.944565	-0.0770792	0.48952	1.19375	0.664957	0.848367	0.0080986	0.348994	0.453887	0.179661	-0.32808	-0.303135	-0.735515	-0.393401	-0.03553	0.380767	0.930675	-0.340967	-1.16482	0	0.0337568	-0.872472	0.0204136	-0.00997223	0.189816	-0.169703	0.352229	0.534925	-0.034502	-0.501182	0.251503	0.287085	0.328035	1.02786
'Cilostamide'	-1.58858	0.242579	-0.419739	0.00627882	2.95395	-5.59047	1.68537	-3.03648	-3.2721	-2.348	-4.60458	-6.3238	-2.45054	-3.56633	-2.57063	-3.11465	-0.460074	7.70693	-3.52924	-6.16369	-4.65899	0.20669	11.7299	-1.29144	-0.541825	-3.33342	0.482234	0.198885	1.20083	1.17497	2.36796	1.21843	3.33898	-0.272288	-0.575837	-1.69614	-5.34779	-2.41294	-4.1437	-2.63274	9.87264	-0.629337	-1.64475	0.770508	-0.741559	0.187602	-0.833753	-0.8837	-3.41682
'ML-9'	-0.784149	-0.000884593	2.41386	-0.00352017	-0.149715	0.481889	1.4004	1.12972	1.77723	-0.0831233	0.241997	0.365646	0.512145	-0.16613	2.43247	1.40769	1.46413	1.12131	2.47345	1.62466	0.356658	1.76612	1.08775	-0.626493	0.839858	-0.951935	-1.36086	-0.533057	0.265546	0.778797	0.484618	0.742194	-0.815176	-3.28771	-2.30335	-0.501369	-1.31015	-0.28558	-0.673315	-0.487107	1.53159	0.0906992	0.291088	-0.122182	-0.286953	-0.499465	-0.999877	0.0827714	2.2592
'Cephradine'	-0.579065	0.0004197	1.06216	-0.00254435	-0.200381	0.163564	-0.759336	0.0830548	0.568229	0.764356	0.241997	0.374118	0.230009	0.505731	0.508186	0.543529	-0.358102	-0.24476	0.52661	0.334076	0.523716	0.0918546	-0.378794	0.524759	-0.543693	0.219329	-0.0744844	-0.0577301	1.25582	-0.612085	0.217122	0.771819	0.240472	-0.947944	-0.747255	1.27039	-0.295271	0.909466	-0.787101	0.679856	-1.02248	0.799318	0.817602	0.370002	0.417914	1.13153	1.98383	1.10776	0.56717
'S-(+)-PD 123177 trifluoroacetate salt hydrate'	-0.653116	-0.00887025	1.7583	-0.00603375	-0.194801	0.511986	-0.432804	-0.190524	-0.0623512	0.819771	0.514427	0.21532	-0.326738	-1.04416	-0.129052	-0.176091	0	-0.24476	0.962268	0.654323	-0.16199	1.39442	-0.251846	-0.063467	-0.796738	-0.864332	0.139003	-1.09053	2.9339	2.6843	0.592253	0.47444	1.18145	-1.36144	-1.4088	-0.506528	-1.39907	-0.347825	-0.650552	-0.891313	-0.568521	0.314309	0.172579	0.827694	0.691057	1.15025	1.86236	1.71468	0.429785
'Z-L-Phe chloromethyl ketone'	-2.52771	-0.0702848	1.10557	0.0111183	-1.84855	2.25524	-0.222401	-2.80549	-2.85722	-3.00153	-3.57925	-6.70364	-2.0045	-3.90251	-3.18236	-2.77161	-0.56887	2.03203	-6.8892	-6.25373	-4.78703	0.172593	0.919915	-1.54985	0.711207	-3.47192	-0.318131	0.175554	2.03607	1.17586	-0.572118	-0.511099	1.06817	-2.66747	-0.992318	-2.19602	-4.66078	-2.52595	-4.26997	-3.2247	1.81585	-1.1298	-2.12728	-0.830557	0.157471	-0.757985	-1.63688	-0.763417	-5.45874
'Azelaic acid'	1.20067	-0.00907408	1.69055	-0.00599597	0.24481	0.436972	0.143554	1.18795	1.49174	-0.0138539	0.0296023	-0.946768	0.92809	0.190941	1.56155	1.4138	0.0702558	0.455358	0.710261	0.233041	0.43076	0.0892009	0.328149	0.0943278	-0.51779	-0.93548	-1.39907	-1.13443	0.111949	0.22204	0.53379	1.08423	-0.946828	-0.610116	-0.416482	-0.450801	-1.5399	-0.305359	-1.01608	-0.391164	0	0.219127	0.476659	-0.649681	0.0745951	-0.327789	-0.39008	-0.225528	1.08528
'Chlormethiazole hydrochloride'	0.521662	-0.00834308	0.0116824	-0.00109418	-0.13853	0.290268	-0.356099	-1.20434	-0.903125	-0.305742	-0.582326	-0.518924	-0.764721	-0.671905	-0.867087	-0.71555	-0.428358	0.910716	0.208774	-1.00018	-0.555995	0.0797189	3.02844	0.0301318	-0.180939	0.0178099	0.399512	0.0431617	1.79532	-0.644216	3.17779	7.84282	1.8812	0.347956	-0.330773	0.617159	-0.345396	0.648266	-0.317475	0.433378	0.169703	-0.33496	-0.619301	1.38563	2.45184	0.251575	-0.239795	0.0702069	-0.289373
'Atropine methyl nitrate'	0.923398	0.0114201	1.13947	-0.0047912	-0.0142631	0.209281	0.267397	0.65829	0.645089	0.250327	0.284642	0.136346	0.0446034	-0.2162	0.887682	0.544551	0.543977	1.08715	0.582532	0.0147936	0.144357	0.248105	1.30679	-0.242307	0.183061	-0.31353	-0.584493	-0.88119	-0.645029	-0.450873	2.11998	-0.081312	-0.318854	-0.468908	-0.747255	0.754904	-1.16655	-0.0156549	-0.401351	0.475811	0.224848	1.52259	1.19437	0.629027	-0.6118	1.14304	0.525133	-0.410715	0.662153
'4-(2-Aminoethyl)benzenesulfonyl fluoride hydrochloride'	-0.95488	0.0392793	0.923342	-0.000830977	0.41407	-1.22777	-0.143554	-0.544458	-0.472545	0.33345	-0.399534	0.105955	-0.36382	0.169138	-0.540267	-0.485513	-0.428358	0.734279	0.42047	-0.219676	0.12692	0.00844235	0.916473	0.345322	-0.437498	0.552421	1.45363	1.34397	1.01244	0.898905	0.797377	3.03839	1.59796	-0.816864	-0.747255	-0.0508903	0.611068	0.142684	0.712507	-0.0204028	0.683079	-0.22833	-0.656469	0.607165	0.460841	0.386658	0.416638	1.20245	0.0355017
'(±)-Norepinephrine (+)bitartrate'	1.20947	-0.00167239	1.2056	-0.00403751	-0.290523	0.562316	-0.922602	0.5836	0.295685	1.40355	0.790373	1.54152	0.786757	1.94193	0.294376	0.588313	-0.972335	0	0.819978	0.577862	1.30242	-0.724606	-0.434673	1.84151	-0.586166	0.964727	0.703264	-0.553155	1.34016	0.608873	-0.220129	0.125462	0.653542	-0.947944	-0.171418	0.830929	0.606292	0.300705	1.67647	0.907628	-0.453963	0.337853	0.396174	-0.274649	0.699568	-0.221883	-0.352093	-0.761001	0.779223
'L-Aspartic acid'	-0.13909	0.0190284	0.654757	-0.00121437	0.0320581	-0.379348	0.287108	0.673571	0.534896	0.597631	0.1358	0.578527	-0.170891	1.00529	0.705954	0.327745	0.389818	0.455358	1.10731	0.516761	0.283327	0.619613	0.641567	-0.140629	-0.234831	1.32832	-0.129571	0.961173	0.50467	0.581321	0.739444	0.499434	0.2105	-0.675656	-0.747255	2.31543	0.70323	1.85981	0.959747	1.27088	-0.284261	0.224913	0.307441	0.191334	-0.0752196	0.152821	0.269383	0.40385	0.828747
'Aurintricarboxylic acid'	-1.70919	0.144807	-1.39244	0.00497373	1.81259	-4.40237	-0.662919	-2.14838	-1.99762	-1.58413	-2.3763	-1.54104	-1.48484	-1.26127	-2.10565	-1.93087	-0.133688	-0.0341614	-0.907883	-1.01196	-1.15747	0.912632	0.497925	-0.295877	1.0366	0.0868197	2.81423	4.09639	2.25469	0.50365	0.527416	1.83126	3.2427	0.0756676	-0.502191	0.332758	-0.283614	0.212122	-0.222929	0.263134	0.339406	-0.520604	-1.25693	2.06878	1.6704	1.2595	1.68467	1.79474	-1.4971
'(±)-HA-966'	-0.830329	0.043305	1.51989	-0.00493412	0.462527	-0.787538	-1.30613	0.433951	0.732143	-0.361158	0.990556	1.05983	0.935612	0.917804	0.524951	0.991395	-0.747921	-0.700118	1.65078	1.42942	1.61501	-0.244654	-0.910072	1.26657	1.01131	-0.240759	0.566376	0.0334525	1.67203	2.61675	-0.12576	0.0967277	0.971513	-2.04722	-1.23738	0.470396	-0.459094	0.152044	0.0564634	0.562629	-1.47645	1.56186	1.44032	0.399452	1.8609	1.37816	1.5405	-0.0857245	1.42138
'3-Aminopropionitrile fumarate'	0.700747	0.0268379	1.68369	-0.00599394	0.179588	-0.321677	-0.287108	-0.306357	-0.114509	1.00035	1.1394	1.76443	0.163369	0.173307	0.0324441	0.0722688	-0.607409	0.523681	0.910433	0.0273285	1.00691	-0.956575	1.19004	0.841615	-0.361146	-0.213951	1.05386	0.63658	-1.40709	-1.94044	1.87402	-0.242069	0.795191	-0.675656	-0.257127	-0.201766	-0.919395	-0.64266	0.418209	0.186933	0.229116	0.48987	-0.202782	1.93618	-0.578521	0.933114	-0.376704	-0.937031	0.471572
'8-(p-Sulfophenyl)theophylline'	-1.17442	0.0892747	0.929836	-0.0020636	1.04149	-2.38239	-0.46023	-0.953995	-1.0843	-0.944935	-1.1307	-0.86085	-0.475063	-0.448997	-1.09694	-0.795958	-0.965512	0.979039	0.336314	-0.306779	-0.0327054	0.124811	0.770811	0.742846	0.506868	0.0061719	1.77143	1.72953	3.17132	3.89773	0.17269	0.401092	2.40266	0.0756676	-0.171418	-0.0999035	-0.0108233	0.128722	0.355687	0.0514563	0.398818	-0.257761	-0.681193	0.869493	2.01402	0.0351827	0.24418	0.670506	-0.258213
'1-Aminobenzotriazole'	0.571636	0.0126581	1.76296	-0.00501321	0.108682	-0.0927317	-0.536935	0.570946	0.721949	-0.639192	-0.106197	0.144288	0.445504	-0.643688	0.738398	0.572035	0.33321	-1.15548	1.03111	0.917198	0.527383	0.700404	-1.06603	0.0428584	0.63106	-1.29688	-0.35664	-0.0464676	0.63177	-0.36194	-0.655453	1.23886	0.115496	-1.08915	-1.07803	-0.797114	-1.32912	-0.856368	-1.57995	-1.26009	-0.907927	1.09302	0.0600777	1.26374	0.627619	1.75856	0.46364	-0.378597	0.927007
'Arecaidine propargyl ester hydrobromide'	-0.412231	0.00138478	2.81723	-0.00748057	-0.00121029	0.421336	-0.269539	-0.188379	0.316071	-0.152871	-0.255039	0.507642	-0.319216	-0.209396	0.157667	0.0274843	0.537153	-0.944878	0.89541	0.813883	0.474871	0.691868	-0.975575	-0.149778	0.333035	0.120119	1.16311	-0.108377	0.154891	-0.440015	0.449588	-0.280489	1.15048	-1.2959	-0.992318	0.224123	0.0940922	0.656039	0.179524	0.13724	-1.76071	1.7627	1.49637	0.756759	0.432893	2.48144	3.08478	0.809331	0.815049
'Sandoz 58-035'	-0.421376	-0.0251043	1.50258	-0.0058478	-0.438823	1.49289	1.10558	0.262515	0.105878	-1.91758	-1.05846	-1.5453	-0.512145	-0.948569	0.464255	-0.223922	1.01087	0.734279	0.984587	-0.00181704	-0.667344	1.352	1.50392	-0.684541	1.69943	-0.777973	-0.19459	-0.560504	0.411878	-0.106402	1.36691	1.75677	0.608711	-0.947944	0.404419	-0.420498	-1.35855	-0.858061	-0.471724	-0.365758	0.398818	0.0437617	-0.435501	0.263507	-0.797341	0.356624	-0.276586	-0.100045	0.656286
'Psora-4'	-0.0960075	-0.0521255	2.77375	-0.00721477	-0.896999	2.93824	-1.02673	1.70074	1.4439	0.653046	2.12995	2.37605	1.8191	1.68308	1.376	1.64384	-0.779637	-0.210598	2.61484	1.99968	2.48713	-0.845841	-0.0187518	1.65663	0.190978	-0.492229	0.125802	0.0389139	-0.401804	0.167304	1.35654	-0.724068	0.0169604	-1.15469	-0.992318	-0.210552	-0.917218	-0.293989	0.172363	-0.413263	-0.623666	1.22359	1.22176	1.34395	-1.03096	1.07056	0.21763	-0.351975	2.17852
'Acetylthiocholine chloride'	0.317919	0.00672463	1.93784	-0.00596882	-0.0920474	0.257984	-0.287108	0.215974	0.603125	0.180579	0.888706	2.02378	0.297179	0.70789	0.690276	0.541504	0.403465	-0.910716	1.75531	1.54567	1.36864	0.20237	-1.06205	0.257181	0.469705	0.302418	0.652054	1.68435	-0.391551	0.0680309	-1.14226	-0.388764	0.564498	-0.403368	0.31871	0.0212218	0.307683	0.0959335	0.572022	0.238881	-1.36189	3.25273	-2.06522	7.59886	-1.22063	4.42227	-2.49793	0.724032	1.42133
'gamma-Acetylinic GABA'	0.177344	-0.0248373	2.03236	-0.00547945	-0.256237	1.09767	0.259683	0.18257	0.397247	-0.792063	-0.178445	0.0195132	-0.0370812	-0.522318	0.492507	0.216806	0.358102	0.0341614	0.628337	0.164673	0.181961	0.346755	0.179181	-0.19992	0.726762	-0.72595	-0.149756	0.302476	-0.205224	-0.301186	0.872713	0.397104	0.0589345	-1.02361	-0.661546	0.724559	-1.41546	-0.0984187	-0.750574	-0.593327	0.114558	0.085511	-0.419025	0.518776	0.463791	0.700892	0.418084	0.750959	0.319864
'A-315456'	0.110571	-0.0011157	2.99333	-0.0065534	-0.247559	0.427509	0.776906	0.441833	0.855283	0.486321	0.399534	0.275639	0.155847	-0.0891562	1.09347	0.652443	0.849893	-0.24476	0.988277	0.740918	0.433218	0.659693	-0.469036	-0.330751	-0.464751	-0.363924	-0.368902	-0.739967	0.0546012	-0.11172	0.148657	0.553387	-0.171321	-1.56819	-1.32309	0.143348	-0.716175	0.0474912	-0.306806	0.189036	0	0.191643	0.391205	-1.07485	-0.202521	0.0156897	0.874643	1.15979	1.01557
'ATPA'	-0.0339276	-0.0197524	1.93016	-0.00584218	-0.479372	1.31851	-0.336388	1.371	1.4192	0.958788	1.20295	1.31524	0.683036	0.213477	1.33936	1.04839	0.505437	-0.944878	1.07566	0.97862	1.02967	0.0700144	-0.896885	0.0303045	-0.467737	-0.665805	-0.517263	0.282107	-0.943004	-0.334535	0.645562	-0.353837	-0.636844	-1.15469	-0.085709	-0.512905	-0.729119	-0.602203	-0.128116	-0.417757	-1.30675	1.60211	1.68919	0.454693	1.26215	1.24177	1.4886	0.145763	1.13643
'Agmatine sulfate'	0.123998	-0.0428579	0.528648	-0.00273434	-0.705642	1.88641	0.346244	0.314311	0.434896	0.625338	0.654574	0.28721	0.0816846	-0.656028	0.726187	0.256499	0.543977	0.24476	0.536515	0.207769	0.496762	-0.0325438	-0.027834	-0.131319	-0.543896	-0.964226	0.256327	-0.122946	-1.17987	0.0572466	0.0873553	0.798277	-0.0582353	-0.806737	0.31871	-0.424824	-1.42014	-0.466235	-1.2421	-0.731889	-0.453963	0.452841	0.594536	0.164638	0.451473	0.78425	2.18155	2.18537	0.575395
'TBBz'	-2.84799	0.327915	-2.30279	0.0142553	4.74355	-9.07684	-0.202689	-3.40936	-3.3125	-2.04274	-4.06407	-4.39268	-2.99224	-2.98505	-3.50571	-3.55231	0.428358	-0.48952	-4.4395	-3.83766	-3.81351	1.50034	-0.547515	-1.53111	-0.173592	2.08851	2.89212	4.54622	2.17152	1.48942	0.647082	1.48295	3.5525	0.347956	-0.661546	2.24346	1.19322	0.857586	2.18937	2.6553	0.907927	-1.01587	-2.29546	1.67722	0.487685	0.301708	-1.53239	-0.479285	-4.26896
'Benzamil hydrochloride'	0.970563	0.0321954	0.325058	0.00143909	1.4836	-1.82728	0.444802	-1.74243	-1.89174	-1.19526	-1.00712	-1.17206	-1.23226	-1.19132	-1.7586	-1.78124	-0.670842	1.50272	-1.65656	-2.40503	-0.883499	-1.06513	1.55485	0.106005	1.20894	-0.722955	1.93714	0.320749	-0.907449	0.239879	0.0796499	0.418061	1.71716	0.141208	-1.32309	-0.471904	-1.10977	-0.911104	-0.420721	-0.495111	2.27408	-0.801633	-1.49774	0.456287	0.180599	-0.554011	-1.57318	-0.510889	-1.83721
'CGP-74514A hydrochloride'	-2.18062	0.310879	-0.710146	0.0142982	5.24475	-7.26982	4.58687	-4.54115	-4.55915	-2.36234	-4.434	-6.15737	-3.67528	-4.62361	-3.6344	-4.6007	0.285446	8.64618	-4.66682	-7.35098	-6.53201	1.41915	9.98236	-2.58367	-3.33717	-3.85451	-4.18562	-1.83286	1.94487	0.814179	0.908976	3.40683	3.35295	-2.67759	-2.54841	-2.27052	-6.57499	-2.93888	-6.11458	-3.29929	11.8667	-1.65361	-3.2068	-0.601367	0.456847	-1.77835	-3.48119	-1.41873	-5.09848
'5-Bromo-2''-deoxyuridine'	0.0446153	0.0236898	1.42392	-0.00377206	0.434516	-0.646321	-0.212545	-0.156083	0.172545	1.02806	0.850409	1.272	-0.36382	-0.00330368	-0.112648	-0.0763382	-0.108795	0.665957	0.334874	-0.228006	0.45582	-0.460131	1.03384	0.227386	-0.392313	0.35423	0.818037	1.60322	-0.979409	-0.440015	1.33388	2.14892	0.720963	-1.15469	-0.416482	0.606995	-0.0968268	0.423239	0.851859	1.45606	-0.114558	0.100078	0.00295335	0.86646	2.49657	0.564033	1.05695	1.11822	0.0622963
'Carbamazepine'	1.85196	0.00409448	0.882428	-0.00152669	0.277681	-0.0135337	-0.883179	0.709603	1.02783	-0.347304	-0.0765949	0.323684	0.571792	0.762382	0.730378	0.837696	-0.305916	-0.0341614	1.06605	0.770969	0.923944	-0.0136365	0.0363367	0.723887	0.506749	-0.100967	-0.221252	-0.63341	0.537686	1.16511	0.161139	0.586664	0.0564352	-0.610116	0.245064	0.166665	-0.294874	-0.0655247	0.0552077	0.507255	-0.852782	1.05903	1.09289	0.394353	0.449626	1.41456	2.5531	1.45691	0.815317
'Betamethasone'	-0.422032	0.0298559	1.44765	-0.00508731	0.404114	-0.595549	-0.489798	-0.822809	-0.678423	-0.597631	-0.395187	0.235521	-0.519667	0.610542	-0.709783	-0.53539	-0.56887	0.700118	0.280348	-0.541519	0.336937	-0.654952	1.8923	0.530906	0.804624	1.54293	1.44925	0.57015	-0.0334973	0.397692	1.73314	2.94273	1.58704	0.413496	0	1.92681	1.08367	1.61638	1.9525	1.45192	0	-0.243818	-0.465255	0.922718	-0.205198	0.261949	0.249118	0.76053	-0.143739
'Cimetidine'	0.1591	0.00715652	0.770167	-0.0027166	0.180278	0.0352465	-0.826185	0.880002	1.40469	-0.305742	0.846061	0.931505	0.965171	0.484166	1.38366	1.26417	0.185875	-1.18964	1.66683	1.62907	1.17422	0.604872	-1.34026	0.307042	0.642668	-0.70121	-0.547203	-0.740438	0.641256	-0.146624	0.121236	-1.29339	-0.293597	-0.544576	0.575837	-0.171604	-1.081	-0.241474	-0.431689	-0.176401	-1.76071	2.30799	2.17681	0.804382	1.58099	2.58767	2.68952	0.662158	1.59647
'Bestatin hydrochloride'	-0.298817	0.00624062	0.443311	0.00142207	0.110029	-0.209094	0.363813	-0.574056	-0.620387	-1.25068	-1.16465	-1.1811	-1.08394	-0.867839	-0.652915	-0.831581	0.741097	-0.455358	0.509956	0.393501	-0.618953	1.74171	-0.726493	-0.626992	1.04621	0.771794	1.8468	1.08601	2.04688	1.68324	-0.149915	0.0967277	2.25927	-1.02361	-0.906609	0.0627887	0.686796	-0.0612415	1.4472	0.246224	-0.453963	0.130053	-0.322023	2.00652	1.86046	0.621525	-0.409545	-0.422188	0.042744
'2-Chloroadenosine'	0.300709	-0.0344664	0.895	-0.00228911	-0.346217	1.55458	-0.287108	1.28214	1.12351	-0.792063	0.480477	1.2507	0.972693	0.861981	1.33553	1.16646	0.045363	-0.210598	1.90854	0.956594	1.34894	-0.409905	0.83895	0.485284	1.4098	-0.41033	-0.351387	0.511678	-1.20851	-0.963314	2.02086	0.37964	-0.108893	-0.272288	-0.085709	1.05839	-1.34462	0.590568	-0.726554	0.964953	-0.339406	0.957765	0.591378	1.80443	0.08743	1.64239	0.696396	0.272406	1.79898
'Bromoacetyl alprenolol menthane'	-1.88828	0.0314757	3.16113	-0.00281878	0.59879	-0.301413	3.43416	-4.29558	-4.51563	-1.62569	-3.27805	-2.16813	-3.10349	-2.63491	-3.96086	-4.14979	-1.28748	10.0123	-5.82679	-7.95518	-5.32294	-0.975482	9.81667	-2.17009	-1.72151	1.30361	-3.92293	-0.696067	-5.49717	-1.95788	0.20195	1.62591	0.807887	-1.51278	-2.05828	2.43481	-2.23279	1.51299	-1.51165	2.59331	10.3903	-1.65909	-3.04999	-1.35231	-1.30039	-2.19826	-4.17654	-2.72577	-6.07751
'DMH4'	0.0643966	-0.0423724	2.56189	-0.00316251	-0.970693	2.41196	2.16959	-0.461815	-0.0505954	-1.08395	-1.08371	0.0343832	-0.63091	-0.640433	0.380222	-0.267684	1.30314	1.2238	2.03022	0.908462	-0.0948579	1.53461	1.46717	-0.847187	0.93162	-0.325636	0.710438	1.71449	1.59091	1.79338	0.726702	0.712243	1.64741	-2.04722	-0.416482	2.05717	-1.01912	1.28093	-1.15922	0.654043	1.98982	-0.40918	-0.922017	0.730929	0.267104	0.279248	-0.400664	1.41021	1.17164
'R(+)-6-Bromo-APB hydrobromide'	1.07747	0.0295439	1.49246	-0.00330894	0.226854	-0.850728	-0.00985587	-0.431181	-0.797247	-0.764356	-0.760771	-0.474791	-0.705073	-1.2425	-0.842664	-0.907919	0.442005	-0.0341614	-0.167745	-0.182571	-0.133227	0.398765	-0.315881	-0.210358	0.551091	-0.600117	2.57292	0.176967	-0.231297	-1.04571	-0.339304	0.0921775	1.74756	-0.882404	-1.89893	-0.584417	-0.651722	-0.411658	0.0386252	-0.338419	0.623666	-0.44089	-1.40639	-0.304186	-0.179917	0.46748	-0.659273	-0.0863425	-0.513054
'Chloroquine diphosphate'	-0.951146	-0.0138867	2.69581	-0.00612964	-0.668234	1.0674	-0.0492793	1.1885	1.49174	0.833625	0.880011	1.96652	0.519667	1.51995	1.49703	1.25603	0.632302	-1.15548	2.0105	1.83152	1.32369	0.629144	-1.23303	0.0974492	-0.051912	0.664034	-0.258132	0.0664974	-0.296794	-0.454272	-1.04865	-0.556416	-0.258418	-2.31951	-1.81322	1.91456	-0.542785	1.00503	0.652237	1.76916	-1.93041	3.96665	-1.16738	2.21839	-1.49238	4.90896	-2.51769	0.452077	1.60996
'Biperiden hydrochloride'	-1.03873	0.00890948	3.0276	-0.00800152	-0.0475009	0.10442	0.95217	-0.0782115	-0.189807	-0.403198	0.310727	0.771695	-0.0220369	-1.02916	0.238596	-0.124169	0.217591	1.46856	1.68434	0.689205	0.341098	0.685129	1.45566	-0.0812029	0.947687	-1.1705	0.747673	-0.314681	0.880818	0.34894	0.837583	0.053034	0.958672	-1.23036	-1.23738	-0.853512	-1.25477	-0.753401	-0.980259	-1.02794	1.2516	-0.0673766	-0.544662	0.283469	-1.03361	-0.0159634	-0.74739	-0.496956	0.774553
'Cystamine dihydrochloride'	-0.542184	0.0330844	1.74656	-0.00276045	0.359612	-1.03377	-1.68965	1.01285	1.5686	-0.833625	0.731169	-0.170313	1.4182	1.14245	1.06139	1.653	-1.23971	-0.24476	1.16311	0.734522	1.28817	-0.55578	-0.0728309	1.80142	0.922549	-0.523731	-0.749819	-0.630643	1.6506	-0.708665	1.10692	1.43116	-0.183889	-1.98168	-1.23738	0.095544	-1.03324	-0.243219	-0.216343	-0.275447	-1.02248	0.913204	1.01651	0.0260925	0.175734	0.595541	0.313437	-0.429095	1.29795
'Cilostazol'	0.745729	0.00205475	1.44307	-0.00336917	-0.278941	0.477666	0.230115	0.883112	1.12783	-0.514029	0.395187	0.0362816	0.63091	-0.00295622	1.44016	1.11556	-0.0385396	0.944878	1.97841	0.976441	0.516186	0.805672	1.30058	0.225016	0.630426	-0.719838	-0.983541	-1.10624	1.76545	1.0972	0.880712	0.898141	-0.159549	-0.816864	-0.661546	-0.583371	-1.01499	-0.805758	-0.404154	-0.679568	0.284261	0.0794478	0.345688	-0.173288	-0.602966	-0.153915	-0.212651	0.342437	1.71974
'Chelidamic acid'	-0.949094	0.0271105	1.29996	-0.00286803	0.113846	-0.700053	-0.173122	1.13926	0.950967	0.514029	0.697219	1.57674	0.720117	1.26568	1.26682	1.07994	0.0317162	-0.210598	0.678279	0.638954	1.45253	-0.895003	-0.99935	0.487313	0.0862821	0.137243	-0.0812157	0.358046	-1.96213	-0.7005	-0.956108	-1.08731	-0.797543	-2.11276	-0.502191	0.853295	-0.443098	0.272146	-0.00548429	0.711893	-0.453963	0.539187	0.704674	-1.27689	-0.0706623	-0.0961932	0.00516593	-0.374384	0.753264
'(+)-Catechin Hydrate'	-0.0814101	0.0129569	2.50629	-0.00762272	0.131827	0.0849496	0.413093	1.4562	1.33802	0.430906	0.318592	0.406341	0.601351	0.149722	1.53294	0.953726	0.716205	-0.210598	1.17354	0.842438	0.413278	0.800624	-0.343512	-0.284426	-0.108366	-0.605089	-0.88961	-1.18899	-0.400281	-0.800554	0.472076	-0.710097	-0.786749	-1.36144	-1.07803	-0.146909	-1.21658	-0.901056	-0.029779	-0.379428	-0.907927	1.32351	1.46099	0.672486	-0.585594	1.24118	1.50925	0.734192	1.15892
'Artemether'	-0.864752	-0.0333845	1.4956	-0.00258628	-0.361939	1.37053	-0.326532	-0.229111	0.25372	-1.45896	-0.841713	0.373073	0.00752218	-0.642858	-0.0320816	-0.0356231	-0.23566	1.12131	0.790952	-0.242555	0.524445	-0.579412	2.70871	0.485821	2.16164	-0.818499	0.823653	0.980125	-1.00887	-0.325635	2.00087	4.78906	0.836465	-0.751324	-0.085709	-0.726886	-0.976633	-0.808137	-0.519633	-0.491279	1.07763	-0.309166	-1.04755	1.31227	0.828162	-0.0205765	-1.21926	-0.513636	0.294351
'Corticosterone'	-0.0405753	-0.0394906	1.44892	-0.00563738	-0.695662	1.82582	-0.61364	0.899644	1.20037	-1.50053	-0.148842	0.26159	0.86145	-0.524219	0.855601	0.820395	0.122442	-0.700118	1.11275	0.793659	0.968571	-0.0588822	-0.231671	0.399288	2.94897	-1.57667	-0.0657117	0.718184	-0.543279	-0.664788	1.83863	-0.346851	-0.00701954	-0.403368	0.159355	-0.603601	-1.98173	-0.940033	-1.62421	-0.623024	-1.19219	1.40986	0.775566	2.56407	0.604815	2.19934	1.02787	-0.320208	1.1819
'Argatroban monohydrate'	0.0817846	-0.0248817	0.99835	-0.00246327	-0.733138	1.0824	0.163266	-0.242802	0.321949	-1.09781	-0.0209072	-0.525451	-0.0145147	-0.831962	0.141988	0.0519218	0.442005	0.665957	0.928611	0.36418	0.202093	0.51847	0.776596	-0.0924888	0.852133	-1.20424	0.836363	0.132592	0.107169	-0.358837	0.99538	0.627517	1.1193	-0.947944	-1.56816	-1.20663	-1.18251	-1.38485	-0.35499	-1.21557	0.169703	-0.143418	-0.273247	0.0628691	-0.0363102	0.169918	0.276275	0.597946	0.556991
'Tryptamine hydrochloride'	-0.43125	-0.0199932	-0.329602	0.00328072	0.529468	0.412731	-0.182978	0.313757	0.45372	0.611484	-0.191487	-0.210728	-0.00752218	1.06931	0.584923	0.314514	0.364926	-0.0341614	-0.257528	-0.41539	0.070198	-0.115636	0.0329025	-0.165373	-0.691312	1.04223	-0.257917	-0.0620458	-1.16051	-0.734664	0.743782	0.21385	-0.379522	-1.63373	-0.330773	1.80668	0.165753	1.50955	0.793978	1.44268	-0.114558	0.34284	0.289173	-0.0603588	-0.771023	-0.188914	-0.946494	-0.890615	-0.0153287
'L-allylglycine'	-0.941759	-0.00847815	0.812878	-0.00122814	0.872328	0.126138	-0.182978	-0.2408	-0.158036	-0.375012	-0.633667	-0.904096	-0.252576	-0.674349	-0.084758	-0.099753	-0.56887	1.61083	0.00507727	-0.84948	-0.157043	-0.278586	2.13972	0.39579	0.157639	-0.541686	0.134094	-0.276373	0.583719	-0.0758601	0.928208	1.8553	0.58921	-2.18843	-0.906609	-0.844017	-0.243874	-0.950293	0.00070477	-1.25977	0.907927	-0.403881	-0.52462	-0.128413	0.376746	-0.630016	-0.954	-0.191378	-0.0517311
'Arcaine sulfate'	-0.258198	0.0158206	1.4349	-0.00408758	0.0836554	-0.174632	-0.59607	0.125932	0.272545	0.680754	0.255039	0.579047	-0.326738	0.11443	0.218001	0.193391	0.179051	-0.944878	-0.466509	-0.264967	0.170364	-0.101778	-1.17071	-0.0708179	-0.551351	0.53125	-0.0915634	0.105275	-0.697824	-0.798447	-0.190389	-0.455127	-0.233121	-1.08915	-0.171418	1.79039	-0.46108	0.746263	0.358927	1.8263	-1.30675	1.07388	0.843976	0.036584	0.356164	1.42001	1.77082	0.512236	-0.31112
'Ancitabine hydrochloride'	0.157297	-0.00224303	0.48898	0.00121433	-0.00593361	-0.136079	-0.413093	0.863683	1.43527	-0.653046	-0.110545	-0.633018	0.787287	-0.21311	0.985015	1.06876	0.154158	-0.48952	1.79717	1.24803	0.889638	0.566418	0.260304	0.273847	0.332144	-0.984779	0.0139301	-0.155923	0.759133	0.74678	2.30288	3.9489	0.60162	-1.23036	-0.992318	-0.100006	-1.64662	-0.220849	-0.747771	-0.0795933	-0.398818	0.74187	0.77628	0.943648	1.38635	0.499856	0.0165808	-0.437023	1.62336
'4-Amino-1,8-naphthalimide'	0.276243	-0.0151067	0.197188	-0.000749543	0.0743892	0.681365	-0.116128	-0.238584	-0.166667	0.6669	0.18714	0.9598	-0.319216	0.198183	-0.100436	-0.143515	0.242484	-0.455358	0.573023	0.291365	0.558258	-0.034902	-0.30036	0.00018067	-0.39992	0.504147	0.992392	-0.237663	-0.685155	0.233969	0.684873	0.648582	0.80971	0.0655402	-0.330773	0.159421	0.518771	0.074198	1.4007	0.776918	-1.19219	1.00572	0.731535	0.457796	0.194524	1.50947	1.6593	0.500718	0.203958
'Astaxanthin'	1.05527	-0.0263251	0.849612	-0.00211769	-0.193429	1.14774	-0.863467	0.198406	0.00431551	0.944935	0.361237	2.06376	-0.0446034	1.53499	-0.0687172	-0.0142534	-0.242484	-1.15548	1.0118	0.928868	1.2863	-0.3371	-1.13363	0.673342	-0.0989799	1.57313	1.52198	1.22521	-0.40833	-0.319321	-0.814586	-0.381779	1.16318	-0.0655402	0	3.23512	1.09686	1.63346	1.16723	2.52444	-1.64615	2.67168	-1.5426	4.27349	-1.78588	4.72524	-2.87496	0.488092	0.695759
'(±)-2-Amino-4-phosphonobutyric acid'	1.4262	-0.0325704	1.21583	-0.00475661	-0.378132	1.55673	-0.593928	0.719147	1.09018	1.34765	1.73042	2.29717	0.772243	0.832352	1.19427	1.13491	-0.23566	-0.210598	1.69057	1.29761	1.99138	-0.937631	-0.418978	1.04581	-0.304789	-0.238926	0.293116	0.117213	-1.66479	-1.35373	0.198231	-0.542445	-0.138639	-0.610116	0.245064	-0.0665201	-0.880696	-0.40748	0.174615	0.352495	-0.907927	1.197	1.22009	1.0346	0.536972	1.49896	1.90776	1.03569	1.36707
'Lercanidipine hydrochloride hemihydrate'	0.763092	-0.0312926	0.325855	-0.000798619	-0.613409	1.57747	0.635494	-1.09576	-1.10313	-1.37584	-0.900918	-1.73141	-0.950127	-0.803014	-0.806391	-1.04736	0.25613	0.523681	-0.148871	-0.766092	-0.849256	0.728704	0.747578	-0.467007	1.07806	-0.441299	0.647761	-0.183103	0.961141	0.344915	0.525996	-0.336373	1.45477	0.826991	-0.502191	-0.847253	-0.7218	-1.05844	0.403741	-0.937037	0.96734	-0.263603	-0.901876	0.240887	-0.354689	0.0489778	-0.716749	-0.386155	-0.584645
'Apigenin'	-1.72658	0.203402	-1.57845	0.00999116	3.40271	-5.9082	0.643208	-2.47161	-2.45566	-1.52871	-2.84808	-3.52881	-2.13079	-2.69683	-2.46036	-2.57822	0.210767	1.18964	-2.89014	-3.2883	-2.97576	0.913502	1.58943	-1.26394	-0.19617	-1.26962	1.64123	1.10361	1.75177	2.57417	0.869791	0.980601	2.76513	-0.479036	-0.673609	-0.737876	-1.78739	-0.748482	-1.28101	-1.1544	2.32923	-1.11953	-2.18115	0.157789	0.102641	-0.564934	-1.71968	-0.702392	-2.98134
'1,3-Dipropyl-8-p-sulfophenylxanthine'	-0.684283	0.0419742	1.77822	-0.00287577	0.563766	-1.14346	-0.883179	-0.0778001	0.563914	0.639192	0.471782	1.97003	0.282135	0.358798	0.32682	0.481444	-0.382995	-0.48952	1.38613	1.2245	1.63955	-0.506917	-0.612807	0.957344	0.0960042	-0.115082	1.03786	1.56963	-0.598649	-0.428974	-0.18207	-0.54284	0.656216	-1.36144	-0.661546	-0.203456	-0.182886	-0.0718176	0.529322	-0.282247	-1.02248	0.764624	0.765812	0.623196	2.04744	1.15135	2.16664	1.34651	0.9095
'3-Amino-1-propanesulfonic acid sodium'	-0.291051	0.0253295	1.72133	-0.00495104	0.188284	-0.418875	-0.672775	0.794177	1.39018	0.264181	0.0209072	1.11827	0.667992	1.45479	1.41574	1.21836	0.108795	-0.944878	1.70426	1.55211	1.3226	0.331319	-1.0587	0.41641	0.387836	0.608501	-0.209728	0.549849	-0.337088	-0.116526	0.166943	0.362177	-0.28375	-1.36144	0.245064	1.26259	0.248213	0.907614	0.620773	0.387196	-1.30675	1.65107	1.73944	2.19851	0.750961	1.4055	0.88388	-0.043409	1.39494
'Indirubin-3''-oxime'	-1.8739	0.261066	-0.157932	0.00596393	3.59178	-6.47681	1.2667	-2.98432	-2.81369	-2.33463	-3.02652	-4.25546	-2.0045	-2.4643	-2.65777	-2.61384	-0.557624	3.32415	-3.14228	-4.66375	-3.41687	0.0175483	4.77189	-1.04449	2.07753	-1.40905	3.16552	5.57532	1.06775	0.353997	1.31257	1.50159	3.63974	-2.18843	-1.98464	-0.466567	-2.70599	-0.848435	-1.69345	-0.614051	3.80568	-1.28001	-2.21153	0.244008	0.790336	-1.0787	-2.08246	-0.288356	-3.23608
'(±)-2-Amino-3-phosphonopropionic acid'	-0.621042	0.0350053	1.05499	-0.00180529	0.684936	-1.2762	-0.816329	0.185752	0.349405	-0.500175	-0.403882	0.129734	0.00752218	-0.215346	-0.0198698	0.0681994	0.0839026	-0.734279	1.21672	1.14966	0.534117	0.954625	-0.847701	0.217492	0.551018	-0.419309	0.738545	0.129825	1.83476	1.50833	-0.438866	-0.907501	1.36962	-1.50265	0.735191	-0.577568	-0.131584	-0.747161	0.15284	-0.292949	-1.30675	1.03666	0.639626	1.17688	1.60877	2.1742	2.58849	1.21451	0.849906
'SB 200646 hydrochloride'	-0.194574	-0.00336359	0.921754	-0.00328123	-0.0315679	0.436308	0.299106	0.579453	0.492932	-0.792063	0.042645	0.553783	0.0521256	-0.504472	0.75061	0.396967	0.29467	0.278921	1.42626	0.779242	0.748406	0.232822	0.207934	0.0992888	1.05995	-0.802889	0.235263	-0.291617	-0.237307	0.661241	0.152005	-0.186185	0.353374	-1.15469	-1.07803	-0.441143	-0.669649	-0.252527	-0.321695	-0.892144	0.114558	0.187547	0.198647	1.04819	-0.245448	0.271528	1.25021	1.69116	1.19262
'TNP'	1.98186	-0.0543848	1.88213	-0.00524831	-1.22951	2.97283	-0.875465	2.63309	3.66622	0.736648	2.18481	2.4685	2.53169	1.9482	3.44957	3.45256	0.133688	-1.645	2.80481	2.7451	2.84212	-0.481222	-1.79766	1.01894	0.577913	-0.821754	-1.3909	-0.981339	-1.41808	-1.65787	-1.87249	-1.29339	-1.69098	-1.42698	-0.661546	-0.675865	-0.815806	-0.442966	-0.296971	-0.619971	-2.49893	6.85392	0.782413	1.76283	-0.0493814	5.23914	-1.08545	-0.195209	3.09437
'AB-MECA'	0.00381246	0.00748335	1.0783	-0.00218844	0.214316	-0.22658	-0.299106	0.715894	0.874107	1.737	0.866968	2.1514	-0.0150444	0.447475	0.976269	0.755243	0.421535	-0.944878	0.791429	0.868526	0.837713	0.23427	-1.30988	0.0403733	-0.644583	0.606793	-0.174891	-0.359464	-0.456522	0.0206461	-0.681888	-1.06985	-0.400413	-1.02361	-0.661546	2.28771	-0.195091	1.57418	-0.250051	0.879136	-1.76071	2.02058	1.87189	0.370002	1.02999	2.65168	3.34223	1.13284	0.613704
'Maraviroc'	-0.971234	0.00795129	1.05951	-0.000956695	0.0789263	-0.377949	0.796618	0.722811	0.726265	-0.792063	-0.255039	0.30125	-0.0370812	-1.21094	1.12555	0.386783	1.22164	0.210598	1.52334	0.985401	0.309988	1.08851	0.612943	-0.528377	0.917042	-1.48376	-0.306707	-0.611424	-0.2964	0.190092	0.557509	1.3543	-0.0945861	-0.675656	0.159355	-1.00475	-1.6397	-1.07082	-1.12691	-1.24766	-0.568521	0.700755	0.913484	0.262439	-0.248003	1.02788	2.23856	1.6959	1.17643
'ARL 67156 trisodium salt'	-0.13819	-0.00250726	1.81151	-0.00655423	-0.545593	0.752709	-0.13584	1.17522	1.88311	0.917227	0.535334	0.758336	0.593829	1.25843	1.98498	1.65605	0.741097	-1.40024	1.45904	1.32582	0.918281	0.631437	-1.14953	-0.123859	-0.459104	0.582552	-1.24452	-1.30884	-0.544547	-0.484963	0.0373356	-0.0569532	-1.11173	-0.610116	0	2.84518	-0.509466	1.15247	0.532554	2.79001	-2.21467	4.49803	-0.483948	1.85809	-2.08209	5.39508	-1.98653	0.463206	1.35291
'4-Aminobenzamidine dihydrochloride'	-1.23152	-0.0254299	0.247653	0.000509433	-0.176398	0.853785	-0.987309	-0.22904	0.0348957	-1.36199	0.0217379	0.628734	0.0225665	-0.349899	-0.181003	0.109937	-0.484967	-0.665957	0.924799	0.810222	0.807893	0.146311	-0.986503	0.865165	3.60062	-0.825005	0.514151	1.37594	1.76018	1.24382	-1.33324	-0.958082	1.28877	-0.337828	-0.661546	-0.809561	-1.00657	-0.84082	-0.210154	-0.731279	-1.36189	2.80932	-2.23943	4.75234	-0.620061	4.21497	-1.15343	1.99729	0.356972
'Voriconazole'	-0.987572	-0.0268855	1.80034	-0.0042067	-0.646534	1.07568	-0.44266	1.3683	1.37999	0.444759	1.08371	2.16088	1.18766	0.868788	1.77464	1.58682	-0.396642	0.455358	2.01762	1.45787	1.7912	-0.426094	0.0714903	1.11973	0.52011	-0.559946	-0.142644	0.42434	-0.845103	-0.448402	0.0730354	0.462794	-0.390659	-1.56819	-0.992318	-0.195155	-0.988402	-0.297056	0.226169	-0.0626163	-0.284261	0.544596	0.919329	-0.355099	-0.0518658	-0.244751	-0.314575	-0.397319	1.7735
'L-Buthionine-sulfoximine'	-0.234311	-0.0397374	1.96959	-0.00665197	-0.50289	1.66074	-0.279394	-0.501099	-0.295685	-0.514029	-0.701566	0.253666	-0.445504	-0.00125694	-0.520035	-0.355229	-0.217591	0.210598	0.57549	0.160796	0.416394	0.0361116	0.72202	0.329339	0.728979	0.472254	1.59726	2.38614	0.457127	0.474918	0.654696	0.464408	1.56782	-1.77494	-0.992318	1.23042	-0.168448	0.817021	0.610088	1.13869	-0.284261	-0.0190606	-0.162661	1.60496	2.16239	0.286321	0.774977	0.897362	0.179415
'Cyproterone acetate'	0.418148	-0.0623203	1.68938	-0.00447896	-0.706573	2.85322	0.650922	-0.313274	-0.25372	0.653046	-0.148842	1.00176	-0.653477	-0.668909	-0.0240612	-0.387805	0.523507	0.910716	1.29179	0.779045	0.375078	0.796247	0.389638	-0.0860813	-0.302824	0.0661548	1.38294	1.29326	0.475221	0.900898	-0.0353365	0.514592	1.30243	-1.2959	-0.330773	-0.409194	0.214043	-0.46248	0.646623	-0.189697	0.623666	-0.227137	-0.316401	-0.455818	0.194595	0.131667	1.4869	2.11318	0.506424
'Bepridil hydrochloride'	0.575968	-0.00861818	1.63883	-0.00485224	-0.121107	0.661525	-1.47925	0.301103	0.832143	-0.805917	0.0722473	1.00274	0.92809	-0.156702	0.456234	1.01786	-1.10602	-0.24476	0.561173	0.374577	1.44046	-1.17013	-0.286375	1.66336	1.36828	-1.22377	0.192369	-0.0632595	-0.0885309	-0.643367	0.299182	-0.145192	0.144628	0.206748	0	-0.801106	-1.53829	-0.821041	-0.864359	-1.16556	-0.568521	0.403025	0.293694	0.121645	-0.273744	0.803884	1.25505	0.906522	0.534306
'Captopril'	0.682973	-0.00761546	1.29336	-0.0038955	0.0563643	0.566009	-0.546791	1.1753	1.3439	0.805917	1.36049	0.566836	1.14358	0.104614	1.38019	1.30693	0.371749	-0.944878	1.58042	1.40056	1.12257	0.392114	-0.830042	0.270943	-0.656336	-1.21385	-0.69661	-0.26781	-0.156178	0.478682	0.859782	-0.972053	-0.464572	-0.206748	0.330773	-0.981192	-1.37332	-0.997731	-0.907067	-1.20797	-1.19219	1.49031	1.22176	1.32902	-0.248405	1.76813	1.44409	0.488552	1.5393
'Buspirone hydrochloride'	-0.338925	0.0159874	0.0835695	0.00298765	0.563339	-0.861656	-0.566503	0.168326	0.382738	0.639192	1.02885	1.46944	0.36382	0.856299	0.322991	0.477374	-0.575693	0.0341614	1.09408	0.855632	1.08837	-0.136951	-0.64839	0.927734	-0.101822	0.278958	0.61376	-0.578039	1.1402	1.6814	-0.60899	-0.654213	0.628582	-0.554703	0.330773	-0.0802291	0.0809413	-0.388018	1.39353	0.0210979	-0.169703	0.183597	0.0885089	-0.38104	-0.085948	0.072136	-0.0284899	-0.0325433	0.857229
'Cyclobenzaprine hydrochloride'	-0.629005	-0.040202	1.63269	-0.00247608	-0.549975	1.64046	0.623496	1.06935	0.711756	0.458613	0.981861	0.60222	0.385857	-0.403407	1.13357	0.669743	0.2742	0.734279	0.992621	0.475196	0.315539	0.533976	0.204379	0.0288003	-0.241104	-0.797039	-0.562592	-0.792706	0.680158	0.537591	-0.158269	-0.51101	-0.369835	-2.39518	-1.39674	-0.0396653	-1.32262	-0.114443	-0.622879	-0.0571212	0.114558	0.242404	0.407619	-0.149191	0.00292687	-0.122557	-0.182067	-0.120995	0.854247
'Alfuzosin hydrochloride'	0.0611485	-0.0263779	0.628128	-0.0019571	-0.208853	1.09231	0.182978	-0.92177	-0.950967	-0.583777	-0.688524	-0.0377767	-1.08394	-1.02862	-0.758268	-1.04839	0.442005	0.455358	0.964212	0.439658	-0.22845	1.22823	0.38704	-0.24153	0.70796	0.029234	1.88412	1.63067	1.29212	0.233303	0.607557	1.28275	2.17877	0.206748	0	-0.408045	0.017077	-0.727699	0.760692	-0.640492	0.284261	-0.36191	-0.868781	-0.0294844	0.815958	0.250269	0.229238	0.929155	0.208656
'Bethanechol chloride'	2.37413	0.0053995	0.11286	0.000539765	0.210504	-0.268242	0.375811	-0.171918	-0.37686	-0.931081	-0.322939	-0.999057	-0.118766	-0.93128	-0.0198698	-0.219853	-0.147335	0.557842	-0.550813	-1.28083	-0.558395	-0.221835	0.969828	-0.165724	0.403065	-1.03047	-0.314408	0.0690606	-0.578931	-1.02636	-0.600208	0.093235	0.0313065	-0.675656	-0.906609	-0.727299	-1.40807	-1.05337	-0.935445	-0.597669	0.797637	0.412424	-0.0836023	1.23702	-0.364435	1.06028	-0.2183	-0.302936	-0.462516
'Benoxathian hydrochloride'	-0.81049	0.0138645	1.48265	-0.00117183	0.383688	-0.651611	1.28856	-0.901646	-0.726265	-1.4174	-1.34744	-1.69101	-1.2027	-1.39398	-0.407387	-1.13389	0.831823	0.768441	-0.668598	-1.05843	-1.19444	0.897794	0.320693	-0.770588	0.53598	-0.485685	0.1873	-0.259043	0.19095	-0.391559	-0.0949644	0.0897422	0.625723	-1.77494	-0.992318	-0.501776	-0.861553	-0.593741	0.303719	-0.384261	1.4213	-0.540757	-0.90548	-0.810402	-0.846054	-0.393425	-0.586371	0.622715	-0.576519
'7-Chloro-4-hydroxy-2-phenyl-1,8-naphthyridine'	-3.16193	0.355137	-0.771193	0.0109084	4.53285	-8.95499	1.0893	-6.42556	-6.76421	-3.58483	-6.21142	-9.25188	-4.00202	-4.80605	-6.81784	-5.94835	-3.39515	12.3288	-12.444	-14.0214	-8.60895	-3.06913	12.9047	-2.87284	-4.60264	-4.6129	-3.52968	-0.649667	-4.37128	-0.912906	0.0226893	0.944894	2.26044	3.07084	1.48245	-2.56493	-8.04612	-3.68086	-7.99924	-4.33111	13.9032	-1.7735	-3.5562	-1.52056	-1.84743	-2.46535	-5.21382	-5.846	-10.7464
'BTCP hydrochloride'	-0.588609	-0.0299345	1.82786	-0.00300681	-0.720998	1.28713	-0.143554	0.466176	1.07567	-0.764356	-0.250692	0.833577	0.326738	-0.566162	1.158	0.869249	0.442005	-0.24476	1.16284	0.862561	0.867721	0.161841	-0.185627	0.112302	1.30918	-1.14939	-0.379154	0.650134	-0.623137	-1.04959	0.417786	0.960101	-0.313219	-1.50265	-1.15167	-0.831843	-1.67573	-0.884239	-0.805498	-0.658911	-0.738224	0.639955	-0.0535827	1.55964	0.707852	1.02228	0.371045	-0.401994	1.01141
'Clofibrate'	-0.440455	-0.000200862	0.767512	-0.00181249	0.156716	-0.136941	-1.47925	-0.108988	0.139211	0.680754	1.25429	1.44932	0.0892068	1.22931	-0.342499	0.108914	-0.453251	-0.979039	0.581411	0.69921	1.0668	-0.300604	-1.10532	0.816584	-0.154818	1.30031	1.28213	0.200099	0.42365	-0.0134434	-1.44261	-1.22412	1.351	-1.56819	-1.32309	1.61171	0.891686	0.411551	1.68025	1.21213	-1.87527	3.99604	-1.489	2.09263	-1.45622	4.52419	-2.42511	-0.0742675	0.241618
'Rhodblock 6'	-0.674384	-0.00724726	2.06001	-0.002906	-0.29169	0.409307	0.462372	0.722953	0.57567	-1.75085	-0.131452	-0.680741	0.794809	-0.497838	0.553567	0.408174	0.192698	1.18964	1.76262	1.08621	0.400487	1.02999	0.488623	0.150485	1.84638	-1.40597	0.39913	-0.179797	1.83217	0.413572	-0.234665	-0.00140535	1.16884	-1.8506	-1.48245	-0.838365	-1.6962	-0.77831	-0.81014	-0.999195	1.13704	-0.222065	-0.6114	-0.33824	0.345054	-0.424465	-0.958345	-0.70149	1.40144
'Clomipramine hydrochloride'	0.0922731	-0.0484326	2.14729	-0.00495909	-1.15656	2.53597	1.85506	0.692177	0.827827	-0.33345	0.369932	-0.192384	0.534711	-0.45888	1.39623	0.519112	0.86354	2.16868	2.08646	1.04854	0.210213	1.29706	1.24223	-0.405776	0.154702	-1.22758	-0.176263	-0.754331	0.525543	-0.159623	-0.21573	-0.456343	0.0215176	-1.90602	-2.2297	-0.282281	-1.91252	-0.221113	-1.07915	0.0186218	2.72805	-0.563501	-0.716242	-0.632226	-0.73981	-0.820757	-1.64202	-0.390013	1.78228
'Caffeine'	0.616433	-0.0222618	0.771815	-0.00223348	-0.302738	0.883231	0.450374	0.251863	0.243527	0.0415617	-0.182792	0.265708	-0.408423	-0.044865	0.532609	0.089569	0.709381	0	1.00531	0.537252	-0.129765	1.21813	0.362934	-0.457348	-0.0240268	0.431412	-0.25657	-0.397567	0.989449	1.13683	0.991669	0.227345	0.301513	-0.19662	-0.661546	0.77003	0.2069	0.813003	0.265224	0.702566	-0.284261	0.168632	0.169891	0.0630617	-0.254981	0.562501	1.3279	1.47098	0.652971
'N6-Cyclopentyladenosine'	-0.233609	-0.00390642	2.09726	-0.00682077	-0.192964	0.487511	0.277252	0.0465408	0.162351	0.472467	-0.331634	-0.122126	-0.245054	-1.11772	0.254274	-0.135376	0.78646	-0.0341614	0.586078	0.361713	-0.129436	1.01265	-0.0809863	-0.497281	-0.619407	-1.07975	0.0712105	-0.0821436	0.792456	0.923946	0.26722	0.22499	0.551097	-0.534449	-0.502191	-0.732476	-1.25375	-0.692213	-0.624005	-0.608286	-0.114558	0.248337	0.141501	-0.358598	0.0406243	0.568031	1.18539	1.01464	0.349438
'Chlorpropamide'	-0.0420839	-0.0152209	1.43663	-0.00414023	-0.096634	0.504866	-0.403237	-0.264034	-0.401563	0.180579	0.0382975	2.27024	-0.519667	-0.421185	-0.22183	-0.414267	0.473721	-0.944878	1.21104	1.23219	1.03536	0.320983	-1.3041	0.0868166	0.548513	-0.0812096	1.649	1.67349	-0.179	0.0604237	-0.666951	-0.65072	1.35061	-0.13108	0.159355	-0.445397	0.0331686	-0.408431	0.274078	-0.406852	-1.76071	1.66751	1.37137	2.00297	2.93603	2.72148	3.99185	1.43621	0.618845
'Cinoxacin'	-0.701597	-0.000264229	0.962713	-0.00146023	0.0418961	-0.0869806	0.576359	-0.0428767	-0.220387	0.0277078	-0.399534	-0.565263	-0.56427	-1.06053	0.379134	-0.401036	1.54803	-0.944878	0.654086	0.657517	-0.446121	1.77344	-1.03957	-0.81448	-0.533788	-0.688716	-0.10864	0.273407	0.133216	0.325561	0.212649	-0.455127	0.229325	-1.08915	-0.257127	-0.110171	-1.43555	-0.307897	-0.243724	-0.251601	-0.907927	0.91348	0.0049275	1.0589	0.455581	1.88354	0.519545	-0.517	0.323743
'Carboplatin'	-0.772162	-0.0144475	0.827705	-0.00231161	-0.272567	0.505889	0.356099	0.0043606	0.240774	-1.44511	-0.467434	0.115638	0.0596478	-1.45759	0.178261	0.0427603	0.287847	0.278921	1.12117	0.456747	0.50095	0.205764	0.597572	-0.0707487	1.81177	-1.60217	1.21645	0.656139	0.135492	0.243535	1.55957	0.149119	1.23516	-1.08915	-0.502191	-0.974407	-1.82153	-0.848119	-1.58446	-1.50141	0.229116	0.795086	0.191334	1.53733	-0.689525	1.37727	0.507577	0.328771	0.792361
'Colchicine'	-2.87148	0.0680112	3.11236	0.000437942	1.19473	-2.84895	4.48274	-4.65332	-4.96071	-2.77891	-4.22596	-5.31561	-3.59359	-4.69405	-3.98947	-4.71775	-0.750322	10.0806	-7.92363	-9.70208	-6.88173	-0.706168	9.1026	-2.60104	-1.28072	-4.5247	-5.14347	-2.22725	-0.0810917	-1.71648	0.0698748	1.70598	-0.0890405	-4.99711	-2.71983	-2.38855	-8.37831	-3.10018	-7.45558	-3.39874	13.0038	-1.68578	-3.34301	-1.14852	-1.35669	-2.11329	-4.43488	-3.76991	-7.10318
'5-Fluoroindole-2-carboxylic acid'	0.107822	-0.0222853	-0.996425	0.00287419	0.0399904	0.533875	0.833899	-0.935532	-0.855283	-0.917227	-1.42404	-1.03127	-0.683036	-1.27793	-0.56852	-0.864157	0.498614	1.57667	0.0439966	-0.394285	-0.872668	1.23772	1.0338	-0.560218	0.933142	-0.775305	1.07945	0.274757	1.09996	1.35011	-0.0812062	0.108533	1.40229	0.685784	0.490128	-0.123429	-1.39193	0.0191443	-0.878131	0.263456	2.26982	-0.685397	-1.4579	-0.650912	0.141929	-0.622921	-1.24214	-0.322959	-0.207029
'ABT-418 hydrochloride'	1.12505	-0.0118466	-0.129979	0.000107557	0.136227	0.280533	-0.202689	-0.770942	-0.439211	-0.639192	-0.880011	-0.437511	-0.645955	-1.76924	-0.633046	-0.576105	-0.0839026	-0.210598	-0.0498723	-0.119879	-0.366771	0.8182	-0.469789	0.0134054	0.324688	-1.43766	0.766934	0.696601	2.84489	2.44831	0.536942	-0.999995	1.32375	-0.13108	0.404419	-1.01647	-1.52258	-0.855523	-1.09404	-1.12958	0	-0.266773	-0.636082	-0.0593378	0.741687	0.299276	1.00255	1.4748	-0.398962
'1-Aminocyclopropanecarboxylic acid hydrochloride'	-1.0617	-0.0166273	0.935335	-0.00183883	0.127123	0.534399	0.690345	-0.72433	-0.510194	-1.57027	-1.30915	-1.61042	-0.79428	-0.943831	-0.789987	-0.930311	0.600586	0.455358	-0.895805	-1.01913	-1.30694	1.10756	0.146874	-0.840919	1.03987	-0.438416	0.536274	-0.395611	2.12515	0.904889	0.0397974	0.292787	1.6841	-0.272288	-1.32309	0.174014	-1.09573	0.135227	-0.41539	0.0610051	0.738224	-0.524333	-1.16887	-0.382845	0.0910352	-0.229396	-0.865199	-0.853903	-0.675237
'Alprenolol hydrochloride'	-0.517489	-0.0411091	0.106977	0.000206373	-0.58454	1.58286	0.249827	-0.982627	-0.984301	-0.764356	-1.169	0.361313	-1.32899	-0.492328	-1.14961	-1.27842	-0.0385396	0.278921	-0.0985252	-0.479864	-0.06354	-0.00799329	0.213168	-0.00231082	1.10834	1.38821	2.9304	2.25146	-0.294449	-1.30853	0.635787	-0.517996	2.1402	0.413496	-0.416482	0.281039	1.38025	0.0498179	2.04818	0.582761	0.568521	-0.493322	-0.913341	-0.296538	0.27237	-0.308449	-0.237638	0.48972	-0.551907
'Reserpine'	1.12245	-0.0447706	0.404598	-0.000889949	-0.783712	1.77816	-0.267397	0.305321	0.611756	0.0277078	0.667616	1.05577	0.490108	-0.161905	0.774672	0.549643	0.122442	-0.210598	0.809175	0.65864	0.923455	-0.144989	-0.582548	0.383554	0.294785	-0.848692	0.104093	1.19668	-0.781733	-0.53508	0.332042	-1.11875	-0.225972	0.544576	0.085709	-0.81613	-1.10029	-0.983928	-0.378871	-0.948519	-0.169703	0.288103	-0.267728	0.994071	0.963099	0.465586	-0.277613	-0.823821	0.708524
'N-(4-Amino-2-chlorophenyl)phthalimide'	1.76042	-0.0330657	0.164008	-0.00169239	-0.532434	1.514	0.326532	-0.125932	-0.0521578	0.194433	0.18714	0.944494	-0.282135	-0.175651	0.145455	-0.107892	0.172228	0.278921	1.09974	0.446811	0.344004	0.440981	0.456097	-0.0278922	0.0217996	0.01035	0.542855	0.18189	0.393896	0.174137	0.842618	-0.0394895	0.764531	0.554703	-0.085709	-0.0227258	-0.12347	-0.102439	0.535227	-0.160373	-0.339406	0.680144	0.431019	0.730571	-0.402467	1.25729	1.41272	1.13149	0.641054
'Atorvastatin calcium salt trihydrate'	1.64538	-0.0872119	0.777695	0.0027077	-1.87937	4.68604	0.922602	0.584154	0.611756	0.986496	1.169	1.93921	0.155847	-0.529102	1.2546	0.557782	0.677665	0.523681	3.4861	2.29158	1.45252	0.951874	1.01328	0.0431664	-0.237086	-0.813253	0.732501	-0.0596185	0.0485028	0.161542	1.69759	-0.182692	0.834013	-0.272288	2.07035	-0.546703	-1.20688	-0.616111	-0.145533	-0.183744	-0.055145	0.834143	0.816216	1.89588	-0.705874	1.21158	0.717768	0.576002	2.34334
'Amsacrine hydrochloride'	-2.16841	0.13035	-3.25876	0.022515	2.17212	-5.74285	2.04575	-4.13154	-4.48229	-0.514029	-1.81571	-1.56537	-3.0218	-3.93401	-4.13456	-4.05513	-1.38262	5.45867	-6.36335	-7.67958	-5.20504	-0.83824	5.68271	-2.00057	-2.43472	-2.83167	-4.01286	-2.96965	0.283745	-1.21678	0.548312	0.419427	2.71571	0.403368	-0.8209	-1.16606	-5.85129	-1.50654	-5.02727	-1.57129	6.70343	-1.54115	-2.86645	-1.38336	-1.55334	-1.71758	-3.25829	-1.91238	-6.03932
'(+)-Butaclamol hydrochloride'	0.404285	-0.0377351	0.777834	0.000106761	-0.500953	1.50742	0.470086	-1.54237	-1.24077	-1.69544	-1.96807	-2.70176	-1.39563	-2.49181	-1.49175	-1.55527	0.632302	-0.421197	-0.160787	-0.741352	-1.75875	2.03675	0.504603	-1.07777	0.907877	-2.03498	2.0905	0.672392	3.49527	3.21709	0.205849	1.38555	4.03677	-0.347956	-0.661546	-1.15752	-2.54068	-1.15855	-2.2756	-1.32299	0.398818	-0.230801	-1.02556	2.30182	1.15447	1.34074	0.280209	0.406989	-0.587404
'2-Methylthioadenosine triphosphate tetrasodium'	0.609481	-0.0361814	-1.22728	0.00243366	-0.589401	1.38163	-0.548933	-0.729102	-0.487054	-0.305742	-0.178445	1.56891	-0.645955	-0.149269	-0.705592	-0.598497	0.2742	-1.40024	1.11508	1.13688	1.10614	0.153431	-1.38413	0.264671	0.968153	0.605477	2.90603	1.31814	-0.431347	0.588153	-0.791191	-0.479576	2.24733	1.23036	-0.416482	0.7084	0.395054	0.202497	0.709559	0.797236	-1.93041	2.972	-2.56775	3.02905	-1.14726	5.726	-2.01815	0.867702	0.392762
'Apomorphine hydrochloride hemihydrate'	0.333758	-0.0119292	0.776581	-0.000205761	-0.175821	0.527848	3.07677	-2.27306	-1.97135	-2.01503	-2.06557	-4.03777	-1.55148	-2.25235	-1.27794	-1.95935	-0.045363	4.40568	-1.24396	-2.67518	-2.75522	1.25025	3.24519	-1.3358	-1.4569	-2.30813	-0.548532	-1.89173	3.28495	1.96884	-0.193506	-0.444945	1.40937	-0.751324	-0.992318	-0.847734	-5.08014	-1.27427	-4.44738	-1.63345	5.51551	-0.457717	-1.29176	0.193601	0.539899	0.177825	-0.300104	-0.307736	-1.88082
'S(-)-Atenolol'	1.59075	-0.041465	-0.306865	0.000167926	-0.713065	1.92699	0.635494	0.572054	1.009	-0.972642	0.18714	0.141481	0.690558	-0.172506	1.17021	0.919126	-0.101972	0.979039	0.858928	0.283011	0.648925	-0.17966	0.476107	0.286097	1.1426	-1.08221	-0.711774	-1.0968	-0.263286	-0.335275	-0.0110742	0.127767	-0.606875	0.272288	-0.661546	-0.679935	-1.49408	-0.871758	-0.581297	-0.629468	1.70556	-0.332368	-0.73618	-0.831015	-1.13072	-0.44809	-1.14635	-0.701993	0.892143
'L-Arginine'	0.569524	-0.0333961	-0.157749	-0.00183044	-0.530777	1.25273	-0.497512	-0.12275	-0.291369	-0.291888	-0.144495	0.0457757	-0.319216	-0.470541	-0.0160408	-0.0040694	-0.523507	0.278921	0.0979293	-0.198695	0.342405	-0.29683	-0.0142335	0.617703	0.0951105	-0.401509	0.108501	0.531775	0.444768	-0.154009	0.482872	-0.748517	0.265592	0.272288	0.245064	-0.39823	-0.689506	-0.493101	-0.266058	-0.560577	-0.339406	0.544727	0.248135	0.296693	-0.425027	0.951515	0.847538	0.405464	-0.201946
'AS-252424'	0.850097	-0.0431614	-1.3577	0.00813031	-0.831119	1.43779	1.72908	-1.26464	-0.888616	-1.25068	-1.49194	-1.92269	-1.73741	-2.65491	-0.495974	-1.36799	1.31679	0.768441	-0.673647	-0.94294	-1.93271	2.06546	0.119996	-1.28772	0.0450339	-1.29282	-0.602634	-0.501832	1.45389	0.0747895	-0.0392007	-0.975546	0.487695	0.751324	-0.245064	-0.805358	-1.95643	-1.05998	-0.857619	-0.758822	0.797637	0.272112	-0.520671	0.261596	-0.329093	1.46891	0.870667	0.0751182	-1.07744
'2-(2-Aminoethyl)isothiourea dihydrobromide'	1.01211	-0.0409292	0.139984	-0.0019285	-0.858479	1.89002	-0.0274257	-0.142321	-0.27686	-0.319596	0.229785	0.156452	0.0892068	-0.838761	0.0244237	-0.188299	0.154158	0.0341614	0.848357	0.274512	0.355437	0.199756	0.67999	0.0929699	0.174065	-1.292	0.326167	-0.0194909	0.172056	1.73805	2.77475	-0.186185	0.71295	0.892532	0.575837	-1.24826	-1.30298	-1.38009	-1.03293	-1.41856	0.683079	-0.110026	-0.783429	2.20647	-0.583514	0.76555	-0.22342	0.926589	0.305578
'Alloxazine'	-0.403548	-0.0501988	-0.512224	-0.00107394	-0.780738	2.01408	1.53624	-1.49852	-1.53371	-0.583777	-1.82357	-1.251	-1.77449	-1.06557	-1.02439	-1.75071	1.23971	0.523681	-0.411333	-0.984293	-1.76213	1.7844	0.697016	-1.23728	-0.3492	1.40333	0.697261	0.0563126	1.1605	-0.0440596	0.359137	-0.0814025	1.60929	0	-0.171418	1.55856	0.182322	1.22662	0.513598	1.06371	0.96734	-0.348581	-1.14113	-0.472714	-0.812208	0.214706	-0.500618	-0.397748	-1.01689
'2-Hydroxysaclofen'	0.0304903	-0.0387767	-0.284416	0.00180422	-0.802555	1.51108	-1.53624	-0.16922	-0.0839287	-1.48667	-0.582326	-0.59895	0.586837	-0.0983897	-0.61628	0.178136	-1.03577	-0.910716	-0.436097	-0.493767	0.76311	-1.21633	-0.640566	1.12517	2.01063	-0.666936	1.75673	0.804712	-0.0776884	-1.41334	-0.397992	-0.542445	1.68608	0.272288	0.490128	-0.483777	-0.534505	-0.244065	-0.726838	-0.550791	-1.19219	0.96956	0.360594	1.98516	0.788993	1.58226	0.694153	0.0250419	-0.313437
'Beclomethasone'	2.74155	-0.0583326	0.103258	-0.00524305	-1.3033	3.27105	-0.497512	0.665135	0.913318	1.44511	1.94281	1.90591	1.00977	1.34132	0.988481	1.00869	-0.741097	0.523681	0.797308	0.32029	1.60446	-1.47796	0.0395064	1.28061	-0.626743	-0.0200687	0.0705793	-0.792638	-2.25529	-2.08518	-0.282495	-0.57388	-0.522246	1.37157	1.06596	-0.293129	-0.102834	-0.601727	1.15431	-0.368947	-0.055145	0.813558	0.737238	-0.455266	-0.362217	0.556014	0.18175	-0.438421	0.818356
'3-Aminopropylphosphonic acid'	3.72192	-0.0335022	-1.01265	0.00136841	-0.549019	1.45191	0.450374	-0.0147987	0.110193	-0.458613	-0.476129	-0.042754	-0.36382	-0.165162	0.314971	-0.0132308	0.56887	0.455358	0.0807577	-0.187729	-0.0680602	0.306028	0.168555	-0.401286	0.258889	0.151484	-0.130368	-0.0684537	-0.246802	-0.433108	0.070512	0.228721	-0.00893433	0.892532	0.490128	0.267695	-0.380003	0.235392	-0.229256	0.0782703	-0.284261	0.177111	0.214492	-0.90533	-0.913732	0.166486	0.796188	0.795154	0.0906489
'Benzamide'	0.876584	-0.0585007	-0.417403	-0.00243095	-1.13056	2.85854	-0.383525	1.05877	0.988616	-0.208287	-0.0130427	0.378493	0.63091	0.402738	1.25843	1.01174	-0.101972	-0.210598	0.941932	0.486231	0.687062	0.0250358	0.278468	0.340332	0.527882	-0.280819	-0.62943	0.0368896	-0.142611	-0.312636	2.33893	-0.689141	-0.502392	1.2959	0.906609	0.077074	-0.842148	-0.389869	0.0942622	-0.107543	-0.907927	1.10075	1.19331	2.67511	-1.19359	1.49839	0.801874	0.227909	0.931117
'DL-Buthionine-[S,R]-sulfoximine'	2.37243	-0.011393	-0.448157	-0.000476941	-0.245772	0.552116	0.104131	-0.965684	-0.63058	0.361158	-0.471782	0.0514203	-0.601351	0.1701	-0.520035	-0.566943	0.133688	0.455358	0.224775	-0.272994	-0.117777	0.292764	1.08131	-0.128908	-0.442635	0.981426	1.00635	0.454083	0.175707	0.359725	0.971554	1.79979	1.05561	1.30603	0.159355	0.618599	0.483521	0.096092	1.61648	1.14291	0.169703	-0.265882	-0.492219	0.379853	0.568104	-0.334324	-0.615448	-0.414175	-0.314074
'DL-p-Chlorophenylalanine methyl ester hydrochloride'	0.150776	-0.0109054	-0.524228	0.00253898	-0.200456	0.333331	-1.25899	0.677449	0.914881	0.208287	1.07585	1.15942	0.705602	1.18434	0.408474	1.0199	-0.498614	-0.734279	1.24924	1.24533	1.48964	-0.301174	-1.0579	0.878475	0.181653	0.419357	0.704985	0.151879	1.31445	0.17281	-0.618114	-0.976763	1.18127	0.0655402	-0.8209	0.325756	0.382315	0.448518	0.437725	0.160695	-1.59101	1.68793	1.35947	0.267531	1.43732	2.26598	2.98456	0.268964	1.05986
'(+)-Brompheniramine maleate'	-0.49639	0.00428667	-0.118552	0.00160039	0.0973977	-0.290262	-0.989451	-0.265071	-0.233333	-0.486321	-0.765118	-0.281845	-0.111244	0.0935756	-0.536076	-0.233084	-0.210767	-0.944878	0.124439	0.261201	0.204963	0.438901	-1.19465	0.224772	0.282194	0.610514	1.40404	-0.611288	1.58417	0.492091	-0.335021	-1.06985	1.70856	-0.13108	-0.747255	1.05363	-0.161249	0.63462	0.311148	0.466398	-1.02248	0.454788	0.0756787	0.575314	-0.27293	1.61907	1.24256	0.910387	0.124556
'CNS-1102'	0.199702	-0.0142618	-0.380783	-0.000303593	-0.281058	0.666528	0.914888	-0.861325	-0.67686	-1.87602	-1.37705	-1.04968	-0.29665	-1.46988	-0.539905	-0.695182	-0.49179	2.6582	0.485622	-1.20498	-0.406006	-0.379101	3.39085	0.195583	2.36072	-1.60124	2.00526	1.88283	0.0614558	-0.835269	0.765606	0.592639	1.92876	1.28577	-1.32309	-1.38219	-2.04524	-1.47158	-1.10922	-1.85226	2.55835	-0.615198	-1.10547	-0.115122	0.113532	-0.49094	-0.573721	1.09713	0.0675993
'Benserazide hydrochloride'	1.01087	-0.0249409	-0.508592	-0.00287713	-0.637994	1.33575	-0.0492793	-0.799503	-0.587054	-1.75085	-1.35179	-1.06508	-0.875964	-1.31654	-0.830452	-0.853973	0.505437	0.176437	0.185067	0.126295	-0.716225	1.5734	-0.193911	-0.52583	1.69838	-0.502242	1.61911	1.13025	1.66223	1.75419	-0.530279	-0.457302	1.86299	2.32964	2.79347	0.26702	-0.549039	0.591414	-0.46372	0.043027	-0.398818	0.262869	-0.332368	1.09882	1.70463	1.6334	1.62821	1.24778	-0.289474
'Carbetapentane citrate'	0.683441	-0.0261243	-0.509508	0.000927603	-0.583957	1.10067	0.806474	-0.0549768	0.187054	-1.62569	-1.27955	-2.53464	-0.675514	-1.5756	0.141626	-0.404083	1.40069	-0.48952	-0.975095	-0.751938	-1.45421	1.60348	-0.839583	-1.08084	0.64251	-1.39763	-1.46097	-1.26432	0.351572	0.939605	-0.364448	-0.330872	-0.452842	0.347956	-0.085709	-0.677664	-2.36818	-0.668468	-1.35252	-0.599687	-0.453963	0.299898	0.123823	-0.214102	0.50791	0.218544	-0.023667	-0.259841	-0.65334
'BRL 50481'	0.997504	0.00241437	-1.04759	0.00222362	-0.100725	0.156052	0.0569933	-0.684706	-0.0811756	-0.805917	-0.697219	-0.764283	-0.36382	-0.940204	-0.181365	-0.26566	-0.179051	1.15548	0.520881	-0.166404	-0.489157	0.943375	1.13881	-0.0430794	0.41589	-0.74482	0.102095	-0.399387	2.86241	0.920473	0.565222	0.782989	1.24519	2.47085	0.649482	-0.469003	-1.16769	-0.563491	-0.455433	-0.165377	0.453963	-0.311003	-0.428413	-0.834088	-0.880102	-0.357207	-0.252189	0.327817	0.271423
'Cinnarizine'	1.625	-0.0735664	0.450502	-0.00172195	-1.735	3.9436	-0.212545	1.31755	1.66272	-0.249848	1.01146	1.11329	1.07641	0.173303	1.7185	1.56545	-0.108795	0.210598	1.33567	1.04913	1.20109	-0.0629839	-0.225473	0.556345	1.64826	-1.20951	-0.797039	-0.523076	-0.405441	0.425609	-0.392304	-0.599862	-0.866544	-0.751324	-0.661546	-0.852401	-1.47369	-0.875778	-0.745243	-1.06817	-0.114558	0.618248	0.910775	-0.468468	0.429578	-0.285763	-0.00845475	-0.132997	1.42519
'Gisadenafil besylate salt'	3.36699	-0.0168915	-0.0462492	-0.00222882	-0.432448	1.00289	-1.6798	0.0735821	0.158036	1.09781	1.27955	2.37368	0.608874	0.983054	-0.0683547	0.486536	-1.13774	-0.910716	1.4677	0.93224	1.70798	-0.935253	-0.18727	1.77613	-0.0742696	0.0981096	1.11583	0.62707	0.231926	1.27802	0.402449	1.42397	1.35387	1.98168	-0.245064	0.0120995	0.310584	-0.0972556	0.680614	-0.491194	-1.64615	2.817	-1.84411	4.44556	-1.06302	4.26984	-1.94543	0.788308	0.995483
'Clotrimazole'	2.22698	-0.0498974	-0.44371	-0.000656518	-1.0734	2.52889	1.10558	-0.92329	-0.47686	-1.4174	-1.05411	-0.644822	-0.913045	-1.44605	-0.24972	-0.853973	0.933795	0.523681	0.235077	-0.2949	-0.42075	0.676537	0.476649	-0.638989	1.37274	-1.09645	1.69695	0.612098	-0.66297	-0.0429151	0.77566	-0.497039	1.01606	0.141208	-0.171418	-1.00969	-1.29466	-1.01613	-0.763073	-1.06127	0.513376	0.487978	-0.273513	1.49076	0.243102	1.219	0.47534	-0.147957	-0.0870094
'DAPH'	4.36763	0.0056247	-0.759378	0.000216032	0.117986	0.162776	-0.470086	0.700684	0.488616	0.0277078	0.595369	-0.0321295	0.579314	-0.229328	0.440193	0.338952	0.582516	-1.40024	0.557698	0.515036	0.252155	0.62935	-1.04615	-0.198903	-0.254741	-1.13477	-0.173732	-1.00454	-0.0804302	0.664566	0.402449	0.288829	0.193454	2.87422	2.54841	-0.384905	-1.79594	-0.35121	-1.11638	-0.601756	-1.64615	3.53325	-2.42704	3.0282	-1.86469	4.92483	-3.28124	-0.147215	0.562533
'Cytosine-1-beta-D-arabinofuranoside hydrochloride'	0.0308875	0.0292423	-2.5014	0.0110054	0.507489	-1.6492	-0.719913	-2.28219	-2.43683	-1.04239	-1.19425	-1.67387	-1.48484	-1.24252	-2.5371	-2.06522	-0.997228	0.944878	-1.32452	-2.45684	-1.59356	-0.109257	2.99955	-0.0307403	0.114533	0.500322	1.92772	1.40157	2.95463	1.80172	2.7952	6.41635	4.30627	1.23036	1.15167	0.474692	0.357341	-0.306311	0.778109	0.543227	0.568521	-0.741457	-1.46142	1.21944	1.79464	0.0525315	-0.605389	0.0555843	-1.91757
'Supercinnamaldehyde'	-0.0447247	0.145056	0.184004	-0.00018228	2.30248	-3.51028	4.96054	-6.01333	-6.10893	-3.04309	-5.94768	-8.93173	-3.83865	-4.73836	-5.02261	-5.72747	-1.66365	15.5107	-8.64591	-11.6844	-8.03446	-1.27718	14.9657	-2.80405	-4.34857	-4.26548	-2.29433	-0.417669	-0.0380059	-0.172514	0.0479145	0.517719	1.72024	4.3012	0.416482	-2.38922	-7.7258	-3.21631	-7.27437	-3.78412	19.8684	-1.75486	-3.51033	-1.37169	-1.86998	-2.36204	-5.11264	-5.60362	-8.22996
'Calcimycin'	-1.59611	-0.00770241	-2.06703	0.0156011	-0.375035	-1.02148	2.00419	-4.67925	-4.76935	-2.87637	-4.5106	-5.78161	-3.43022	-4.53543	-4.65496	-4.59154	-0.890833	5.60094	-6.96889	-8.33268	-6.12385	-0.257295	6.45073	-2.39035	-2.01334	-4.00412	-3.89953	-2.18086	2.05857	2.87639	1.11073	3.27676	5.14491	1.02361	1.06596	-2.24866	-7.34615	-2.92597	-6.18706	-2.88904	7.72165	-1.64693	-3.22829	-0.728503	0.319729	-1.61763	-3.35906	-1.85903	-6.48336
'Cyclophosphamide monohydrate'	2.36672	-0.0527881	-0.9001	-0.000993425	-1.11339	2.52114	-1.33569	-0.26189	-0.133333	-0.611484	-0.399534	-0.677114	0.36382	-0.616043	-0.342499	0.230037	-1.00405	-0.24476	-0.622391	-0.69181	0.293546	-0.750662	-0.317561	1.06375	0.30738	-1.17215	0.177349	-0.309622	1.8396	1.54833	0.522256	0.218084	0.715708	0.620244	0.906609	-0.973965	-1.55048	-1.16109	-0.815762	-0.749867	-1.02248	0.488114	0.299294	-0.460533	-0.124618	0.85338	1.11065	0.356628	-0.421322
'Cantharidic Acid'	0.217212	0.0223368	-0.480316	0.0081526	0.506912	-1.06262	3.54257	-4.33956	-4.49249	-2.8348	-5.30967	-6.57655	-3.6382	-4.63745	-3.75962	-4.60986	0.682088	4.51379	-3.59152	-5.23286	-5.63143	2.51003	5.72348	-2.29946	-1.22008	-3.5191	6.09177	2.18733	2.69375	1.17967	1.04669	1.57889	4.5542	1.02361	-0.159355	-2.24059	-5.26383	-2.93243	-4.23373	-3.12524	8.80354	-1.60396	-3.2435	-0.296112	-0.876227	-1.22766	-3.00039	-0.557632	-4.32551
'1-(4-Chlorobenzyl)-5-methoxy-2-methylindole-3-acetic acid'	0.729316	-0.0283777	-0.564699	0.00123773	-0.543855	1.14544	0.393381	-0.431806	-0.349405	0.792063	-0.263735	-0.330578	-0.170891	-0.115878	0.0442935	-0.172022	-0.435181	1.88976	0.271828	-0.768265	-0.276491	-0.0164761	2.21396	0.326576	-0.949526	-0.0604149	0.109006	0.444102	0.918016	1.048	0.728701	0.990052	0.594259	-0.403368	-0.257127	0.003959	-0.112139	-0.273945	0.508389	0.260148	2.21467	-0.785953	-1.05122	-0.0169702	0.283831	-0.962589	-1.56404	-0.12727	-0.056466
'Droxinostat'	1.53782	-0.0831925	1.73008	-0.00349909	-1.92659	4.68085	0.145696	1.8044	2.04546	-1.29224	0.437832	0.276506	1.57404	0.0982457	2.50119	1.98074	0.371749	0.0341614	1.88802	1.03392	1.37267	-0.363588	0.607279	0.351687	1.72108	-1.48618	-1.4434	-0.720005	-1.74829	-1.72431	1.13169	0.48093	-1.37204	-1.36144	-0.575837	-0.68203	-1.8596	-0.379715	-1.51885	-1.04351	-0.339406	1.21669	1.25941	1.16808	0.131177	1.43026	0.851259	0.313317	1.91024
'Cortisone'	1.53365	-0.0310632	-1.05198	-0.00102205	-0.604104	1.48112	-0.450374	-1.13338	-0.974107	-0.417052	-0.539681	-0.87743	-0.43046	-0.918988	-1.07671	-0.917081	-0.133688	-0.455358	-0.565291	-0.617924	-0.374789	0.250075	-0.502691	-0.0136532	0.0755815	-0.952374	1.72794	0.723175	0.541209	0.342364	0.174724	-0.203649	1.62234	2.66747	0.159355	-0.460762	-1.62784	-0.556827	-0.356529	-0.109782	0.398818	-0.185157	-0.968879	1.14342	0.0294775	0.443906	-0.234153	0.30094	-0.762997
'L-Canavanine sulfate'	2.13132	-0.0168174	-0.0551802	0.00175977	-0.245027	0.613089	-1.19985	0.975782	1.07567	-0.0415617	0.471782	0.445913	1.17314	-0.0128111	0.702125	0.945588	-0.562046	-0.700118	0.709182	0.656541	0.872486	-0.0687565	-0.959294	0.814537	0.335787	-1.31234	-0.455481	0.102848	1.32163	1.3137	-0.19348	-0.144272	-0.014064	0.413496	0.490128	-0.428519	-1.97375	-0.732988	-0.894989	-0.604978	-1.02248	0.905304	0.930244	0.642174	1.32636	0.731134	0.819514	0.0322743	0.800719
'Cyclothiazide'	-1.00927	0.00876693	0.928314	-0.00238869	0.238806	-0.185936	-0.497105	0.122222	0.382851	0.690082	1.23081	1.52734	0.468692	0.714324	0.123441	0.516143	-0.414039	-0.0417927	0.402744	0.323405	0.748475	-0.429175	-0.2497	0.523881	-0.183317	0.319362	0.0335546	0.245938	-0.528901	-0.174993	0.292233	-0.438456	0.0920168	-0.463307	0.238501	-0.139027	0.901844	0.226116	0.155858	-0.448661	-0.340329	0.450976	0.632867	0.362915	0.0624606	0.0356364	-0.0277051	-0.802446	0.216317
'PD 169316'	0.0586352	0.00444621	1.27996	-0.00499887	0.203727	0.276662	-0.0599355	1.99455	2.05811	0.36548	1.3892	0.0190019	1.51042	1.45964	2.01578	1.97864	0.490564	-0.301214	1.66946	1.43964	1.19726	0.13008	-0.194609	0.358598	-0.47014	0.719054	-1.29272	-0.755929	-0.431909	-0.35314	0.102672	0.527194	-1.19679	-0.220557	0.238501	1.07263	0.68437	0.924299	0.199681	0.685687	-0.11482	0.800243	0.951413	0.961265	-0.256181	0.467974	-0.298116	-1.10776	1.93975
'(±)-CPP'	0.340569	-0.0150277	1.71454	-0.00639452	-0.234513	1.19747	-0.209049	1.6947	2.38954	-0.089205	1.4704	0.19693	1.15863	1.22576	2.11098	2.08112	0.287476	-0.727805	0.845999	0.954116	0.642235	0.269037	-0.772136	0.0402542	0.107343	0.841775	-1.60594	-1.23482	-0.161562	0.498611	-0.0709871	-0.340144	-1.49515	-0.441114	-0.495789	0.981309	0.452239	0.712054	0.551292	1.44908	-0.795478	1.43922	1.74462	0.757698	0.810378	0.960915	0.867081	-0.190433	1.39125
'Disopyramide'	0.736621	-0.00768961	1.42714	-0.00655776	-0.253917	1.29628	-0.63859	1.75657	2.05409	0.219288	2.29094	1.38346	2.26396	0.78179	1.93758	2.37566	-1.02852	1.02902	2.8547	1.54292	2.13286	-1.34551	1.76387	1.67099	0.289584	-0.659149	-0.734124	-0.920744	-0.955398	-0.417527	1.63566	2.40444	-0.52986	0.617286	0.238501	-0.834845	-0.201445	-1.4322	-0.33196	-1.0407	0.682723	-0.0663736	0.287134	0.548572	-0.707356	-0.278566	-0.456451	0.039315	3.00001
'CGS-21680 hydrochloride'	0.824128	0.0033313	1.01619	-0.0054627	0.0729671	0.572764	-0.358162	-0.262183	-0.0980257	1.19309	1.09672	1.25775	0.250805	1.55637	-0.300624	0.0572534	-0.501076	0.343006	0.8403	0.421944	0.799792	-0.439495	0.325625	0.725276	-0.781088	1.75003	0.971398	0.000405518	-0.361513	-0.731247	0.337649	2.2754	0.844341	1.45513	1.04603	1.11869	1.70502	0.409915	1.73577	1.43355	0	0.05096	0.213126	-0.412779	-0.290562	-0.118514	-0.196586	-0.552782	0.32722
'Bisdemethoxycurcumin'	0.328629	0.023102	1.43953	-0.00564844	0.704681	-0.356281	-0.216677	2.47485	2.74507	-1.06422	0.824543	-1.09398	2.29576	0.502288	2.61703	2.68223	0.113401	-1.1126	0.402867	0.651005	0.758077	-0.46393	-0.946747	0.18886	1.7277	-0.843232	-2.23347	-1.71534	-0.930859	-0.789643	-0.568941	0.974334	-2.15112	-0.24275	0.311739	-0.84212	-0.680357	-1.24076	-0.775549	-0.765275	-0.567903	1.10096	1.48069	-0.164824	-0.247969	0.393882	0.0873891	-0.944929	1.57838
'CGS-15943'	-1.06882	0.0188753	1.76539	-0.00385249	0.474287	-0.468125	0.726496	1.02852	0.453556	0.381589	1.11702	0.18652	0.352917	0.266129	0.766152	0.42473	1.11295	0.0835855	-0.0517503	-0.0994314	-0.0401969	0.199226	-0.0330878	-0.549376	-0.477332	0.0625572	-0.522435	-0.666559	-0.753532	-0.195574	-0.68628	-0.194278	-0.800561	-0.661671	0.238501	0.0653895	0.0732403	-0.111036	-0.115585	0.282234	0.906167	0.440351	0.376581	-0.763507	-0.469492	0.490988	-0.162914	-0.553366	0.39743
'Diazoxide'	1.84605	-0.00463778	1.85956	-0.00673116	-0.214916	0.823816	0.00381424	3.32031	3.10663	0.349371	1.77517	1.21987	2.89724	1.45148	3.24273	3.16238	0.646139	-1.07081	2.93007	2.77673	1.94962	-0.162454	-1.00363	0.434688	0.080045	-0.0843121	-1.56212	-0.907358	-0.525812	-0.556266	0.223915	-0.802578	-1.56091	-0.441114	-0.0920251	0.480978	-0.0396264	0.273722	-0.0921266	0.440667	-0.567903	1.28158	1.77202	0.23277	0.0995408	0.617729	0.460937	-0.232008	3.23145
'Chloro-IB-MECA'	0.682589	0.0841053	2.35071	-0.0091774	0.959912	-1.4987	-1.51166	2.00507	2.34293	-0.820166	1.3689	1.2066	2.3457	0.615697	1.36646	2.18273	-1.17358	-1.1126	2.17194	2.28717	2.18181	-1.24024	-1.17877	1.94126	1.77625	-0.696018	-0.542772	-0.239853	0.153624	0.450831	-1.26643	-0.289167	-0.427271	-1.08059	1.85356	-1.00328	-0.0325359	-1.15572	-0.461494	-1.09507	-1.13581	2.60077	-0.519874	2.31768	-0.0977665	1.93317	-0.644841	0.19514	2.39949
'Doxycycline hydrochloride'	-0.555177	0.0383526	1.47137	-0.00330226	0.214331	-0.418482	-2.00113	0.901074	1.43181	-0.592217	1.68568	1.13108	2.14818	1.22659	0.655936	1.58528	-1.2131	-1.45561	1.6338	1.88109	2.54712	-1.35084	-1.36143	2.76465	1.67405	-0.320637	0.782749	0.256348	-0.709633	-0.182669	-1.11803	-0.802578	0.24444	-0.24275	0.238501	-0.645934	0.386862	-0.422346	-0.0852127	-1.09602	-0.680658	1.87111	-1.42106	1.32835	-1.57968	0.994221	-1.71629	-0.845234	1.83468
'Debrisoquin sulfate'	2.06901	-0.0212157	-2.38949	-0.00411996	-0.897577	3.45351	-1.00692	-0.295733	-0.605437	-0.137532	-0.613262	-0.660546	0.56633	-0.320715	-0.924545	-0.117196	-0.859739	-0.343006	-1.6397	-1.46213	-0.374054	-0.527235	-0.508108	0.835977	-0.158219	-0.178294	0.265407	0.060166	0.612386	0.405386	0.00173221	0.759074	0.515465	11.1125	5.81796	0.46144	-0.159431	0.26131	-0.366529	0.0325114	0.112755	0.119457	0.0890314	0.773082	0.0522616	0.646678	0.535543	1.09227	-1.62229
'Celecoxib'	0.538933	0.0164445	2.07374	-0.00791288	-0.138555	0.386276	-0.642404	1.40646	1.11442	0.0247694	1.01552	1.41977	0.688815	0.663228	0.946169	1.17075	0.155616	-1.41382	1.97018	2.05415	1.4437	0.275452	-1.15346	0.492131	0.715503	0.403077	0.103915	-0.507694	0.0351421	-0.000797094	-1.21631	-0.802578	0.00428673	-0.220557	-0.569027	0.323696	0.484079	0.0636612	0.559121	0.547292	-1.25063	4.35431	-0.745204	3.47817	-1.70306	4.50338	-1.69118	-0.459044	1.82988
'Diltiazem hydrochloride'	-0.308877	0.0372896	1.30349	-0.00247405	0.221961	-0.443575	0.360705	0.980194	0.762908	0.0569872	0.548361	0.231551	0.0510558	1.36694	1.17143	0.935289	0.464159	0	1.10589	1.07799	0.341382	0.610126	-0.555273	-0.136073	-0.0757057	1.60451	-0.375774	-0.18496	0.110995	0.0583159	-0.742266	0.124238	-0.472517	-1.69788	-1.37656	3.13648	0.847193	1.49328	0.767721	2.717	-0.227574	0.418433	0.705688	-0.693047	0.70115	0.0863215	0.158876	-0.405114	1.00395
'4-DAMP methiodide'	-0.164421	0.0275226	1.4814	-0.00527805	0.0624481	-0.322602	-0.864167	1.39134	1.52861	-1.03079	-0.0243027	-0.456271	1.77601	0.871438	1.15915	1.70075	-0.975789	-0.0417927	0.73913	0.470937	0.918788	-0.943908	-0.0246341	1.33319	1.19475	-0.114529	-0.939995	-0.853412	0.0254372	-0.250781	0.399476	0.235168	-0.703372	-0.24275	-0.0187871	0.0673023	-0.102995	-0.239305	-0.374358	-0.0395414	-0.340329	0.643695	0.967593	0.574111	0.144013	0.0411817	-0.162378	-1.06738	1.29993
'(S)-3,5-Dihydroxyphenylglycine'	1.24253	0.00673342	1.63136	-0.00588316	-0.136666	0.603853	-0.433355	1.66308	2.06413	1.76175	2.7784	1.09591	1.67614	1.47464	1.84804	2.05437	-0.274274	-0.343006	2.27373	2.09179	1.44933	-0.0679883	-0.649755	0.872379	-1.32852	0.46587	-0.838308	-1.16736	0.316704	0.612976	-0.607977	-0.346001	-0.707057	-0.220557	-0.0920251	0.335931	1.24353	1.0372	0.393538	-0.288137	-0.455149	1.0087	1.31644	0.327791	1.46684	0.607045	0.641345	0.0248296	2.24173
'Eletriptan hydrobromide'	0.220619	-0.00876823	1.43758	-0.00432609	-0.364634	0.943022	-0.999295	1.6604	1.58325	-0.559999	1.74257	1.35273	1.34247	0.474208	1.16104	1.65918	-0.611829	-0.769598	2.95075	2.76868	1.91371	0.492582	-0.97143	1.17521	1.45453	-0.780716	-0.239123	0.0900463	0.792334	0.203227	-1.26643	-0.361991	0.259137	-0.24275	0.311739	-0.927139	-0.429417	-1.14821	-0.589817	-1.11366	-0.908233	2.19077	-0.971696	1.96308	-1.02022	1.56149	-0.683409	0.644327	2.65032
'Phenytoin sodium'	0.414518	0.0248908	1.22564	-0.00496872	0.187212	-0.219005	-0.497105	-0.331613	0.102041	-0.235397	-0.215284	-0.14502	0.402854	-0.214973	-0.430678	0.0433968	-0.677759	0.727805	0.96111	0.558902	0.59199	-0.212939	0.364081	0.793238	0.0931235	-0.5717	0.79564	1.46954	1.09196	1.286	-0.245597	1.02484	0.964872	0	0.238501	-0.478902	-0.182711	-0.31826	-0.834465	-0.856609	1.47614	-0.582122	-0.810462	-0.192047	-0.0792699	-0.125632	-0.32527	0.741316	0.323437
'Anisotropine methyl bromide'	0.74276	0.0125607	1.40659	-0.00704721	0.141561	0.418019	-0.709968	0.50773	0.91034	1.0469	1.4095	1.34408	1.07241	0.557511	0.603138	1.13197	-0.830726	-0.0835855	1.53163	1.41076	1.11747	0.00771546	-0.571552	0.995251	-0.602413	-0.401021	-0.317296	-0.464428	0.862601	-0.681223	-1.28424	-0.292808	0.152464	0.396728	-0.0920251	-0.0806983	-0.287489	-0.712354	-0.236349	-0.0230335	0.22964	1.31315	-1.84342	0.5077	-1.61964	0.70559	-1.63257	0.453266	1.30576
'Daphnetin'	1.41335	0.024119	0.759742	-0.00234374	0.184014	-0.13806	-0.860353	0.360281	1.02364	0.0408783	0.41027	-0.0570716	0.371054	1.26753	0.661604	1.02853	-0.567006	-0.769598	0.614154	0.916467	0.65599	0.0956856	-1.1689	0.620396	-0.156017	1.68405	-0.0430944	-0.544199	0.66868	-0.845658	-1.66216	-0.726112	-0.0447042	0.0221928	0.422551	2.42935	0.842335	0.942514	0.881302	1.79911	-0.567903	0.718496	0.871921	-0.439594	0.0201173	0.517604	0.478864	-0.157147	1.1406
'Enoximone'	0.253346	-0.0181863	0.985489	-0.00328101	-0.555741	1.1987	-0.359434	0.876737	1.23977	0.479455	1.01552	2.05654	0.436891	0.819018	0.95656	1.01746	0.171426	-1.07081	2.38214	2.38487	1.80062	-0.356977	-1.07956	0.634011	0.457602	0.13116	1.06838	0.60815	-0.509276	-0.765428	-0.257076	-0.802578	0.300814	-0.441114	-0.0920251	-0.309313	0.598866	-0.421331	0.416405	-0.437819	-1.02305	1.99297	1.93173	0.732371	0.469954	3.72073	3.38579	2.41413	2.12378
'SB 415286'	0.148287	0.0858964	-2.01428	0.0110364	1.62356	-2.77464	0.787703	-1.76606	-2.70693	-0.608326	-2.18115	-2.11707	-2.08235	-2.42354	-2.45874	-2.38855	0.071186	1.02902	-2.53437	-2.48495	-2.53347	0.831461	0.307801	-0.345022	-0.262571	-0.810777	1.58234	0.65047	1.24161	0.28413	-0.291069	-0.106822	1.91681	3.59412	2.11085	-0.737318	-0.397031	-0.881373	-0.745527	-0.859886	0.910298	-0.573896	-0.757409	-0.857822	-0.405929	-0.188771	0.27523	1.59763	-3.0551
'Isoguvacine hydrochloride'	1.44348	-0.0135745	0.175084	-0.00245796	-0.034728	0.798785	-1.14968	1.96348	2.27223	0.7223	1.91726	0.461184	2.24582	1.18368	1.66991	2.28059	-0.859739	-0.727805	1.34019	1.28905	1.59178	-0.863155	-0.654514	1.3647	-0.693644	-0.193579	-1.08127	-0.958871	-0.225183	0.318242	0.277393	-0.0816175	-0.962655	1.49951	1.30332	-0.310773	-0.0533492	-0.717741	0.226153	0.119574	-0.567903	1.00532	1.35331	0.981985	-0.0341908	0.676444	0.360321	-0.290716	2.01306
'Staurosporine aglycone'	1.04536	-0.0491777	2.17249	-0.0115169	-0.895873	2.95114	-1.44791	1.37704	0.837628	-0.625647	1.4704	0.377602	2.11191	0.363162	0.441069	1.20953	-1.29753	-0.64422	0.727061	0.842081	1.42622	-0.930646	-0.833453	1.85376	1.54814	-0.75127	0.238583	-0.275818	-0.00159882	1.06483	-1.76642	-0.500786	0.183004	4.01304	3.90995	-0.56187	-0.564019	-0.989427	-0.603349	-0.68502	-0.22964	3.49276	-1.55057	4.24081	-1.78825	4.69562	-2.41717	-0.394951	1.02713
'Paliperidone'	1.27698	-0.0455794	0.332713	-0.00596162	-0.961908	2.78994	-0.795332	0.7033	0.782985	0.54389	1.44609	0.760327	0.904465	-0.330561	0.430678	0.879001	-0.398229	-1.45561	1.99715	1.94535	1.16631	0.676012	-1.03561	0.816391	-0.394987	-0.730094	0.157432	0.636814	0.799794	0.16907	0.840878	-0.802578	0.655834	1.89624	0.238501	-0.476573	-0.300049	-0.664871	-0.599744	-0.78248	-0.342394	1.29997	1.05319	3.07074	-0.395135	1.63908	0.412758	-0.521804	1.70629
'(-)-Physostigmine'	0.494731	-0.000947262	0.852888	-0.00292912	-0.108562	0.476561	-0.29187	1.7422	1.68207	-1.17699	0.329073	-0.266742	1.62396	0.0931441	1.53608	1.74694	-0.113401	-0.301214	1.29995	0.861303	0.797981	-0.0252527	0.131522	0.644325	1.52966	-0.538055	-1.05139	-1.16073	-0.0409643	-0.596392	0.373378	1.12606	-0.795741	-0.418921	0.899553	0.0631007	-0.669172	-0.325119	-0.604882	0.155837	0.225509	0.700043	0.83119	0.300605	-0.555427	0.477636	-0.0369467	-0.421003	1.55058
'MHPG piperazine'	1.73233	-0.012945	0.76045	-0.00608772	-0.327389	1.3385	-0.356891	1.51563	1.63388	0.235397	1.88067	0.504246	1.42645	0.194405	1.47583	1.60837	-0.340204	-0.0417927	1.17489	1.11575	0.939408	-0.239331	-0.413094	0.428183	-0.159385	-1.06183	-0.897638	-0.876802	-0.2094	-0.582725	-0.346117	0.0203365	-0.771871	1.0584	2.18408	-0.897852	-0.795075	-0.998528	-1.27566	-1.34177	0.227574	0.0874591	0.355949	-0.255572	0.145977	0.149553	0.156436	0.694337	1.57751
'S-(-)-Eticlopride hydrochloride'	1.21155	-0.0370822	0.952713	-0.00351424	-0.830871	1.99951	-0.791517	1.54072	1.45791	0.982467	2.28693	2.6367	1.59216	0.894843	1.29014	1.76445	-0.822821	0	3.40241	2.59443	2.34705	-0.771551	0.447677	1.59358	0.00658072	-0.137847	0.10042	0.380737	-0.230122	-0.599422	0.945088	1.58933	0.252045	-1.27896	-0.165263	-0.618332	0.844567	-0.324346	0.266426	-0.785283	-0.227574	0.475254	0.792002	1.48484	0.522955	0.191467	-0.0426452	-0.516117	2.85375
'DL-threo-beta-hydroxyaspartic acid'	0.392445	-0.0312525	0.300443	-0.00324653	-0.585472	1.643	-0.648761	0.478511	0.52426	-0.397698	0.719043	1.07692	0.920365	1.05912	0.20542	0.722062	-0.690961	0	1.43138	1.14578	0.901288	-0.193946	-0.190129	1.03441	0.951947	0.638629	0.146434	0.0888297	0.770289	0.962426	-0.0444693	0.265579	0.518126	-0.220557	0.642265	1.11141	0.65854	0.595675	0.485221	0.811431	0.112755	0.177628	0.319969	0.0291926	0.556924	-0.0835043	-0.261987	-0.669582	0.974608
'UCL 2077'	1.18559	-0.0104707	-0.0593733	-0.00176463	-0.221205	0.877939	-0.500919	0.277031	0.578903	0.219288	0.861138	1.0821	0.452792	0.566598	0.345865	0.64816	-0.253166	-0.343006	1.41785	1.34028	0.898981	0.449706	-0.735199	0.59512	0.128347	0.570914	0.387521	-0.29718	0.620205	0.976856	-0.680917	-0.287504	0.484703	1.49951	1.70708	0.962664	0.592164	0.397792	0.187656	0.983939	-0.11482	0.518268	0.56755	-0.0168438	0.561978	0.632834	0.353476	-0.265376	1.00328
'17alpha-hydroxyprogesterone'	0.827985	-0.0271255	1.15003	-0.00320439	-0.572618	1.58035	0.0828209	1.6639	1.52861	0.478243	1.62879	1.61497	1.05651	0.591228	1.32783	1.31018	0.448349	-0.769598	2.40574	2.35167	1.61484	0.428384	-1.04055	0.268842	0.500878	0.00723022	-0.1499	0.291907	-0.585513	-0.604695	-1.40495	-0.150801	-0.197809	-1.0584	0.165263	0.290199	-0.0509583	-0.273491	-0.107165	0.0560046	-0.680658	1.94524	-1.05273	1.7792	-1.37654	0.981828	-1.37058	-0.121228	2.36705
'Fenofibrate'	0.642795	-0.0201433	2.08586	-0.00651799	-0.667521	1.45248	-0.135128	2.58154	2.47832	0.950249	2.20974	1.95297	2.19588	1.78861	2.39649	2.4357	0.411431	-1.07081	2.26799	2.32969	2.43144	-0.931338	-1.21948	0.688492	-0.0645722	0.35981	-0.62138	-0.36005	-1.92003	-2.02558	-0.926676	-0.802578	-1.21513	-1.89624	0.753077	0.132559	0.898072	-0.0387065	0.404649	0.227401	-0.567903	1.16657	1.61752	-0.429376	0.343749	0.267215	0.115195	-1.0018	2.57393
'L-Histidine hydrochloride'	2.76362	-0.00785401	0.714143	-0.0058376	-0.34301	1.15631	-0.63859	1.08956	1.87812	0.089205	1.95786	1.29202	1.37427	1.05642	1.57471	1.97037	-0.268976	-0.343006	2.49813	2.11191	2.01708	-0.582679	-0.316257	1.13087	0.386509	0.0751026	-0.483973	-0.202536	-0.247107	-0.278161	0.541663	1.82255	-0.373993	0.418921	0.972791	-0.274645	0.621225	-0.14415	0.371317	-0.326966	-0.227574	0.567435	0.857207	0.327655	-0.0801957	0.490166	0.160942	-0.121935	2.18818
'Forskolin'	2.63684	-0.0719081	2.16633	-0.00923065	-1.75444	4.63825	0.581197	1.63929	1.74072	0.54389	1.3283	1.07739	0.954402	0.969824	1.87533	1.4524	1.4505	-1.45561	3.07864	2.95999	1.33469	1.17553	-1.19852	-0.268033	-0.253695	0.245497	-0.398286	0.412104	-0.252948	-0.272842	-0.138575	-0.802578	-0.387046	2.95464	2.51461	1.42614	0.490782	0.703429	-0.196695	0.397165	-1.36338	3.68006	0.342026	5.15628	-0.444102	2.92577	-0.26245	-0.0293951	2.74458
'L-Hyoscyamine'	0.746149	-0.00862921	0.246145	-0.00177702	-0.229936	0.75479	-0.721411	2.08722	2.47631	-0.0408783	1.3892	0.910338	2.02793	1.76362	2.06196	2.34891	-0.332299	-1.1126	1.44569	1.69122	1.68023	-1.12487	-1.23308	0.995319	0.439498	0.310074	-1.04563	-1.08772	-0.902295	-0.906342	-1.42967	-0.518563	-1.32542	0.418921	0.238501	0.541848	0.354558	0.589761	0.0749627	0.590408	-1.13581	2.84669	-0.519874	1.31101	-1.4265	1.23777	-1.36917	-1.19105	1.95537
'Fexofenadine hydrochloride'	0.299376	-0.0272297	1.63265	-0.00505992	-0.569004	1.44757	-0.365791	1.06475	0.841643	0.836275	0.682448	1.02664	0.770553	1.46013	0.821783	0.990715	-0.163521	-0.727805	2.10256	1.98173	0.95303	0.352077	-0.745402	0.778609	-0.586619	1.08243	0.0383333	-0.117899	0.723012	0.619103	0.0136308	-0.751601	0.242633	-0.639478	0.495789	1.14267	1.25556	1.11497	0.448258	1.27093	-0.227574	0.394384	0.586046	-0.258581	-0.391374	0.535885	0.503672	0.479405	1.87074
'4-Hydroxybenzhydrazide'	-2.36349	0.171247	-0.998897	0.00762907	2.45832	-3.61217	0.881967	-4.61416	-4.9068	0.673974	1.27141	1.02405	-2.74519	-1.33541	-4.45835	-3.89647	-3.19638	7.84735	-6.94149	-7.55399	-4.66408	-2.5396	4.44656	-2.31661	-3.27896	-2.07106	6.51178	-3.63903	1.78935	0.84191	-0.448851	-0.0342818	2.79669	1.47732	3.43295	-0.0839654	-4.83922	-1.93717	-4.85804	-1.45141	5.80418	-0.431901	-0.981518	-0.646083	0.08093	-0.750062	-1.09587	-2.73318	-6.28766
'N-(3,3-Diphenylpropyl)glycinamide'	1.64449	-0.0122145	1.0025	-0.00479446	-0.253417	0.878742	0.44734	1.1007	1.63589	-0.089205	0.588959	-0.309606	0.405091	-0.157552	1.72838	1.21318	1.52173	-1.45561	1.37024	1.69921	0.612494	1.28186	-1.44042	-0.524023	-0.146671	-1.25539	-0.594072	-1.05473	-0.365665	0.565355	-1.59291	-0.802578	-0.92588	-0.617286	0.165263	-0.833943	-1.23937	-1.55171	-1.1404	-1.10117	-0.680658	2.09333	-1.32284	1.83629	-0.883681	1.78639	-0.209772	2.23153	1.68532
'R-(+)-7-Hydroxy-DPAT hydrobromide'	3.16979	-0.0325186	1.49299	-0.00790363	-0.989011	2.31304	0.276613	0.72626	1.11643	1.14477	1.2877	1.15179	0.316643	1.3534	0.994244	0.758048	0.619733	-1.07081	1.05937	1.17864	0.464761	0.823532	-1.06935	0.158645	-0.816271	1.4617	-0.217663	-0.785945	-0.199696	0.315349	-0.514512	-0.802578	-0.249175	0.418921	-0.0920251	1.16116	1.4728	0.948142	1.2964	1.45335	-1.02305	2.05293	2.00049	1.85535	2.09633	1.53998	1.00601	-0.898775	1.04173
'L-Canavanine'	2.30147	1.75875e-05	-0.166203	-0.00141593	-0.0900517	0.474054	0.279156	1.21948	1.54066	0.267615	0.113788	0.165084	1.07018	0.440442	1.36646	1.26774	0.356014	-0.343006	0.76556	0.600527	0.503167	-0.0584014	-0.350004	0.471545	-0.239492	-0.00903708	-0.750542	-1.09313	-0.653801	-0.224231	-0.136032	1.57524	-0.857153	1.47732	0.899553	-0.258538	0.128049	-0.484909	0.133045	0.188111	0.225509	0.667477	0.78997	-0.892067	-0.554401	0.912448	0.697789	0.369794	0.946633
'Iodoacetamide'	-4.18642	-0.133529	3.91586	-0.00694717	-4.554	8.71302	2.94812	5.60879	5.25831	-0.998576	1.31629	1.29389	4.21599	-0.240669	5.1821	3.79679	2.90626	1.19619	6.38798	4.6256	1.77281	1.88118	1.23078	-0.378727	2.10211	-1.4242	-1.63652	-0.00905834	-0.246902	0.235541	-0.380906	0.541407	-1.20746	-12.1501	-5.63582	-1.11306	-0.958045	-1.36283	-1.29673	-1.77069	1.92715	1.58253	1.98653	0.526663	1.51131	0.10072	-0.301518	-0.360772	6.066
'N6-Cyclohexyladenosine'	1.10382	-0.0367888	0.585788	-0.00445744	-0.601578	1.85275	-0.781346	-0.675183	-0.849674	-0.559999	-0.609258	0.0222145	-0.132794	0.791072	-0.899984	-0.303778	-0.838631	0.301214	0.846251	0.564546	0.365447	0.311481	-0.0176468	0.77326	0.699146	0.952745	1.06109	1.53417	1.70748	0.403927	-0.0738976	-0.260037	1.57741	2.29297	0.715503	0.710537	1.21932	0.71425	0.977181	0.630647	0.11482	0.116668	0.192237	0.414389	0.245369	-0.130204	-0.151324	-0.568614	0.17803
'Disopyramide phosphate'	0.586292	0.00283727	0.157946	-0.000519308	0.0352757	0.206544	-0.931731	0.560935	0.643584	0.54389	1.74257	0.5915	0.570803	0.312244	0.388271	0.894684	-0.574911	-0.727805	1.12183	1.13576	0.857753	0.0511231	-0.740794	0.777573	-0.474178	-0.00426276	-0.0966378	-0.890458	0.876025	0.75102	0.0336242	-0.700624	0.207324	-0.617286	0.165263	-0.0461434	0.514221	-0.147941	0.0410123	-0.392656	-0.455149	0.725358	0.789501	0.645017	-0.211314	1.50059	1.23869	1.02037	0.900952
'CGS-12066A maleate'	-0.0133066	-0.0381965	0.722976	0.000221962	-0.762384	1.95679	1.01709	3.17211	3.46058	0.706191	2.7824	2.16039	1.9462	0.617791	3.31631	2.72004	0.748986	0.987226	4.28734	3.39872	1.93588	0.570804	0.322661	0.0739008	0.0477837	-0.592184	-1.33072	-1.13829	-0.505072	-0.716122	-0.432952	0.42087	-1.11551	-1.52171	-0.495789	-0.917399	-0.0349973	-1.22077	-0.319047	-0.903462	0.569969	0.528804	1.05292	-0.905444	-0.116437	-0.280419	-0.243257	-0.366087	4.40602
'Daidzein'	0.459787	-0.0170195	-0.338217	0.00182451	0.0865769	0.660192	0.650032	0.352921	0.24345	-0.397698	-0.706751	0.0965119	-0.402854	0.198879	0.298735	-0.0636992	1.32655	-1.41382	0.0786768	0.555721	-0.113927	0.896394	-1.38546	-0.722531	0.460404	0.843516	0.128581	0.852736	-0.557807	-0.189446	-1.90002	-0.802578	-0.237421	0.374536	-0.0920251	0.501127	0.998526	0.539844	0.724139	0.980439	-0.795478	1.19554	1.2159	1.77605	1.74565	1.14858	0.474786	-0.570474	0.182667
'Y-27632 dihydrochloride'	1.37314	-0.0949444	2.33017	-0.00493691	-2.35575	5.5186	0.791517	6.36716	6.82873	-0.625647	3.36736	2.37532	5.51188	1.76661	6.80499	6.16407	1.23951	-0.727805	7.49459	6.51562	3.89896	0.614352	-0.818263	0.880777	2.70319	-0.877103	-2.41677	-1.42925	-0.43909	-0.576733	-0.20634	-0.442098	-2.33283	-2.99903	-0.826315	-0.437363	-0.572654	-0.111979	-0.956198	-0.383223	-0.795478	2.5674	3.42597	0.739988	0.850123	0.782806	0.702629	-0.429614	8.08504
'Imperatorin'	0.495339	-0.0295551	0.91898	-0.00454562	-0.692428	1.62127	0.572297	0.123599	0.378836	0.251506	-0.0405984	0.136299	-0.184968	-0.590921	0.34492	0.0960313	0.719974	0.0835855	0.127912	-0.00322909	-0.0895962	0.444194	-0.0884051	-0.312261	-0.322847	-0.425098	0.166153	0.121819	-0.532995	-0.0105813	-0.596819	-0.165985	-0.148539	0.837843	0.642265	-0.372934	-0.261888	-0.614723	-0.427516	-0.0350771	0.793413	-0.0702077	-0.131898	0.820852	-0.0802	1.10212	0.622178	1.91709	0.0779509
'2-Chloro-2-deoxy-D-glucose'	0.139215	-0.00215644	0.680061	-0.00175409	-0.0689823	0.6101	-0.642404	1.49672	1.5005	0.299833	1.66938	0.556316	1.02471	0.0829703	1.30148	1.44402	0.0975914	-1.45561	2.83393	2.97841	0.825654	1.90343	-1.45523	0.139315	0.00605409	-0.635198	-0.796406	-1.35516	2.28584	2.39458	-1.68196	-0.802578	0.0679454	-0.860035	0.0920251	-0.727178	-0.40428	-1.15081	-0.257145	-0.463508	-1.13581	2.61996	-1.28601	4.3681	-1.44315	2.22093	-1.37011	-0.647649	2.68498
'3,4-Dihydroxyphenylacetic acid'	0.635324	-0.0192123	0.5996	-0.0029424	-0.316508	1.16824	1.08339	0.548767	0.176761	-0.137532	-0.414273	1.19874	-0.78869	0.448184	0.470251	-0.107096	1.45841	-0.384799	0.466628	0.618836	0.305073	0.465296	-0.951025	-0.568984	0.884408	1.55827	0.827526	0.171305	-1.27803	-0.422106	-1.02941	-0.591387	-0.127736	0.418921	0.569027	0.888542	1.79475	0.603654	1.54374	1.67391	-0.340329	0.521211	0.7131	-0.0957887	0.873868	0.316627	0.40565	-0.104622	0.140787
'WB-4101 hydrochloride'	1.16434	-0.0106132	1.04106	-0.00757584	-0.166621	1.13253	-0.788975	1.45857	1.73671	1.19309	2.05936	1.39897	1.6421	0.492518	1.36551	1.76262	-0.253166	-1.07081	1.66826	1.78826	1.4105	-0.052337	-1.109	0.691831	-0.760301	-0.560098	-0.826511	-0.426571	-0.00810671	0.287991	-0.237923	-0.802578	-0.585785	1.89624	0.972791	-0.532456	-0.0754784	-0.462616	-0.816414	-0.943953	-1.02305	2.25153	2.18868	1.79142	1.58341	3.38169	2.94174	1.7616	1.94405
'6,7-ADTN hydrobromide'	1.83481	-0.0135781	1.59631	-0.00807772	0.186919	1.02072	-1.42756	2.2223	2.38754	-1.76175	0.588959	-1.23749	2.78371	1.10021	1.72177	2.40981	-1.00741	-0.769598	0.296744	0.483176	1.58553	-1.55389	-0.729529	1.51999	2.07804	-0.751831	-1.40388	-1.13829	-1.31336	-1.4527	-0.78166	0.0713135	-1.48101	0.0443856	3.47052	-0.697921	-0.422784	-0.980018	-0.71997	-1.06	-0.225509	1.81768	-1.48982	0.624543	-1.44981	0.432009	-2.17299	-1.59354	1.48858
'2'',3''-didehydro-3''-deoxythymidine'	0.573509	-0.0287375	-0.0123475	-0.00294335	-0.525349	1.71037	-0.428269	0.1071	-0.223373	0.982467	1.01552	2.47747	0.0329188	1.1159	-0.305348	0.036951	-0.274274	-0.426592	2.46733	2.3232	1.14568	0.493725	-0.793707	0.657778	-0.0624028	1.57929	1.24738	1.73616	1.14592	1.24194	-1.31095	-0.547693	1.53147	2.31516	0.311739	2.1119	1.65498	1.76662	0.973603	1.71982	-0.340329	0.396542	0.443003	1.01874	0.91432	0.606461	0.761969	1.02578	1.43949
'Mephetyl tetrazole'	0.580503	0.00414563	0.743719	-0.00361664	-0.0640816	0.39437	-0.498376	0.192203	0.782985	0.429916	0.312777	0.445097	0.368817	0.634838	0.388271	0.691557	-0.311191	-0.426592	1.1602	0.996737	0.388769	0.473799	-0.225979	0.160382	-0.392474	0.621605	-0.708363	-0.517428	0.768114	0.649446	-0.457639	0.890587	0.103466	0.198364	1.30332	1.64801	0.147788	0.563619	-0.255934	1.11977	-0.680658	1.66402	-1.28355	1.86868	-1.2833	1.44932	-1.29486	0.571576	0.846696
'Dextromethorphan hydrobromide monohydrate'	-0.167001	0.00302693	2.27495	-0.00778402	-0.200151	0.623465	-0.0662926	-0.375055	-0.247466	-0.00866046	-0.544357	-0.804584	-0.568566	-0.542585	-0.248771	-0.114507	-0.208344	0.259421	1.27531	1.04382	-0.89967	2.82826	-0.245726	-0.449799	-0.41315	0.414237	-0.940421	-0.725914	3.22797	1.85134	-1.16255	-0.325579	1.08041	-0.441114	0.238501	1.87563	-0.61891	0.799042	-0.883481	1.11714	0.00206524	1.30416	-1.85324	1.77654	-1.43982	1.28519	-1.78025	0.821604	0.688243
'1,3-Dipropyl-7-methylxanthine'	0.907829	-0.0151857	0.471138	-0.00220904	-0.413977	0.988596	-0.147842	0.732445	0.932425	1.79397	1.52329	1.52922	0.668441	1.19562	0.592747	0.808856	-0.200439	0	1.27898	1.07253	0.548539	0.0832062	-0.327675	0.666625	-1.20901	0.901685	-0.225062	0.120873	0.5395	0.844109	-0.307393	0.216771	0.0445389	-0.639478	-0.165263	0.906126	0.939006	0.93555	0.917432	1.52686	-0.227574	0.380836	0.595822	0.128696	0.898355	0.350576	0.491652	0.336784	0.877269
'Dequalinium chloride hydrate'	-0.135139	-0.0359192	1.27127	-0.00311677	-0.724894	1.81074	-0.0637497	1.25488	1.8034	-0.7223	0.0162958	-0.525817	0.972539	-0.123471	1.6209	1.66659	0.403526	-0.301214	2.39996	1.78359	0.404994	1.45879	0.229598	0.0832151	0.628083	-0.752071	-1.41051	-0.359239	2.17411	2.33482	2.00923	-0.0150889	-0.450201	-2.13899	-1.63384	-0.130694	-0.654527	-0.621045	-0.824565	-0.330007	-0.11482	0.760394	0.913759	3.60426	0.993972	1.43026	0.896996	1.01393	2.0577
'D(-)-2-Amino-5-phosphonopentanoic acid'	0.512945	-0.0203339	0.421432	-0.00413827	-0.365251	1.20783	-0.433355	-0.326731	-0.096018	0.690082	0.584956	1.60851	-0.452792	0.50865	-0.171515	0.10065	-0.0843887	-0.686013	1.13736	1.21207	0.830497	0.259339	-0.834288	0.383173	-0.165358	0.462754	0.856637	1.69966	0.0764899	0.492597	-0.74459	-0.571518	0.787538	-0.418921	-0.165263	0.37981	0.658763	0.117723	0.489768	-0.0366786	-0.682723	1.32503	1.11615	2.43845	3.70259	2.4204	2.04886	0.940787	0.37254
'Doxepin hydrochloride'	-0.0470635	-0.0283869	1.19148	-0.00218195	-0.322973	1.33997	0.516176	-0.230561	0.170738	1.30707	0.820539	1.51198	0.184968	0.622968	0.470251	0.319461	0.353406	0.987226	2.5226	1.82735	0.704399	1.05291	0.281116	0.0454503	-0.804697	0.471195	0.459862	0.553798	0.819367	0.241042	-0.318296	-0.0124345	0.780751	-1.30115	-1.23008	0.729202	0.337287	0.172596	0.710607	1.33588	0.682723	-0.2018	-0.0332047	-0.0765791	-0.0309107	-0.352711	-0.440361	0.00117132	1.66714
'2,4-Diamino-6-pyrimidinone'	-0.448619	-0.0197444	0.501571	-0.00207332	-0.318658	1.06624	-0.0764639	0.843738	0.382851	-0.267615	0.113788	0.457732	0.852291	-0.103963	0.25255	0.384125	0.0553762	-0.343006	-0.0855391	-0.0927601	0.323791	-0.266135	-0.315776	0.222638	0.622577	-0.366045	-0.026656	0.409806	-0.869735	-0.877481	0.126248	-0.451596	-0.216607	0.418921	0.899553	-0.0815428	-0.232903	-0.228954	-0.668855	0.0692349	0.227574	-0.00885842	0.112078	0.476774	0.310193	0.0792061	0.00846357	0.370212	0.214605
'DM 235'	1.36327	-0.031547	0.415158	-0.00511994	-0.494846	1.80705	-0.215406	1.18656	0.780978	0.429916	0.95863	2.1696	0.904465	0.933152	0.945224	1.11629	-0.179331	0	1.77488	1.65034	1.59546	-0.927334	-0.59102	0.90102	0.510305	0.408484	0.461884	0.248911	-0.624879	-0.958678	-0.805436	-0.12384	-0.107685	0.441114	-0.165263	0.172497	0.666247	0.491292	0.244796	0.303903	-0.227574	0.441601	0.719076	-1.02324	0.344385	0.0910051	0.173255	-0.393054	1.36327
'Etoposide'	-0.727955	0.068504	-1.39745	0.00798264	1.16453	-2.6454	1.09356	-1.73842	-2.1529	-0.966358	-2.12854	-3.31742	-2.14371	-1.58166	-1.78674	-2.17629	0.683056	1.28844	-2.01488	-2.27638	-2.86113	2.12941	1.04277	-1.67548	-0.719783	-0.826103	0.153315	-0.591385	1.31264	1.24661	-0.75198	1.52052	1.42527	-0.198364	0.569027	-1.04736	-0.427179	-1.74084	-0.334354	-1.04893	2.27574	-0.634342	-1.09672	0.19289	0.294409	-0.422921	-1.03829	-0.94881	-2.38045
'S-Ethylisothiourea hydrobromide'	-0.39251	-0.0141556	-0.13484	0.00181383	-0.109132	0.606471	-0.217949	0.443457	0.29207	-0.36548	0.117792	0.876603	0.00111839	0.321054	0.356256	0.408082	0.142414	-0.686013	1.19437	1.3399	0.652414	0.571969	-0.942543	0.097015	0.828971	0.551598	0.438371	-0.246208	0.1742	0.313822	-0.814479	-0.637535	0.365209	0.176171	0.311739	1.05347	0.541667	0.192814	0.333439	0.753958	-0.455149	0.601155	0.460502	1.62086	1.08805	1.58447	0.439671	0.0626994	0.75313
'Guvacine hydrochloride'	-0.0213631	-0.00837478	0.472292	-0.00246147	-0.0946439	0.586299	-0.999295	0.817548	1.06179	-0.0730961	0.507762	0.0793669	0.988439	0.306917	0.718077	1.1874	-0.0421735	-1.79862	1.05304	1.48558	0.824217	0.534715	-1.59346	0.411641	0.00778229	-0.475307	-0.7262	-0.503231	1.00319	1.85574	-2.51301	-0.802578	-0.22389	-0.0443856	-0.0187871	-0.450357	-0.262358	-0.28573	-0.67394	-0.552483	-1.36338	3.17321	-0.144174	4.16242	-1.21337	3.19858	-0.422368	0.125214	1.13941
'N-Ethylmaleimide'	-0.292269	-0.0130889	0.19713	0.00111669	-0.0483063	0.637916	1.02345	-0.594411	-0.784993	-1.11255	-1.4055	-1.27559	-1.13825	-1.2246	-0.553174	-1.0369	1.27382	0.301214	0.0475865	0.0933016	-1.07619	2.08125	-0.291372	-1.12426	0.822696	-0.872205	0.121922	0.253239	0.661416	-0.00380412	-0.570511	-0.194495	0.626716	0.396728	1.04603	-0.73907	-0.309994	-0.567406	-0.936667	-1.44982	1.36545	-0.45469	-0.970332	-0.0122738	-0.0774013	-0.282598	-1.07715	-2.17301	-0.588163
'GR-89696 fumarate'	0.719381	-0.024457	0.900697	-0.00447568	-0.582089	1.53759	-0.0662926	1.88731	1.79537	0.852384	2.11225	1.43825	1.6262	0.87334	1.58888	1.59086	0.419336	-1.07081	1.59451	1.71333	1.45008	-0.212437	-1.13455	0.323931	-0.416222	-0.131695	-0.351794	-0.831779	-0.826098	-0.0485317	-0.661233	-0.802578	-0.755998	-0.24275	0.238501	-0.112866	0.433118	0.118246	-0.0124963	0.0313099	-0.340329	0.77293	1.05019	-0.043225	0.552151	0.153096	-0.143166	-1.04685	2.01238
'NBI 27914'	1.17468	-0.0261542	0.442157	-0.00402774	-0.717265	1.72352	-0.855267	1.04715	0.65563	0.18707	1.09272	1.24936	1.12235	0.85982	0.461749	0.897476	-0.071186	-1.45561	1.27752	1.54365	1.09859	0.305839	-1.4503	0.581348	0.373033	0.0511333	0.0421636	0.300019	0.559589	0.726714	-1.65228	-0.802578	0.197324	1.89624	2.03761	-0.036691	0.30375	-0.0550867	-0.0815807	-0.0534239	-0.795478	1.25325	1.31551	2.00742	0.826685	1.47938	1.04377	0.505012	1.19143
'Hypotaurine'	0.90645	-0.0245467	0.0259277	-0.00323958	-0.330741	1.46391	-0.429541	0.781594	1.33457	0.381589	1.13332	0.805305	0.970302	0.499326	0.635153	0.950111	-0.187236	-0.343006	0.836763	0.648377	0.976363	-0.57246	-0.251598	0.632172	-0.200534	-0.0653988	-0.0517705	0.112085	-0.523593	-0.71004	0.319171	0.51706	-0.176004	1.49951	0.642265	0.430686	0.232128	0.118311	-0.303981	-0.189698	-0.455149	0.90924	1.08392	0.498572	-0.0798057	1.6964	1.78001	1.90129	0.979247
'Tamoxifen'	-0.338981	-0.060061	1.503	-0.00491247	-1.34592	3.09243	1.79971	-0.059602	0.0453909	-0.381589	-1.66538	-2.02399	-1.15863	-1.65679	0.335474	-0.519796	1.91201	0.384799	0.0600323	-0.240237	-1.82246	2.57464	0.442209	-1.48618	-0.688323	-0.821789	-1.18367	-0.773235	0.597992	0.281909	0.152501	0.645205	-0.300083	-1.72007	-0.165263	-0.28909	-1.13791	-0.88386	-0.715746	-0.0529493	0.567903	-0.218538	-0.0779856	-0.420966	-0.700637	0.0188782	0.310969	1.56596	-0.303687
'Ciproxifan hydrochloride'	-0.131192	-0.00288688	1.31501	-0.00472194	0.0542173	0.628792	-0.35562	2.0061	2.09425	-0.105314	1.22681	1.45998	2.54545	1.30458	1.7415	2.10335	-0.501076	0.301214	2.70317	2.37599	1.74866	-0.354728	-0.600008	1.29753	0.772358	-0.0604678	-0.637782	0.0736868	0.615831	0.788048	-0.885796	-0.700624	-0.384597	-0.0443856	0.384977	0.385232	0.0381636	0.571251	-0.191611	0.69162	0.567903	-0.031938	0.206979	-1.18436	-0.112721	-0.289531	-0.259651	0.138281	2.6596
'Fluvoxamine maleate'	0.501292	-0.0107649	0.762397	-0.00285319	-0.322265	0.892522	0.0764639	0.65951	0.720312	0.284936	0.678445	1.26224	0.200868	0.00782746	0.808558	0.806064	0.477361	-0.301214	1.85441	1.59871	0.931787	0.50768	-0.410106	0.174848	0.620935	0.448521	0.113294	-0.143722	0.284292	0.0166406	-0.307656	-0.156554	0.0947195	-1.27896	0.165263	0.387528	0.671499	0.0726436	0.583736	0.603994	-0.342394	1.45006	1.2746	-0.00479314	0.351081	1.40967	0.861129	-0.224192	1.43453
'1,3,5-tris(4-hydroxyphenyl)-4-propyl-1H-pyrazole'	1.78452	-0.0408768	1.86236	-0.00335652	-1.0768	2.58705	0.437169	5.40093	5.86296	0.121423	3.09118	2.29717	4.67661	1.21906	5.8268	5.43739	0.762189	0.0835855	5.66717	4.83657	3.95592	-0.866107	-0.361092	1.09766	0.986212	-1.17142	-1.96317	-0.989563	-1.59089	-1.05264	-0.927937	-0.53851	-2.38673	-1.89624	-0.972791	-0.55959	-1.00955	-0.69822	-1.18672	-0.794923	0.225509	1.3388	1.8919	-0.941089	-0.208289	1.04245	0.840906	0.812763	6.41223
'Fenspiride hydrochloride'	0.984133	0.00224922	0.453055	-0.00376297	-0.309427	0.674289	-0.657661	0.877288	1.11041	1.45326	1.71827	1.73469	0.988439	1.78122	0.868913	1.14583	-0.382419	-1.07081	1.22175	1.31781	1.11727	-0.407804	-0.975886	1.13407	-0.866973	1.19962	0.0513738	-0.455234	-0.190533	-0.374348	0.366213	-0.802578	-0.0815488	0.441114	0.972791	0.960322	1.39895	0.506788	1.16353	1.19679	-1.02305	1.86012	1.76957	2.18921	1.02795	1.78822	1.04159	-0.717074	1.23657
'(±)-8-Hydroxy-DPAT hydrobromide'	1.05189	-0.00648875	1.04464	-0.00537257	-0.376871	0.994045	-0.0764639	1.27784	1.74675	0.0408783	1.14961	0.0195665	1.18819	0.59045	1.49273	1.50503	0.435146	-1.02902	1.1808	1.36261	0.468094	0.584707	-1.09746	0.0679758	-0.0905939	0.136817	-1.17396	-1.77551	0.345464	0.0954353	-1.78214	-0.670544	-0.88807	0.198364	0.238501	1.03927	-0.0866517	0.0554404	-0.113487	0.50468	-0.682723	1.86548	1.73076	-0.309448	-0.647999	1.56558	1.00732	0.0780117	1.45392
'Famotidine'	0.103879	0.0138168	-0.206828	0.00207276	0.164317	-0.207324	-0.0726496	-0.26947	-0.776962	0.511673	-0.0405984	1.08299	-0.670678	-0.190504	-0.685117	-0.565985	0.332299	-1.07081	0.546824	0.749018	0.367765	0.944782	-1.15837	-0.0228409	-0.148948	0.547891	1.56068	1.66342	-0.0935818	0.656404	-0.534727	-0.802578	1.29922	0.220557	-0.165263	0.614488	0.828612	0.316891	0.470774	0.602615	-0.455149	0.566623	0.551372	0.923242	2.77598	1.27596	1.53899	1.52891	-0.0161221
'Hydroquinone'	-2.67194	0.0377533	-1.22019	0.0142055	0.776702	-2.11145	2.04708	-6.99341	-7.80698	-3.46652	-7.26678	-9.7025	-4.67885	-3.74512	-6.84928	-6.57763	-1.76964	8.03899	-12.3117	-13.545	-8.50155	-1.81609	7.66025	-2.16697	-1.44934	-2.33374	2.14016	6.03635	0.0751545	-0.230336	0.585244	1.53504	2.57918	1.14717	-0.238501	-1.94937	-2.8352	-3.43866	-2.53536	-3.46819	10.8926	-1.33995	-2.46812	-0.437463	-0.126926	-0.995012	-1.89284	-2.45655	-11.6971
'Formoterol'	0.646052	-0.0354813	1.8504	-0.00642136	-0.557714	2.15231	0.443526	0.802701	0.510206	0.219288	0.686452	0.767245	-0.048819	0.0601636	0.814226	0.600144	0.733176	-0.0417927	2.45913	2.04429	0.731476	1.04354	-0.13785	-0.168103	-0.00312835	-0.223408	0.0086584	0.119656	0.704953	0.257603	0.379483	0.0676722	0.279808	-0.441114	-0.899553	0.0447519	-0.0175794	0.178153	-0.331341	0.135592	-0.340329	0.560993	0.82311	0.262619	-0.297172	0.691125	1.02362	1.36279	1.71726
'Hemicholinium-3'	0.630855	-0.0118784	0.541188	-0.00379185	-0.13491	0.948537	0.073921	-0.307002	0.0313368	-0.251506	-0.0202992	0.54833	0.184968	0.539797	0.0461852	0.237286	-0.282179	0.727805	0.939137	0.521253	0.598106	-0.18232	0.379423	0.408088	0.491026	0.522865	0.491816	-0.105054	-0.0496693	0.270576	-0.122563	0.643372	0.467058	0.639478	2.36813	0.544657	0.770096	0.182767	0.640285	0.70172	0.908233	-0.389056	-0.325627	-0.783014	-0.356339	-0.455967	-0.573127	-0.334362	0.733909
'Glybenclamide'	0.522494	0.00707649	-0.490644	-0.002724	0.260322	0.326282	-0.639861	-0.133289	-0.0433832	-0.0569872	0.296481	-0.332369	-0.300743	-0.766275	-0.338308	-0.0323322	-0.0342686	-1.1126	-0.796473	-0.529955	-0.357252	0.24928	-0.675225	-0.119824	-0.205734	-0.980877	-0.0293977	-0.00635489	0.369969	-0.0727693	0.24727	0.69032	0.129087	0.661671	0.899553	-0.751733	-0.972854	-1.23609	-1.14973	-0.755634	-0.680658	1.53431	-1.52174	2.41564	-1.58967	1.6768	-1.06157	0.7314	-0.520002
'Sematilide monohydrochloride monohydrate'	0.496773	-0.00769712	-0.00939493	-0.000942905	0.0167337	0.469607	-0.0688354	1.14064	0.989075	0.673974	1.54359	1.79982	0.82049	0.190447	0.682283	0.767286	0.171426	-0.384799	0.586189	0.671726	1.05058	-0.791126	-0.68973	0.317905	-0.0290186	-0.0507421	0.152254	0.253644	-1.33765	-0.842674	-0.385067	-0.361991	-0.392982	-0.860035	-0.165263	-0.466399	0.5079	-0.613716	0.20568	-0.814486	-0.340329	0.615427	0.814563	0.873935	1.0213	0.457813	0.697605	0.511212	0.678292
'Bezafibrate'	0.0923462	-0.00245037	0.861115	-0.00475982	0.0218516	0.717598	0.226849	0.402346	0.376828	-0.235397	0.0974926	0.784722	-0.250805	1.19587	0.296846	0.328699	0.155616	0.686013	0.897814	0.500181	0.761833	-0.197167	0.221319	0.218859	0.580447	2.01565	0.443854	0.584084	-0.770008	-1.36782	-0.140035	1.10263	0.193615	-0.0221928	0.972791	1.45044	2.18948	1.62173	1.68495	1.5489	0.227574	-0.0748739	0.114284	-0.352983	0.351126	-0.2883	-0.254808	-0.3905	0.542501
'Loxiglumide'	1.25008	-0.0106152	0.904299	-0.00543841	-0.381788	0.957746	-0.284241	1.07334	1.4133	0.397698	0.974926	0.128066	1.20409	0.839981	1.05733	1.31576	-0.113401	-0.426592	0.501211	0.348806	0.382981	-0.358222	-0.265473	0.393984	-0.522015	0.343323	-1.02736	-0.433872	-0.0333668	-0.691907	-0.517	-0.0124345	-0.710745	-0.639478	-0.165263	1.08656	0.427331	0.611997	-0.124866	0.896892	-0.453084	1.45693	-1.15586	1.91832	-1.48311	0.90772	-1.8207	-0.513614	0.623197
'(S)-(+)-Camptothecin'	-2.24748	0.443419	-3.25166	0.0186697	5.98468	-9.6886	1.15222	-5.15242	-6.05299	-1.90795	-4.69966	-5.64844	-4.04109	-3.2775	-5.31698	-5.23147	-0.390324	3.55544	-5.10785	-5.76907	-5.48409	2.04226	3.24733	-2.01242	-0.798317	-0.978714	4.51434	2.05362	3.43031	2.47575	0.36435	1.38495	5.42689	0.860035	0.165263	-0.938818	0.00810383	-0.309869	-1.28984	-1.90723	5.1132	-1.29643	-2.4027	0.0602297	-0.621671	-0.832326	-1.71613	-1.65063	-6.26819
'Demeclocycline hydrochloride'	3.1139	-0.0306711	0.701054	-0.00710197	-0.369619	1.95517	-0.787703	1.79465	2.06212	0.982467	2.54281	2.08843	2.3298	1.14013	1.58888	1.91956	-0.224154	-1.07081	1.78337	1.82412	2.02432	-0.840949	-1.15736	1.10221	-0.284666	-0.280792	-0.0422479	-0.132907	-0.898538	-1.04649	-0.773851	-0.802578	-0.584017	2.09461	1.04603	-0.62467	0.141008	-1.13177	0.221015	-0.482314	-0.112755	0.556147	0.667025	-0.0763803	-0.0480557	0.148791	-0.282785	-0.990174	1.99024
'2-Cyclooctyl-2-hydroxyethylamine hydrochloride'	0.630456	-0.0166377	0.374784	-0.0026639	-0.376887	0.991328	-0.0688354	0.670577	0.657638	0.251506	-0.178689	0.51866	0.182731	-0.243567	0.420287	0.457062	0.551196	-1.07081	0.951958	1.01387	0.405431	0.964699	-0.871732	-0.146102	-0.174722	-0.280975	-0.0961346	0.814338	-0.00887225	-0.0401377	0.158671	-0.802578	0.0995939	-0.418921	0.899553	-0.0500167	-0.326883	-0.674388	-0.197583	0.338535	-0.567903	0.732279	0.850136	1.00828	0.618967	0.946625	1.00193	0.830288	0.746456
'Cilnidipine'	2.92413	-0.0242634	0.492637	-0.00265076	-0.379345	1.62556	-1.42884	3.36925	3.41799	0.0247694	3.12777	2.10246	3.75513	1.38752	2.48414	3.20019	-1.03642	-0.769598	3.01251	2.64319	3.1641	-1.85005	-0.615983	2.38759	1.10174	-0.600519	-0.674725	-0.666964	-1.03642	1.84364	-0.554101	0.471847	-0.942809	1.45513	1.63384	-0.543679	-0.179704	-1.09824	-0.542362	-0.991518	-0.908233	2.58385	-0.603363	4.04709	-1.4265	1.23764	-1.39457	-0.578673	3.48449
'1-(m-Chlorophenyl)-biguanide hydrochloride'	1.1064	-0.00939943	0.933679	-0.00451946	-0.191266	0.810807	-0.653847	0.635999	0.926402	1.24142	1.50699	1.17172	1.18819	1.23128	0.595581	1.04614	-0.617126	-0.343006	1.2848	0.971834	1.37645	-1.39833	0.0108615	1.43518	-0.584554	0.664132	0.307732	0.180768	-0.804318	-0.159981	0.531888	0.275934	0.00813216	0.639478	1.37656	-0.217965	1.21948	-0.484321	1.18761	0.161726	0.112755	0.207874	0.214666	0.727565	-0.795927	0.0637827	-0.738128	-1.36	1.21186
'3-deazaadenosine'	-0.190668	-0.00249497	-0.101122	0.000583693	-0.0156856	0.423728	0.432084	0.955031	1.07183	1.53381	1.66538	2.08995	0.886328	0.377787	1.01681	0.987062	0.340204	0	1.52314	1.44439	1.22785	-0.252131	-0.627274	0.293185	-0.686932	-0.0557425	0.0545185	0.253914	-1.00832	-1.01849	-0.848359	-0.479176	-0.279307	0.176171	0.715503	0.453354	0.47505	0.985939	-0.546531	0.735211	0.340329	0.0471606	0.318419	-1.22935	-0.04782	0.00666288	0.317882	0.881899	1.44259
'Tocainide hydrochloride'	0.378323	-0.0142497	0.97719	-0.00346521	-0.217359	0.944069	0.146571	1.24732	0.863728	0.706191	0.80024	1.33267	1.02024	0.228562	0.765207	0.829158	0.0184587	0.301214	0.990201	0.599249	1.24522	-1.27162	0.189191	0.523134	-0.312433	-0.164365	0.238382	0.178335	-1.79306	-1.41024	0.105025	0.0203365	-0.274737	-0.0221928	0.569027	-0.00767966	0.240534	-0.0520721	-0.00945602	0.244843	0.342394	0.231868	0.482778	-0.262012	-0.150329	-0.177078	-0.180715	-0.491319	0.838985
'Dantrolene sodium'	0.0915981	0.0111538	0.228302	-0.000303359	0.149552	-0.191466	-0.432084	-1.34404	-1.65797	1.68	0.353375	1.25237	-0.80459	0.285635	-1.66802	-1.23262	-0.625031	0.343006	0.561384	0.26786	0.113928	0.300679	0.242408	0.407733	-1.1736	1.22979	2.29542	1.35556	0.835343	0.331955	0.220133	0.870971	2.44868	0.198364	-0.826315	-0.084061	2.27528	0.196132	1.5326	0.0962879	0.908233	-0.547517	-0.808807	0.559397	-0.37764	-0.307793	-0.927061	-0.920349	-0.388328
'DNQX'	0.201084	0.0108035	0.13782	-0.000347088	0.104285	-0.0430952	-0.294413	-0.123048	-0.306124	-0.137532	-0.0446019	0.608912	-0.284842	0.155195	-0.336418	-0.125572	-0.113401	-0.259421	1.59276	1.4092	0.609168	0.687937	-0.393447	0.421328	0.526478	0.385645	1.27073	1.63395	0.892304	1.80058	-1.6289	-0.147123	1.31347	-1.0584	0.899553	0.671472	1.10414	1.42835	-0.0176077	0.499267	-0.22964	3.00946	-1.62508	5.80363	-1.61013	4.76314	-2.13011	0.406351	0.917261
'R(-)-Apocodeine hydrochloride'	1.15178	-0.0107069	2.12292	-0.00705748	-0.481406	1.22463	-0.430812	2.02157	2.59764	0.690082	2.83529	1.81981	2.64756	0.576023	2.28439	2.46707	-0.464159	-0.0417927	2.62672	2.13574	2.31725	-1.3369	-0.0118743	1.22791	-0.0560783	-1.00031	-0.633314	-0.757146	-1.45914	-1.04955	0.522621	0.104084	-0.922208	-1.08059	-0.0920251	-0.691177	-0.755063	-0.893554	-1.09953	-1.1419	0.11482	0.54735	0.974945	0.174547	-0.583565	0.101511	0.161643	0.150702	2.89151
'Droperidol'	0.165309	-0.00168064	0.985843	-0.00238458	-0.196784	0.401558	1.59193	0.483944	0.372813	-0.576108	-0.178689	-0.357916	-1.07241	-1.67479	0.899984	-0.00461888	2.123	-0.384799	1.49222	1.41784	-0.438506	2.0069	-0.567324	-1.17773	0.683498	-0.656076	-0.345316	0.193478	0.20146	-0.0295678	-0.215187	-0.456663	-0.244085	-1.0584	-1.30332	-0.78499	-0.728916	-1.218	-0.491921	-0.62547	-0.112755	0.407637	0.546813	-0.252674	-0.179243	0.694509	0.998897	1.55897	1.03897
'Icilin'	1.05626	0.00632986	0.283955	-0.00139497	0.00784828	0.237879	-0.00889989	1.15769	1.31449	1.30707	1.56389	1.76063	0.770553	0.637617	1.17237	1.08395	0.356014	-1.45561	1.68624	1.86507	1.29051	0.0233753	-1.37625	0.57146	-0.726323	0.292475	0.418268	0.562992	-0.672656	-0.103021	-1.20707	-0.802578	-0.0643325	0.418921	0.642265	-0.17703	0.816428	-0.298565	0.589198	0.0451774	-0.567903	0.871712	1.02014	1.51199	0.85964	0.776366	0.209797	-0.526518	1.93306
'Carvedilol'	-0.424047	0.0422721	-0.0598898	0.00372566	0.781219	-1.19819	0.577383	0.230286	-0.368797	-0.641756	0.353375	0.104486	-0.418754	-0.1456	0.087647	-0.241905	1.04172	-0.727805	0.856445	1.05301	0.0117385	1.41499	-1.04244	-0.623499	1.03228	0.260017	0.417557	-0.0439417	-0.0809441	0.2752	-0.870787	-0.675135	0.389051	-1.72007	-0.569027	0.136326	0.523009	0.565456	0.199977	0.144061	-0.567903	0.771781	0.833027	0.723416	0.981354	1.08369	0.722601	0.259912	0.560351
'Domperidone'	1.85441	0.00725338	2.1889	-0.00789894	-0.113047	0.624492	-0.936817	1.64445	2.27424	1.19431	2.22203	1.87522	1.9939	1.15322	1.80186	2.31013	-0.764796	-0.301214	1.33387	1.12394	1.63002	-1.27728	-0.369422	1.51991	-0.207799	-0.0331082	-0.749093	-0.627755	-0.250331	0.235541	-0.143552	-0.175416	-0.998331	-0.639478	-0.569027	-0.022421	0.367435	-0.0743045	0.0322688	-0.108257	-0.342394	1.63652	1.59309	0.644311	0.597063	1.53112	0.980975	-0.0396142	1.90079
'Doxylamine succinate'	1.2097	-0.00192002	0.542991	-0.00215991	-0.19273	0.665926	-0.851453	2.34005	2.81176	0.592217	2.70521	1.83969	2.29799	0.537339	2.4832	2.86226	-0.247868	-0.686013	2.37386	2.23584	2.08294	-0.200409	-0.719224	1.31493	0.0991558	-1.07163	-1.50427	-0.869095	-0.488668	-0.327354	-0.597449	-0.40176	-1.27306	0.198364	0.238501	-0.930381	-0.846882	-1.03153	-1.27324	-1.25208	-0.682723	2.02013	2.04145	0.526539	1.06589	2.82512	2.39393	1.3174	2.75246
'3,7-Dimethyl-1-propargylxanthine'	0.187387	0.0179043	0.578684	0.000569214	0.246675	-0.337341	0.582468	-0.382616	0.0152749	-1.01468	-0.036595	-0.419634	-0.702478	-1.48635	0.356256	0.0655261	0.530089	0.259421	0.711825	0.491755	-0.606436	0.974797	0.0949108	-0.62708	1.18016	-1.35747	-0.392252	-0.546632	0.854619	1.04342	-0.821224	0.348046	0.0345624	-0.639478	0.165263	-1.13217	-1.01648	-1.81565	-1.24112	-1.11415	-0.225509	1.48265	-1.68872	2.47743	-1.82278	1.24489	-0.901649	1.99301	0.379561
'S(-)-Pindolol'	0.885301	0.00119434	0.0748594	-0.00109982	-0.0128497	0.422428	-0.492019	1.27764	1.43984	0.479455	1.31201	1.85009	0.355154	0.382353	1.1243	1.20212	0.403526	-1.45561	1.29475	1.52142	1.74591	-0.651254	-1.17877	0.44241	0.497835	0.825666	0.300152	-0.218085	-1.75804	-0.899452	-0.0198534	-0.802578	-0.463051	0.639478	1.04603	0.0549483	0.990977	-0.471432	0.978365	0.320336	-1.36338	3.33259	-0.298874	4.60813	-1.35656	3.47546	0.316544	0.723345	1.58403
'DL-alpha-Difluoromethylornithine hydrochloride'	-0.576077	-0.00827108	0.389389	-0.00168161	-0.00977455	0.542964	0.948259	-0.74977	-0.698227	1.38883	-0.357379	-0.422817	-0.738752	-0.468083	-0.478752	-0.842049	1.06283	0.259421	-0.41618	-0.371732	-0.800601	1.03701	-0.413576	-0.804158	-1.3816	0.153371	0.61958	-0.39669	0.0491627	-0.448632	-1.33075	-0.496716	0.434212	-0.24275	0.642265	0.0535656	0.430263	-0.117242	0.0194101	0.434823	0.912363	0.841738	-2.01776	0.621657	-2.14581	0.351217	-2.31315	-0.987502	-0.83055
'5,5-Dimethyl-1-pyrroline-N-oxide'	0.338746	-0.013715	0.294555	-0.000347893	-0.265777	0.945349	-0.425726	0.655252	1.30244	0.527781	1.4501	2.91848	0.405091	0.371926	1.0018	1.02853	0.353406	-1.45561	2.39671	2.58211	1.93743	0.0302429	-1.42561	0.38581	0.634799	0.0650745	0.846544	1.30459	-0.917798	-0.526641	-1.50387	-0.802578	0.222909	-0.0221928	-0.0920251	-0.847079	0.849273	-0.89693	0.707594	-1.00469	-1.13581	2.4912	-1.05764	4.63587	0.884627	2.36338	-0.383329	0.548944	2.10626
'ET-18-OCH3'	-0.630702	-2.58078e-05	-0.0302423	6.12507e-06	0.0961547	0.166138	1.30515	-2.84599	-2.68441	-1.09644	-2.7175	-1.72881	-2.42967	-1.42307	-2.3079	-2.54559	0.105496	3.17064	-0.921157	-2.2057	-2.12191	1.01411	2.95862	-1.07787	0.740449	0.0705171	2.1176	2.03632	0.929975	-0.0795464	0.386401	0.64441	2.69528	1.23457	2.80756	-0.299492	0.789059	-0.0602314	0.424207	-0.612492	3.52431	-1.04962	-1.6662	0.0769876	0.0724825	-0.69068	-1.38765	-1.11164	-2.02937
'Epinastine hydrochloride'	-0.342675	-0.0138244	1.57373	-0.00491385	-0.206201	0.616109	0.587554	0.0306589	-0.233411	0.0730961	0.154387	0.346929	-0.552666	-0.231726	-0.220535	-0.349001	0.646139	-0.0835855	1.26599	0.942047	-0.158425	1.23064	-0.0877495	-0.429355	-0.0447893	-0.359502	0.442969	0.434413	0.914934	0.505433	-0.702502	0.533748	0.912337	-1.27896	-0.569027	0.245062	-0.212166	-0.242965	-0.602434	-0.0661049	0.342394	0.136083	0.259717	0.00650202	-0.316713	0.185163	0.391545	1.29307	0.761899
'(±)-AMPA hydrobromide'	0.00100342	0.00429782	0.365226	-0.0018534	0.0677579	0.199903	-0.773718	-0.777538	-0.116095	0.608326	1.59219	2.15237	-0.030682	0.649735	-0.55034	0.0516694	-1.04433	0.987226	1.36762	0.77139	1.57245	-1.04102	0.661906	1.63825	0.236694	0.0701987	1.51411	1.76712	-1.05825	-0.569034	0.443088	-0.183572	1.36407	-0.418921	-0.165263	-0.75707	0.950802	-0.770076	0.342182	-0.767158	0.569969	-0.00037975	-0.00146643	1.05083	0.500991	-0.155811	-0.13717	0.234036	0.584373
'(-)-Epinephrine bitartrate'	0.713307	-0.0372336	0.324327	-0.00256823	-0.641466	1.65811	-0.652575	0.191928	0.576895	0.982467	1.19021	1.00624	1.17229	1.17888	0.520214	0.956556	-0.836024	-0.0417927	1.31473	1.2436	1.27197	-0.870233	-0.619072	1.58183	-0.723841	0.378897	0.360728	-0.448339	-0.0461832	-0.0780202	-0.725017	-0.489433	0.198463	0.220557	-0.0920251	0.0749025	0.87525	0.0497036	0.186499	0.30463	0.227574	-0.0341393	0.150007	-0.892365	0.166725	-0.236804	-0.216076	-0.273532	1.12499
'Gabapentin'	0.846543	-0.0211065	-0.0518615	-0.00212934	-0.195342	1.09903	-0.79406	0.926162	1.25182	0.0730961	0.584956	-0.0642471	1.35614	0.255521	0.687951	1.08675	-0.427241	-1.1126	0.773673	0.973698	0.584913	0.397986	-1.12941	0.643747	-0.236952	-0.444968	-0.636766	-0.636679	0.655079	0.554022	-1.11803	0.278863	-0.206935	1.27896	1.04603	-0.219579	-0.427872	-0.614716	-0.35601	-0.192531	-0.680658	1.78964	-1.25163	2.02104	-1.11346	1.65534	-1.31461	0.806202	0.917609
'beta-Estradiol'	-0.511313	0.00254928	1.46952	-0.00358408	0.268506	0.168451	0.432084	-0.0303835	0.239435	-0.966358	-0.881437	-1.01362	0.132794	-0.0254916	0.261996	0.159731	0.208344	0.727805	0.537207	0.058788	-0.289087	0.897961	0.572994	-0.304711	0.717081	-0.194833	-0.46294	0.31354	0.235378	0.604068	0.247536	1.30006	0.12215	-1.30115	0.384977	0.715768	-0.382004	0.358714	-0.346352	0.37999	1.25063	-0.499571	-0.80737	0.452933	-0.0934891	-0.00726502	-0.662517	-0.455853	0.315374
'Haloperidol'	0.433878	-0.0391747	1.55747	-0.00419717	-0.659083	2.03077	1.01201	1.3668	2.04205	-0.592217	-0.296481	0.52375	-0.114657	0.00286777	2.20335	1.44402	1.58236	-0.727805	2.31901	2.28706	0.825651	1.05463	-0.964316	-0.541934	1.08474	1.13443	-0.348143	-0.470242	-0.429333	-0.276658	-0.641129	-0.56954	-0.87154	-1.91844	-1.56061	0.794867	1.31763	1.0191	0.691614	1.14658	-0.11482	0.633255	0.746171	-0.270843	-0.410815	0.955158	0.69849	0.521344	2.40361
'erythro-9-(2-Hydroxy-3-nonyl)adenine hydrochloride'	-0.172723	-0.019688	0.0477621	0.000562762	-0.228101	0.83325	0.209049	-0.0517652	0.590949	0.397698	0.836835	0.739853	0.416518	0.144777	0.341142	0.422903	-0.00264886	0.0417927	0.744416	0.383277	0.335969	-0.109891	0.198813	0.458611	-0.240769	0.241442	0.0617938	-0.269463	-0.258575	-0.613785	0.786162	1.91941	0.0955663	-0.661671	-0.495789	-0.170172	0.850042	-0.0872585	0.509272	-0.390283	0.112755	0.187983	0.364359	0.402859	0.544633	0.0279877	-0.17311	-0.475174	0.541133
'L-Dopa ethyl ester'	-0.631578	-0.00361068	1.69115	-0.00674704	-0.0164787	0.809645	0.582468	0.929943	1.05376	-0.235397	0.702748	0.0865545	0.586703	-0.308068	0.896205	0.71927	0.456254	0.686013	1.48186	1.20829	0.880152	0.193936	-0.161344	-0.0344996	0.227449	-0.611617	-0.139762	-0.33071	-0.747202	-0.256054	-0.654373	0.0167419	-0.218211	-0.507693	0.0544509	-0.0352531	-0.501649	0.161476	-0.915925	-0.503983	0.227574	0.0536778	0.380459	-1.17203	-0.00984972	-0.0542905	0.328062	0.859758	1.17048
'Temsirolimus'	0.460111	0.00803281	-0.266697	0.00359105	0.412381	-0.145538	0.351805	-0.326181	-0.37482	1.40493	0.46316	0.0647978	-0.738752	-0.187118	-0.123441	-0.349001	0.772701	-1.07081	-0.0236146	0.288765	-0.92319	1.58853	-1.04229	-0.463271	-1.3331	0.831049	-0.0488314	-1.1752	0.878587	0.652498	-0.449888	-0.802578	0.298025	-0.0221928	0.972791	0.623993	1.01071	0.589519	1.23294	0.956649	-0.11482	0.416348	0.361189	-0.279351	0.290014	0.648394	0.592158	0.525126	-0.264201
'ZD 7114 hydrochloride'	-0.00370825	-0.01309	0.619241	-0.00117529	-0.250804	0.749804	0.941902	-0.437749	-0.170738	-1.33929	-0.865141	-1.2071	-0.670678	-1.70922	0.130054	-0.168968	0.712069	0.727805	0.936473	0.46445	-0.978145	2.218	0.520361	-0.816789	1.41033	-1.44628	-0.785344	-1.01187	1.5625	0.992791	0.0184637	-0.292038	0.344802	-1.27896	-0.826315	-1.02725	-1.52685	-1.33946	-1.46653	-1.37568	1.02305	-0.449564	-0.374977	-0.240424	-0.372636	-0.348839	-0.217331	0.828516	0.310904
'Flumazenil'	0.280816	-0.0210006	1.46467	-0.00550205	-0.443337	1.4143	-0.85781	1.82036	2.57957	-0.576108	1.33231	0.737309	1.46049	0.0193413	1.90273	2.13558	-0.129211	-1.45561	2.06045	2.2392	1.79297	-0.111205	-1.33675	0.70887	1.24681	-0.771131	-0.62497	-0.657906	-0.399815	-0.697921	-0.969626	-0.802578	-0.747626	-0.617286	0.165263	-0.815997	-0.33227	-0.932004	-0.458508	-0.980202	-1.13581	2.77133	-0.831729	2.51342	-0.793767	1.79501	-1.00748	-0.36935	2.66181
'Dopamine hydrochloride'	0.438916	0.0258159	1.23043	-0.003944	0.309927	-0.381956	0.211592	0.822706	0.845659	-0.706191	0.38997	-0.85127	0.770553	-0.250878	0.86419	0.869763	-0.192534	0.686013	0.555267	0.0617247	0.0929395	-0.21042	0.654893	0.333273	0.411043	-0.79602	-0.838518	-0.434413	-0.186636	-0.897971	0.40516	0.706832	-0.513943	-0.639478	0.238501	-0.281046	-0.733322	-0.256631	-0.92101	-0.352373	0.227574	0.0476098	0.371422	-0.0818548	-0.438844	0.0877211	0.251674	0.847667	0.786271
'FSCPX'	-0.176269	0.00594848	1.60983	-0.00237887	0.0360846	0.0144417	0.358162	1.74522	1.57924	-0.219288	1.3892	0.690807	1.10645	-0.0206439	1.59644	1.3351	0.537994	-0.384799	2.06149	1.61215	1.08662	-0.0547972	0.0415695	0.118605	0.502222	-0.656908	-0.389651	-0.973609	-0.878015	-0.491811	1.27664	0.0713135	-0.521331	-2.55791	-0.899553	-0.453438	-0.319399	-0.942348	-0.810146	-0.710427	-0.567903	1.06437	1.48953	0.87396	-1.28128	0.822149	0.807443	0.503526	2.25186
'SR 27897 hydrate'	-2.0982	0.0598384	0.686553	0.00202082	0.915217	-1.50733	3.64138	-2.44418	-2.12838	-1.89184	-2.86788	-4.77639	-1.57179	-0.895243	-1.33812	-2.05447	-0.814916	8.49157	-1.14843	-3.45186	-3.10493	0.465958	5.60928	-1.79013	-0.679977	-1.61828	-1.31318	-1.22955	1.61934	0.958656	-1.06956	0.235168	1.67361	-2.6023	-0.826315	-0.800379	-1.97716	-1.21574	-2.56016	-1.70567	8.19475	1.05765	-2.806	0.36938	-1.91603	0.0549411	-2.98481	-2.95449	-1.64931
'Felodipine'	0.565112	0.0209565	0.258196	-0.00175775	0.278046	0.00573924	0.225577	1.61495	1.88414	0.18707	0.87343	0.604389	1.13825	0.809006	1.78674	1.69892	0.638234	-0.384799	1.49693	1.33536	0.591065	1.05657	-0.725478	-0.0254908	0.00784043	0.299487	-1.26946	-0.884509	0.333577	1.18074	-0.471783	-0.503998	-0.895512	1.03621	1.04603	0.767436	0.263509	0.29016	0.0262969	0.680541	0.112755	0.422343	0.625293	0.752844	1.45301	0.207041	-0.0179936	-0.204771	1.62561
'BNTX maleate salt hydrate'	-2.76595	-0.0591583	6.60891	-0.0152239	-1.46659	3.31313	8.28986	-6.18466	-7.24536	-3.07627	-6.83621	-10.6901	-4.81276	-3.81703	-4.6517	-6.56839	0.609221	18.4963	-6.90076	-12.3584	-9.08649	1.5515	14.7975	-3.5076	-2.8233	-2.7417	-0.6329	1.30135	1.36801	0.720655	-0.191425	1.14488	3.00837	-5.33638	-1.23008	-1.88751	-3.74098	-2.97259	-3.43098	-3.13251	19.7639	-1.45604	-2.68278	-1.73707	-1.35733	-1.50336	-2.75639	-4.71095	-7.94165
'GW2974'	1.29222	-0.0733457	1.77018	-0.00427925	-1.45016	4.25692	1.0961	2.79849	3.40393	0.0247694	2.36813	1.18821	1.88036	1.15929	3.82425	3.12167	1.35295	0.769598	3.71112	2.59143	2.16526	0.0755689	0.995583	0.254602	0.592431	0.350004	-1.28586	-1.81945	-1.73184	-0.4691	0.282853	1.66407	-1.68017	-2.1168	-0.972791	1.5435	-0.171761	0.665687	-0.201861	1.30476	0.453084	0.463218	1.01607	-0.480403	-0.439493	0.472113	0.532653	1.01756	4.10835
'ATPO'	-0.249538	-0.0243087	-0.180237	0.000520285	-0.302074	0.950412	1.58303	0.237021	0.239435	-0.966358	-0.901736	-1.03273	-0.486829	-0.24911	0.430678	-0.19389	1.14457	1.07081	-0.021034	-0.576607	-1.1299	0.988018	0.919226	-0.843428	0.88335	0.323645	-0.507607	-0.739435	-0.00452288	-0.294027	0.252989	0.236821	-0.325645	0.396728	0.238501	0.483873	0.299819	0.552795	-0.18319	0.535531	1.47614	-0.498395	-0.36334	-0.46559	-0.936284	-0.653642	-0.885088	-0.656001	-0.0188736
'GW5074'	0.0335985	-0.044513	2.56631	-0.00850286	-1.0552	2.61409	1.08212	0.361033	0.784993	0.283724	0.528062	0.372274	-0.00111839	-0.620179	1.07055	0.559539	1.04962	0.301214	2.1116	1.83126	0.133349	1.91275	-0.482386	-0.494408	-0.157929	-0.804558	-0.491003	-0.823396	0.582829	0.703285	-0.590841	-0.602311	-0.0340056	-2.1168	-0.899553	-0.230601	-0.740495	-0.679825	-1.00333	-0.137653	0.342394	0.231252	-0.0142341	-0.0412929	0.34315	0.484074	0.238462	-0.0582954	1.44019
'Ipratropium bromide'	0.311646	-0.00842831	0.27868	-0.0017977	-0.374706	0.853189	-0.642404	0.849997	1.05175	1.14477	1.91726	0.718564	0.956639	0.438218	0.686062	0.938081	0.155616	-1.41382	1.72048	1.96341	1.00434	0.698077	-1.38546	0.30892	-1.00619	-0.157634	-0.123215	-0.725238	0.851951	0.752478	-1.90002	-0.802578	0.0958292	-0.198364	0.238501	-0.149907	0.345617	-0.423523	0.0497015	-0.584965	-0.455149	0.795117	0.787461	0.441947	1.14094	1.36729	0.985384	0.793261	1.65288
'Dofetilide'	0.3687	0.00663114	-0.25461	0.00100471	0.179907	-0.0779081	0.871796	-0.533919	-0.847667	0.640544	-0.503759	1.03025	-1.6421	0.1021	-0.47214	-0.995334	1.69841	-1.07081	0.562469	0.796385	-0.0547475	1.36102	-1.08194	-0.868074	0.178353	2.98595	1.79643	0.383575	-0.604737	-0.348562	-0.173298	-0.802578	0.904495	-0.24275	0.238501	2.024	2.59469	2.38899	1.57705	1.51971	-0.567903	0.601335	0.467164	0.582843	-0.0489315	1.02184	0.700864	0.337663	-0.250295
'Diethylenetriaminepentaacetic acid'	0.494017	0.0134368	0.108886	0.00188343	0.0657624	-0.107495	-1.07067	0.478034	0.225381	-0.0569872	0.609258	1.23754	0.520866	0.289862	0.00944654	0.640749	-0.999503	-0.0417927	0.852489	0.772053	1.20728	-0.863847	-0.313853	1.22921	0.56062	-0.0338417	0.586423	0.915876	0.116958	0.268309	-0.139194	-0.394762	0.48647	0	0.165263	-0.0392399	0.382697	0.0549638	0.0461237	0.00611062	-0.112755	0.276833	0.362456	0.303738	0.577762	0.296714	0.396961	0.503223	0.644805
'5-Carboxamidotryptamine maleate'	0.665563	-0.0192113	0.357408	-0.00321341	-0.284319	1.1199	0.359434	0.548492	0.447533	1.46937	0.369671	-0.398233	-0.620741	-0.785254	0.427844	0.187444	0.946776	-1.07081	0.349977	0.650419	-0.429357	1.35666	-1.2011	-0.505335	-1.71119	-0.0690774	-0.300511	-0.394933	0.594553	0.575184	-0.963301	-0.802578	-0.158249	1.67569	0.972791	-0.387826	0.25357	-0.407915	0.166914	-0.168548	-0.455149	0.721341	0.759784	0.835367	1.58421	1.26768	1.34569	1.32664	0.316065
'Dicyclomine hydrochloride'	0.686428	-0.0590898	0.867727	-0.00475602	-1.13807	3.05807	0.0790067	2.26979	2.87644	-0.283724	1.03582	0.972364	1.84408	0.865613	2.61892	2.43753	0.667246	-0.686013	2.89714	2.17039	1.9861	-0.381209	0.44626	0.367321	1.11068	-0.280862	-0.876719	-0.734161	-1.49059	-1.08211	2.01613	2.36624	-1.1372	-0.639478	0.165263	-0.702388	0.0857294	-0.677644	0.0325918	-0.728566	-0.227574	0.673026	1.00729	1.44162	0.0625106	0.306779	-0.38966	-0.96404	2.86628
'2-Chloroadenosine triphosphate tetrasodium'	0.492655	-0.0501499	0.616647	-0.00431142	-0.919161	2.45404	0.876881	0.858861	0.724327	-0.820166	-0.353375	-0.750252	0.300743	0.57446	0.974406	0.66019	0.807011	0.602427	0.910257	0.742039	-0.332572	1.6424	-0.329651	-0.64241	0.615907	0.220275	-1.25858	-0.204023	0.574216	0.744983	-1.42756	-0.361991	-0.483416	0.617286	1.30332	0.981744	-0.135692	0.375386	-0.0533063	1.13371	0.00206524	1.3396	-1.40142	1.42332	-1.63296	0.556795	-1.70171	0.00122184	0.829545
'Cytidine 5''-diphosphocholine sodium salt hydrate'	1.68873	-0.0168814	-0.460096	7.4597e-05	-0.221174	0.808375	-0.0650212	-0.0211701	-0.0534218	-1.12866	-1.308	-0.988718	-0.148694	-0.903131	-0.0725326	-0.0305053	0.126604	0	-0.355051	-0.454722	-0.449042	0.697104	0.173952	-0.35976	1.02482	-0.446111	-0.18752	1.04378	0.0991815	-0.105287	0.447466	0.848648	0.101654	0.837843	0.972791	-0.291827	-0.492239	-0.646007	-0.658714	-0.0367533	0.455149	-0.185114	-0.111332	0.972548	0.0950592	-0.151209	-0.539293	-0.553247	-0.365846
'Cirazoline hydrochloride'	-0.358411	-0.0183308	-0.334568	0.000686991	-0.139726	0.779702	0.354348	-1.00473	-1.2032	-0.706191	-1.15362	0.337708	-1.60806	-0.656865	-1.27125	-1.43854	0.567006	-0.301214	-0.0711428	-0.0588396	-0.261396	0.66527	-0.20109	-0.438354	1.08077	1.01101	2.91641	1.86596	-0.418855	-0.419726	-0.499627	0.211255	1.87865	0	0.165263	0.557999	1.15858	0.355096	0.937796	1.05976	0.793413	-0.334886	-0.651556	1.43097	-0.124908	0.754865	0.288521	0.8912	-0.645673
'DCEBIO'	-0.952281	-0.0354313	-0.842828	0.00514475	-0.456654	1.06804	1.29752	-2.36844	-2.04807	-0.251506	-1.96186	-1.82477	-2.61576	-2.36914	-1.76606	-2.33226	1.84608	-1.1126	-1.37015	-0.799668	-2.23928	2.85073	-1.2627	-1.54043	-0.722691	-1.17438	1.52191	1.91626	0.847439	0.838881	-1.51871	-0.416609	1.54729	0.617286	0.972791	-0.653679	-1.59269	-1.36808	-1.10524	-0.620709	1.24856	-0.577416	-1.26784	-0.393755	0.193289	0.635054	0.402696	2.38937	-2.3418
'Dihydroouabain'	-3.84281	-0.0971538	2.59057	-0.0019342	-2.13765	4.53906	6.84196	-6.00627	-6.48725	-2.84953	-7.08409	-10.352	-4.71065	-3.78686	-4.14083	-6.0791	0.350716	15.3344	-5.63018	-10.2335	-8.91269	1.36741	12.5685	-3.85752	-3.47059	-2.86528	-4.86599	-2.90987	1.48826	0.359872	0.127456	1.17319	2.84042	-4.7191	-2.69866	-2.10516	-3.56228	-3.58029	-3.76183	-3.81089	16.0202	-1.44978	-2.65069	-1.28777	-1.34561	-1.4452	-2.72847	-4.65613	-6.89843
'R(-)-Propylnorapomorphine hydrochloride'	-1.52514	-0.000940432	0.72251	0.0038179	-0.0659764	0.111187	3.82627	-4.76066	-5.60825	-1.55113	-5.21972	-7.06335	-4.17276	-3.10618	-3.96837	-5.17797	1.09445	6.2577	-3.45011	-5.37857	-6.2818	3.57831	5.51632	-3.23	-2.84492	-2.66124	1.11438	2.047	2.46507	1.42016	0.452968	0.718422	4.46418	-1.0584	-0.899553	-1.79943	-4.60817	-2.70976	-5.34615	-3.18659	8.75232	-1.3369	-2.46576	-0.32737	-0.903522	-1.10401	-2.3755	-3.71742	-4.67197
'L-3,4-Dihydroxyphenylalanine methyl ester hydrochloride'	0.645331	-0.0218811	0.438603	-0.00174035	-0.208181	1.04654	-0.0662926	0.686599	0.756885	-0.982467	-0.272179	0.26736	0.0691927	-0.226498	0.744528	0.66567	0.361311	-0.769598	1.68428	1.58795	0.388754	1.08506	-0.650541	-0.129225	1.52247	-0.377273	0.0730948	0.226873	0.8611	1.51632	-0.623345	0.628419	0.280264	0.418921	-0.495789	-0.430415	-0.0163399	-0.438134	-0.296503	-0.310725	-0.340329	0.588028	0.559281	1.48493	-0.579854	0.742493	-0.228455	-0.136004	1.5073
'(±)-SKF-38393 hydrochloride'	-0.187642	-0.00653817	0.864377	-0.00271124	-0.190734	0.610899	-0.288056	2.16661	1.73069	0.54389	1.4055	0.609032	1.03838	0.965721	1.67275	1.73953	0.237356	-1.07081	0.524598	0.719948	1.15003	-0.806767	-0.97624	0.391718	-0.47454	0.502606	-0.776902	-0.478489	-1.46449	-1.22157	-0.0282579	-0.802578	-1.26568	-1.0584	0.0920251	0.42505	0.746275	0.562081	0.359884	0.404655	-1.02305	2.26038	2.22248	0.780129	0.259529	1.6814	1.14167	-0.579864	1.04104
'Dihydroergotamine methanesulfonate'	0.199099	-0.03529	0.381978	-0.00182425	-0.397616	1.68175	1.73851	-0.467444	-0.310139	0.413807	-0.174686	-0.507112	-1.35614	-0.387638	0.133832	-0.491221	1.05492	2.18342	0.356756	-0.352224	-0.571694	0.74801	1.33316	-0.789333	-0.809916	-0.353117	0.385397	0.803386	-0.34009	-0.522871	-0.356227	0.0144694	0.0698098	-0.396728	1.41413	-0.195159	-0.176937	-0.811588	-0.507738	-0.369785	1.93128	-0.710001	-0.703482	-1.42529	-0.226414	-0.577015	-0.2996	1.41658	-0.0195737
'Propofol'	0.114677	-0.00760406	0.758052	-0.00286197	0.452547	0.397938	-0.212863	0.692234	0.770939	-0.267615	0.349372	-0.0962305	0.302979	-0.301648	0.779377	0.992542	-0.385026	0.769598	1.13673	0.386571	0.233631	0.497632	1.16751	0.254274	0.346638	-0.6145	-1.01549	-0.368027	0.596983	-0.987381	0.515886	0.617532	-0.212332	-1.27896	-0.569027	-0.605792	-0.418543	-0.852696	-0.54715	-0.600983	0.453084	0.0247537	0.177797	-0.06807	-0.654583	0.362968	0.273498	0.566241	0.859916
'Desipramine hydrochloride'	-0.484903	-0.0115314	1.03493	-0.00125529	-0.230629	0.808943	0.438441	1.7455	1.92071	0.00866046	1.54359	1.10963	1.17453	0.727074	1.93852	1.71364	0.543291	0	2.02707	1.80382	1.14695	0.376402	-0.461828	0.112797	0.754913	0.0837199	-0.655595	-1.34015	-0.24136	-0.487301	-0.62293	-0.693104	-0.839146	-2.97683	-0.899553	0.0774893	0.37815	-0.0625421	0.0217501	0.242915	0.567903	-0.0722799	0.278721	-1.40481	-0.75955	-0.397538	-0.445599	-0.366612	2.31829
'5,7-Dichlorokynurenic acid'	0.17896	-0.0163383	0.575383	-0.00152552	-0.230043	0.975264	-0.359434	1.37484	1.12446	1.89184	2.53881	2.58398	1.39018	1.99727	1.24301	1.45884	-0.208344	-0.384799	1.68574	1.60964	1.68936	-0.870303	-0.821656	1.03213	-0.871339	1.13951	0.120842	-0.943053	-0.838364	-0.507768	-0.694693	-0.50764	-0.360755	-0.639478	-0.165263	0.767287	1.64689	0.432863	1.23297	0.963486	-0.227574	0.518448	0.831971	-0.353862	0.268227	0.110581	-0.0111594	-0.590578	1.68963
'(-)-alpha-Methylnorepinephrine'	0.823	-0.00565078	0.0399372	-0.000911293	-0.122556	0.687714	2.30572	1.41478	0.736374	0.36548	0.247876	0.323229	0.030682	-0.206655	1.35606	0.425695	1.62718	2.14162	0.765224	-0.412625	-0.73763	0.569217	2.0383	-0.943993	-0.340756	0.253209	-1.065	-1.25321	-1.00307	-0.862378	0.422528	0.896289	-0.863682	1.0584	1.37656	1.08607	0.213782	0.356395	0.119163	0.604246	1.70371	-0.502822	-0.365901	-0.606065	-0.960466	-0.542237	-0.662583	0.439493	0.664569
'SCH-28080'	0.512062	0.0116945	0.802359	-0.00419242	0.204892	0.182114	-0.581197	1.36082	0.702242	-1.24263	0.511766	-1.14566	1.6421	-0.244414	0.609751	1.05903	-0.901954	-0.0417927	-0.789989	-0.923507	0.137378	-1.38292	0.656009	0.622372	1.57851	-1.23604	-1.29247	-1.35678	-0.930261	-0.757842	3.03976	-0.427533	-1.11799	0.220557	0.569027	-1.07531	-0.964759	-1.48849	-1.22756	-1.40461	0.455149	-0.0602383	0.209606	-0.147436	-0.0407654	-0.376525	-0.568946	-0.641493	0.0763794
'2'',3''-dideoxycytidine'	1.44786	-0.0166343	1.18617	-0.00555866	-0.364841	1.24355	-1.22106	0.157901	0.845659	1.29096	2.01475	2.43282	0.184968	1.32311	0.0442958	0.700794	-0.603924	-1.79862	1.19441	1.59306	1.73595	-0.760809	-1.59346	1.14532	-0.385301	1.393	0.935938	0.344501	-0.51092	-0.251544	-2.51301	-0.802578	0.567853	-0.220557	0.642265	0.671302	1.93067	0.78415	1.78656	0.70267	-1.36338	2.8823	-0.387274	2.05461	-0.6206	2.46453	-0.559238	-0.354842	0.945244
'Etazolate hydrochloride'	0.195902	-0.0447585	1.09026	-0.00591912	-0.967749	2.41926	0.428269	0.449441	0.752869	0.54389	0.507762	1.26876	0.420991	-0.544492	0.967896	0.69521	0.443051	-0.343006	0.97405	0.851732	0.844114	-0.459333	-0.210889	0.000786939	-0.164933	-0.484329	0.592247	0.377491	-1.3668	-1.04955	0.772582	2.43862	-0.142846	-0.220557	0.642265	-0.291111	-0.41345	0.0280521	-0.602488	-0.562866	0.340329	-0.0541595	0.0958896	-0.218093	0.0495715	-0.0619386	-0.203224	-0.0567731	1.03467
'Edrophonium chloride'	0.186575	-0.019554	-0.362548	-0.000208572	-0.260892	1.05429	1.50784	-0.536397	-0.890263	0.301045	-0.83255	-0.576748	-1.19266	-1.31782	-0.572067	-1.25196	1.82497	-0.343006	-0.301112	-0.483052	-1.40286	1.44539	0.171218	-1.09255	-0.426324	-0.0885954	0.766181	0.327872	-0.19249	-0.0970521	0.964885	2.4385	0.607153	0.837843	0.569027	0.39413	-0.127121	-0.332221	-0.424288	0.0435012	1.24856	-0.421745	-0.73342	-0.0616791	-1.01256	-0.150192	-0.540514	0.569855	-1.06437
'Muscimol hydrobromide'	0.308142	-0.017946	1.02306	-0.00271843	-0.393185	1.16304	0.225577	1.18305	1.33055	0.429916	1.17391	1.81539	0.754653	0.937948	1.3674	1.15506	1.018	-1.07081	2.79031	2.6974	1.67632	0.525218	-0.94629	0.0220552	0.271235	0.244498	0.0743313	1.1683	-0.632123	-0.467551	-0.166973	-0.802578	-0.138106	-0.639478	-0.495789	0.283795	0.852968	0.658831	-0.183755	0.185976	-0.795478	1.39972	0.88842	3.45636	1.97532	1.50644	0.0722028	-1.08944	2.41735
'EGTA'	0.23632	-0.033302	0.155066	-0.00121509	-0.557214	1.4432	-0.0726496	-0.415615	-0.433478	0.36548	0.702748	0.852424	-0.13503	0.405448	-0.343031	-0.189271	0.0105538	0.0417927	0.777209	0.618232	0.263625	0.329139	-0.223192	0.220964	-0.152381	0.770922	0.94261	0.210784	0.512063	-0.883631	-0.417641	0.54446	0.855995	0.198364	-0.495789	0.16537	1.62191	0.0549098	1.29218	0.429602	0.340329	-0.161515	-0.108227	-0.939999	-0.180799	-0.282403	-0.502801	-0.838295	0.214946
'DL-Homatropine hydrobromide'	0.830249	-0.0458304	0.263046	-0.00311063	-0.760728	2.27083	0.656389	0.197085	0.433478	0.0408783	-0.117792	0.0439472	-0.316643	-0.540133	0.562621	0.243732	0.886144	0.426592	1.66626	1.12903	0.0504309	1.58133	0.428411	-0.440103	-0.0308709	0.101969	-0.107489	-0.0885594	0.665428	1.66792	0.242548	-0.095955	0.263959	1.72007	2.36813	0.56182	-0.0483324	-0.163202	-0.226207	0.765467	0.453084	0.0293874	-0.148732	1.38097	0.407916	0.845211	-0.155369	-0.0609878	0.996914
'Estrone'	1.49244	-0.0277562	0.0704487	-0.000576246	-0.400729	1.38579	-0.147842	1.70116	1.46794	-0.0408783	1.13332	0.460224	1.27216	0.0118998	1.45599	1.55949	-0.0105538	-0.343006	0.96465	0.872765	1.06149	-0.550666	-0.492309	0.643773	0.289709	-0.553534	-0.649347	-1.50537	-0.897884	-0.642533	-0.428943	-0.112203	-0.885745	1.0584	2.03761	-0.508493	-0.351627	-0.848435	-0.463592	-0.0336532	0.112755	0.366609	0.34513	0.233588	-0.118715	0.274969	-0.573361	-1.24298	1.38354
'Hydralazine hydrochloride'	1.49134	0.000996251	-0.279754	0.00109487	0.131404	0.206568	-0.286784	1.09547	1.5507	-0.170962	0.861138	0.663948	1.72384	0.784776	1.35418	1.69709	-0.319096	0.426592	0.853368	0.508412	1.08063	-0.793967	0.165066	0.765009	0.651208	-0.142868	-0.826751	-0.704822	-0.720103	-0.47967	-0.421999	0.109492	-0.808765	1.03621	0.972791	-0.0064942	-0.097684	0.0092607	-0.244446	0.347731	0.453084	0.261573	0.452154	-0.839987	-0.287799	0.265747	0.0983269	0.133591	1.04157
'Sunitinib malate'	-2.26798	0.152935	0.548506	0.00511785	2.43813	-4.45549	4.758	-4.81772	-5.44476	-2.08636	-5.42271	-6.4953	-4.66071	-3.7637	-3.68853	-5.3709	2.3287	6.85146	-5.0349	-6.37835	-6.5542	3.46796	4.73391	-3.15156	-1.10251	-2.59104	1.09163	0.380737	0.921712	-0.0136336	-0.262527	0.94081	2.10972	-3.61631	0.238501	-1.84367	-3.18167	-3.20813	-3.16586	-2.32648	9.20334	-1.35876	-2.51622	-1.23854	-1.25569	-1.11061	-2.1713	-2.29259	-6.0778
'Hydrocortisone'	0.644558	-0.0195917	1.20607	-0.00473432	-0.420873	1.36718	-0.426998	0.32563	1.06179	-0.219288	0.80024	0.846681	0.200868	-0.00581289	0.465527	0.733127	0.134509	-1.45561	0.583524	0.979753	0.581889	0.0813095	-1.33181	0.141558	0.582924	0.0706933	-0.310462	0.209297	0.149439	-0.295554	-0.939946	-0.802578	-0.218084	0.837843	-0.165263	0.0901766	0.271452	-0.214354	0.299165	0.368376	-1.13581	2.29585	-0.618096	2.77745	-0.737155	2.42013	-0.665536	1.16863	0.610138
'Furegrelate sodium'	-0.0565619	0.0196986	-0.860681	0.00398244	0.369704	-0.645384	-0.716325	-0.292705	-0.362774	2.11857	1.50699	1.83523	0.250805	0.546606	-0.605027	-0.0110646	-0.859739	0.343006	0.382642	-0.0475555	0.790396	-1.0974	0.623527	0.942977	-1.34762	0.232876	0.909686	0.943999	-0.533237	-0.663786	0.783751	1.53755	0.872893	0.639478	0.642265	-0.317434	0.954808	-0.093999	0.37164	-0.281284	0.227574	-0.122629	-0.0129754	1.01369	0.269366	-0.242991	-0.627119	-1.02271	0.0357111
'Histamine dihydrochloride'	1.12891	-0.0381485	0.49842	-0.00498772	-0.667713	2.00642	0.644947	1.65496	1.12446	-0.836275	-0.393974	-0.0881051	0.652541	-1.01906	1.11013	0.785761	0.946776	-0.301214	-0.132398	-0.251757	-0.164135	-0.0123433	-0.0665826	-0.359128	1.03296	-1.10359	-0.80537	-0.800952	-0.864841	-0.540377	1.39549	-0.0952525	-1.04604	2.51353	2.91837	-0.991127	-0.86692	-1.33669	-1.2165	-1.13017	0.225509	0.600711	-0.607596	1.64133	-1.54139	1.79872	-0.298419	-0.292155	0.42525
'Genipin'	-0.926018	-0.067752	-1.28364	0.00731076	-1.70557	2.80413	1.30261	-1.59227	-1.19517	-0.641756	-0.877434	-1.7753	-1.45825	-1.3244	-0.893371	-1.29911	0.501076	2.05804	-0.803591	-1.28095	-2.18676	2.13237	1.12014	-1.25559	-0.197852	-0.937051	-0.631853	-0.463617	1.53648	0.900328	-0.0494447	0.415251	0.73357	0	-0.165263	-0.528076	-0.609358	-0.436531	-1.52658	-0.78503	2.04817	-0.570371	-0.811151	-0.62608	-0.462858	-0.652178	-1.02401	-1.38617	-1.22714
'Hydroxyurea'	1.20438	-0.0367382	-0.414158	0.00319074	-0.504402	1.53865	-0.363248	0.594136	0.724327	-0.235397	0.759642	1.01112	1.18819	1.04225	0.381659	0.664809	-0.237356	-0.343006	1.40391	1.26563	1.00963	-0.235316	-0.438182	0.720177	0.685272	0.421829	0.327094	0.42603	-0.0446759	0.187134	-0.364319	0.674392	0.284841	0.198364	-0.165263	1.07331	0.629396	0.303883	-0.00945602	0.688328	0.112755	0.242484	0.360533	-0.563286	0.042634	-0.03848	-0.311396	-0.797535	1.06851
'NS8593 hydrochloride'	-0.0914399	-0.0109039	1.13199	-0.00513694	-0.383575	1.00251	-0.0586641	1.39567	0.841643	0.527781	1.68568	0.605161	1.22446	0.274041	0.81706	0.953764	-0.166129	0.64422	1.48706	1.23566	0.744373	-0.0167701	-0.140889	0.410644	-0.409498	-0.605207	-0.338807	-0.403045	0.976405	1.03047	-0.575131	-0.372915	-0.17338	-0.220557	1.30332	-0.4243	-0.30745	-0.879308	-0.542926	-0.389111	0.569969	0.22055	0.325418	0.151026	1.02695	-0.338967	-0.539196	-1.16134	1.35897
'MNS'	-2.13573	0.0933212	2.68528	-0.0114255	1.32664	-1.59438	3.66826	-8.35326	-9.36894	-5.00899	-8.16451	-11.4249	-5.34841	-3.94298	-7.88877	-7.6053	-3.40998	16.3547	-12.001	-17.1734	-9.68876	-2.97188	16.1071	-3.41508	4.01978	-3.75786	5.53521	2.4783	1.07962	1.28082	0.435656	1.71488	7.18179	2.1168	-0.715503	-2.26538	-7.08727	-4.26583	-7.11556	-4.41683	15.1058	-1.49331	-2.79542	-0.971445	-1.04904	-1.45567	-2.83775	-5.36923	-12.4488
'Fluspirilene'	-1.12861	-0.0431094	0.973893	0.00213309	-1.12434	1.69134	2.72763	1.20841	0.801055	0.283724	0.369671	-0.553467	0.38248	-1.3675	1.74811	0.430314	2.52119	0.301214	3.62847	3.07503	-0.378051	3.11018	-0.311119	-0.988977	-0.574063	-1.23725	-0.661372	-0.944134	0.643522	0.0962437	-0.594255	-0.0488466	-0.0849286	-4.69691	-1.30332	-1.15623	-0.965834	-1.41073	-0.853109	-1.18525	2.49712	-0.508262	-0.486364	-0.329302	-0.434153	-0.548384	-1.08731	-0.490733	2.63024
'N-Methylhistaprodifen dioxalate salt'	0.801121	-0.0491278	1.5862	-0.00305822	-1.21306	2.38724	-0.288056	1.69951	1.47999	0.121423	1.89696	1.51337	1.44011	0.822137	1.31649	1.58721	0.0316614	-0.64422	2.21347	2.02803	1.50529	0.31631	-0.705451	0.628036	0.591307	0.0827756	-0.419738	0.403451	-0.025336	1.15801	-1.64069	-0.491355	-0.225423	-1.94063	-0.899553	0.484937	0.359722	0.0362226	0.201188	0.437359	-0.22964	4.46019	-1.67423	5.57564	-1.61013	4.15959	-2.26118	-0.372913	2.27677
'Bexarotene'	-0.183382	0.0382092	-1.35401	0.00925275	0.485422	-1.04799	-0.499647	0.982396	1.09635	-0.106526	0.49547	-0.918881	0.906701	0.219466	0.916988	1.07192	-0.0922936	-0.727805	-0.298954	0.0975073	-0.341838	1.06182	-0.916315	-0.306912	0.416781	-0.791502	-1.75627	-0.809065	0.68373	1.86802	-0.499672	-0.777089	-0.919346	0.0221928	0.495789	-0.324298	-0.803322	-0.641862	-1.04664	-0.309999	-0.340329	0.586599	0.683034	1.76043	1.62878	0.563007	0.128987	-0.473089	0.562911
'Ibudilast'	0.19883	-0.00759973	-0.0689826	0.0015634	-0.397531	0.688357	-1.00947	1.03553	0.722319	1.03079	1.48669	1.25468	1.02024	1.47809	0.339252	0.945492	-0.785904	-0.727805	0.440281	0.470332	1.16964	-1.38488	-0.479829	1.14952	-0.653804	0.985832	0.0365452	-0.194154	-0.850401	-0.364496	0.816682	-0.391121	-0.139044	1.03621	-0.0920251	1.13423	1.22495	0.738435	0.950199	1.1749	-0.795478	1.18431	1.30342	1.69447	0.038451	0.777979	0.358183	-0.852504	0.714001
'Genistein'	-0.125572	-0.0161507	0.968425	-0.00242576	-0.198417	0.833221	-0.657661	0.0917012	0.714289	2.07025	1.60048	0.764613	1.10421	-0.146513	0.303458	0.776523	-0.894049	0	1.03277	0.829046	0.638048	-0.618982	-0.212433	1.74289	-1.73017	-0.421552	0.0828628	-1.10652	0.646599	-0.329689	-0.106155	0.758568	0.277624	-0.418921	-0.165263	-0.305059	0.0890485	-0.617207	-0.326283	-0.370305	0.340329	-0.11376	0.00389311	-0.829559	-1.03033	0.114971	0.279424	1.12925	0.749022
'Idarubicin'	-2.00089	0.343315	-3.02007	0.00929128	5.02756	-7.86892	-1.14587	-5.29719	-5.99835	-1.55113	-3.87112	-5.3198	-3.28532	-2.72869	-6.16889	-4.86678	-2.36562	2.09983	-7.67929	-7.378	-4.94865	-0.412853	2.04159	-1.20572	-1.20565	-1.59032	2.92022	1.64138	4.00567	3.82153	0.445915	1.66089	5.40213	3.21958	2.2949	-1.46088	-1.33797	-2.39976	-1.70241	-1.55125	2.9564	-1.17551	-2.05783	0.234814	0.225924	-0.699387	-1.24944	-1.39269	-7.74821
'Ebastine'	3.69935	-0.00439833	0.141532	-0.00025833	0.313279	0.249174	-0.632233	0.590154	0.552802	0.333263	0.824543	-0.116798	0.57304	-0.0680009	0.314794	0.672116	-0.503683	0.343006	-0.145179	-0.139188	0.532959	-0.405342	-0.174788	0.821502	-0.335418	-0.792302	0.0187036	0.137773	-0.258173	0.118215	-0.394165	-0.0413266	-0.187075	-0.220557	-0.0920251	-0.846988	-0.311228	-1.26939	-0.550459	-0.942069	0.682723	-0.213253	-0.45548	-0.113821	0.112563	-0.0377351	-0.465279	-0.605825	0.204972
'Diclofenac sodium'	0.201813	-0.00604362	0.828848	-0.00249479	-0.305634	0.722597	1.15477	1.27083	1.26386	0.397698	0.333076	0.267588	0.166831	0.805962	1.71043	1.14862	1.14457	0.301214	1.95883	1.23742	0.283382	1.08157	0.475144	-0.424895	-0.457848	0.966683	-0.980519	-0.343555	-0.365106	-0.419008	1.07691	0.344404	-0.663399	-1.30115	-0.826315	0.919791	0.705724	0.850446	0.61653	1.37663	-0.112755	0.528355	0.905704	1.24769	-0.0107298	0.271079	0.341332	0.374073	1.65925
'Cetirizine dihydrochloride'	0.245463	-0.00371935	0.927636	-0.00360499	-0.214262	0.659369	-0.130042	1.20897	1.53865	0.349371	1.3283	0.818912	0.670678	0.163738	1.31838	1.38129	0.469456	-0.769598	1.41073	1.38043	1.03965	0.12251	-0.724592	0.158044	0.0103574	-0.228259	-0.795122	-0.136556	-0.325556	-0.779005	-0.771747	0.744938	-0.624913	0.176171	0.311739	-0.747136	0.57998	-0.569478	0.00493636	-0.548716	-0.453084	1.67492	-1.44316	1.58063	-1.82278	0.836788	-1.9952	-1.22996	1.64122
'3,4-Dichloroisocoumarin'	1.60686	-0.0127096	-0.500272	-0.000162916	-0.259583	0.674291	0.214135	1.41395	1.21725	0.170962	0.617547	-0.105594	1.0021	-0.277045	1.09596	1.05817	0.756891	-1.45561	0.472083	0.785049	0.20488	0.695677	-1.45523	-0.0504756	-0.255954	-0.411699	-0.760025	0.628567	-0.0565559	0.0939771	-1.68196	-0.802578	-0.687108	1.25676	0.642265	-0.47957	-0.278231	-0.644231	0.0307894	-0.189743	-0.795478	1.40723	1.57089	1.77293	2.16798	1.27712	1.37631	0.75775	0.616855
'(+)-Cyclazocine'	0.732263	-0.0223171	1.09161	-0.00383038	-0.423001	1.24679	-0.560854	1.2654	0.932425	-0.219288	1.25111	1.3285	1.69204	1.37791	0.671892	1.23541	-0.685663	0.301214	2.39787	1.85509	2.09472	-0.903671	0.056734	1.49509	0.824398	0.351537	0.383622	0.805685	-0.450597	-0.341762	0.196977	-0.0670527	0.489706	-0.220557	-0.165263	0.264674	0.729926	0.249767	0.353589	0.133693	0.455149	-0.0866573	0.174577	0.455223	0.177141	-0.41771	-0.664971	-0.839136	1.7686
'Danazol'	0.255455	-0.0275603	0.817874	-0.00337614	-0.532175	1.54234	-0.288056	1.7268	2.29231	1.53381	2.40472	1.41569	2.20955	1.20995	1.7858	1.9824	0.0474713	-0.727805	2.64275	2.32526	1.98304	-0.353613	-0.715933	0.938922	-0.870557	0.0940183	-0.310255	-0.763906	-0.72518	-1.04043	0.112138	1.10178	-0.430364	-1.49951	-1.23008	-0.093121	0.635641	0.194832	0.204228	-0.00845396	-0.227574	0.629366	0.951258	0.37031	0.544121	0.0619325	-0.310127	-1.06236	2.52896
'CGP 20712A methanesulfonate'	0.0143052	0.0130438	0.16181	0.000260162	0.314551	-0.372762	0.00254282	-0.114936	0.166722	0.0408783	-0.706751	0.758068	-0.468692	0.140675	0.0461852	-0.00923776	0.617126	-1.07081	0.783242	0.831686	0.234217	0.482171	-0.635957	-0.23352	0.226243	0.00580031	0.623935	0.854764	0.0633477	0.11211	1.62522	-0.802578	0.38847	-0.0221928	0.569027	1.25876	-0.189344	0.901432	-0.546531	0.904694	-0.455149	0.644354	0.659047	1.29434	-0.216917	1.58401	1.40768	1.51775	0.555883
'1-Deoxynojirimycin hydrochloride'	-0.615061	-0.0164442	-0.455087	0.00312149	0.117363	0.449652	0.0713782	-0.93097	-0.930417	-0.219288	-0.487463	1.46647	-1.40608	-0.466914	-0.754816	-0.76084	0.113401	0	0.908213	1.0282	0.367781	0.435872	-0.715275	-0.0150328	0.895305	0.259987	2.34879	2.29537	0.255328	-0.242455	-0.978028	-0.536532	1.58469	-1.89624	-2.03761	0.420516	0.949339	0.686576	0.158198	0.476233	0.340329	-0.292666	-0.419953	-0.129811	0.904779	0.127936	0.00808843	0.31909	0.123253
'Dobutamine hydrochloride'	0.604736	-0.00420754	1.19244	-0.00365208	0.0165795	0.489876	1.14841	0.787027	0.645592	-0.267615	-0.0811968	-0.651073	0.0329188	-0.907968	0.99141	0.376715	1.24741	0	1.02782	0.927344	-0.405549	1.58318	-0.528361	-0.616477	-0.0500855	-0.684758	-0.500282	-0.0809879	0.26346	-0.200084	-0.616179	-0.153967	-0.342214	-0.882228	-0.826315	-0.587254	-0.345993	-0.591065	-0.560413	-0.919243	0.340329	0.0240593	0.266708	0.176615	0.574505	-0.0348821	-0.0867607	0.229921	0.974094
'R(-)-2,10,11-Trihydroxyaporphine hybrobromide'	-1.00819	0.0103613	-0.724108	0.00712794	0.200258	-0.530881	1.74359	-1.65847	-1.53463	-1.45326	-2.40472	-2.91969	-2.14371	-1.86014	-0.981018	-1.66014	1.30283	2.14162	-0.36562	-1.15149	-2.31244	2.91391	1.63336	-1.51712	0.308875	-1.1595	-0.366292	0.802304	1.3698	0.0325522	0.12361	0.603034	1.07563	-0.463307	0.384977	-0.725205	-1.15664	-0.728265	-1.24712	-0.878263	2.50125	-0.834204	-1.29713	-0.344597	0.0355109	-0.451997	-0.905063	-0.147058	-1.10936
'1,4-Dideoxy-1,4-imino-D-arabinitol'	1.06813	-0.0351915	0.46546	-0.00123622	-0.528153	1.67542	0.30077	0.194056	0.386867	0.429916	0.393974	0.936926	-0.234905	0.585592	0.244993	0.157904	0.791201	-0.384799	1.36408	1.28713	0.712952	0.711911	-0.602742	-0.16874	-0.161672	1.13776	0.418269	1.24916	-0.345683	-0.352377	-0.203175	0.0385425	0.442159	-0.418921	0.165263	1.02537	1.42115	1.04512	0.661646	1.03314	-0.340329	0.510453	0.71508	0.027557	0.338509	0.23854	0.316494	-0.181787	0.92894
'GBR-12909 dihydrochloride'	-1.00097	-0.113064	3.20923	-0.00786638	-2.18464	7.1029	2.09285	2.80846	3.20989	-1.19309	0.487463	0.745658	2.16185	-0.383804	3.60655	2.36459	2.29178	0.343006	4.6266	3.9545	1.67061	1.87742	-0.321194	-0.720632	2.49876	-1.55533	-1.3285	-0.0247419	-0.970855	-0.519751	-0.615872	-0.321938	-1.25925	-4.89527	-1.63384	-1.18602	-1.25047	-1.37802	-1.65103	-1.41144	2.0461	-0.452018	-0.732918	-0.291638	0.413242	-0.214012	-1.02976	-1.46716	4.38354
'Diphenyleneiodonium chloride'	-3.60388	0.11532	-1.34405	0.0122071	2.32741	-3.83419	5.32394	-8.34948	-9.22753	-4.11573	-8.49759	-12.4601	-5.43238	-3.95224	-7.33465	-7.87674	-1.83818	16.7813	-9.31768	-15.07	-10.4701	-0.0983168	16.7799	-4.04513	-3.59213	-3.97324	-1.08603	-2.22885	3.50259	1.98321	0.371676	0.897115	7.32357	-0.882228	-1.56061	-2.26538	-8.83575	-4.26583	-8.59733	-4.41683	17.7178	-1.4929	-2.81445	-1.11027	-1.41675	-1.47414	-2.86045	-5.25044	-10.5611
'Nefiracetam'	0.674099	-0.0151331	0.779478	-0.00487863	-0.117825	1.03928	1.15731	-0.238948	-0.504183	0.0408783	-1.06013	-0.863664	-0.738752	-0.679759	-0.213922	-0.64816	1.01271	0.301214	0.563423	0.124106	-0.983887	1.58081	0.530005	-1.01349	-0.378929	-0.309941	-0.262321	-0.547038	0.459709	0.64186	0.403174	0.559236	0.521826	0.81565	0.238501	-0.498893	0.115713	-0.595021	-0.364968	-0.608236	1.36545	-0.437657	-0.457586	0.0293038	0.163789	-0.357504	-0.42646	0.654337	-0.238454
'N-Methyl-1-deoxynojirimycin'	-0.98334	-0.00803745	0.405359	-0.0014643	0.18618	0.325411	-0.138942	-0.0800837	0.225381	0.738409	0.901736	-0.174756	-0.384717	-0.24321	0.135722	0.339763	-0.377121	0.686013	0.0040572	-0.275071	-0.058862	-0.180524	0.413346	0.148508	-0.94468	0.106362	-0.344543	-0.628837	0.241057	0.358505	0.0800203	1.15134	-0.0678666	-0.882228	0.569027	0.0469267	0.123121	-0.108141	0.146496	0.571052	0.227574	-0.0878898	0.0865325	0.213784	0.584858	0.075511	0.386303	1.08816	0.173904
'N-Desmethylclozapine'	-0.338403	-0.0231492	1.43282	-0.00289651	-0.379877	1.11166	0.507276	2.15492	1.75879	-0.462134	0.966919	1.00803	2.0575	0.0924281	1.73394	1.77282	-0.0184587	1.41382	2.23487	1.26402	1.10334	-0.67552	0.883352	0.814279	1.367	-0.568375	-0.69788	-0.322598	-0.0607783	0.532587	-0.0458405	0.667274	-0.465458	-2.16118	-0.495789	-0.764612	0.094594	-0.6586	-0.252894	-1.0341	0.795478	-0.127179	0.301075	-0.427641	0.474065	-0.521834	-0.607374	-0.496958	2.1166
'Dilazep hydrochloride'	-1.05999	-0.0267836	0.996538	-0.000780277	-0.213028	1.16148	1.37017	0.23001	0.578903	-1.33929	-0.471167	0.892086	-0.452792	-0.772292	0.814226	0.182825	1.17358	1.07081	2.11189	1.52593	0.0203392	1.61442	0.317979	-0.607859	2.74444	-0.200086	-0.0918416	0.0747682	0.329841	-0.131837	-0.436503	-0.0136531	0.177715	-2.58011	-0.753077	-0.553057	0.24054	-0.42453	0.188839	-0.0680333	0.795478	-0.295188	-0.173492	-0.757711	-0.0834216	-0.186037	-0.0786971	0.817276	1.05117
'Venlafaxine hydrochloride'	-0.326103	-0.0245978	0.70811	-0.00197216	-0.234305	1.04028	0.643675	-0.0388449	-0.748854	0.673974	0.0691865	0.299481	-0.221242	-1.49755	-0.190409	-0.329561	0.727879	0.0417927	0.637548	0.327143	-0.339439	0.944048	0.00848167	-0.209671	-0.7744	-1.02788	0.586235	2.02753	0.319996	0.490308	0.019735	0.642401	0.708259	-0.441114	0.238501	-0.918228	-0.761608	-1.33828	-1.1029	-1.15888	0.906167	0.41842	0.265811	0.352611	0.581837	1.10248	1.09843	2.19323	-0.112938
'Diacylglycerol Kinase Inhibitor II'	-0.622044	-0.0407233	-0.546017	0.00362042	-0.92743	1.55051	0.207778	-2.10124	-1.99543	0.706191	-1.03983	-0.194599	-1.82818	-0.650582	-1.70949	-1.78937	0.611829	-1.07081	-0.926195	-0.334755	-0.917177	0.431343	-1.17267	-0.406943	-0.976964	0.974463	2.5679	3.13418	0.104172	-0.955581	-0.74333	-0.802578	1.62288	0.418921	-0.165263	0.271983	1.4516	0.814256	1.23663	0.640332	0.340329	-0.352339	-0.989757	0.937163	1.31991	0.768398	0.24808	1.21129	-1.6395
'7-Cyclopentyl-5-(4-phenoxy)phenyl-7H-pyrrolo[2,3-d]pyrimidin-4-ylamine'	-1.63691	0.0092168	1.03231	0.00103615	0.0770368	-0.0476734	4.98358	-4.25074	-4.75377	-2.37874	-6.08886	-6.56276	-4.04109	-3.65994	-3.1448	-4.62853	1.51643	9.2943	-3.26429	-6.02619	-6.29322	2.89278	7.39898	-2.90419	-0.738309	-2.81736	-0.685851	2.03916	2.16944	1.25256	0.0457819	1.53312	2.43341	-1.91844	-0.899553	-1.81397	-3.48581	-2.3395	-3.79935	-2.63248	9.99882	-1.35372	-2.3908	-1.02392	-0.841819	-1.17011	-1.94266	-0.968029	-4.73839
'Efaroxan hydrochloride'	-0.585808	-0.0126514	1.30091	-0.00558495	-0.210277	0.761574	-0.214135	0.103319	-0.296085	0.251506	-0.138091	0.474673	-0.352917	-0.192755	-0.430678	-0.262208	0.113401	-0.769598	-0.00534413	0.0957176	0.0689142	0.18977	-0.645604	0.0174347	-0.191477	-0.139701	0.649727	0.696439	-0.180255	-0.386422	-0.613461	0.45	0.590872	-0.0221928	1.04603	-0.154662	0.139998	-0.238236	-0.170815	0.210018	-0.680658	1.46578	-1.39405	2.7191	-1.54305	1.65754	-0.491979	1.62371	-0.235184
'Guanabenz acetate'	0.652646	-0.0100309	0.464365	0.000979232	-0.175129	0.702182	-1.14841	1.78386	2.18747	0.916819	2.823	1.99878	2.03017	1.39077	1.55592	2.0765	-0.772701	-0.686013	2.69497	2.6003	2.2514	-0.517196	-0.840238	1.44305	-0.0697195	0.219425	-0.330687	-0.132636	0.0513106	0.4941	-0.417266	-0.703552	-0.291234	-1.25676	-1.30332	0.914094	0.0038566	-0.170889	0.0941978	0.687556	-0.682723	1.68609	1.70853	2.79539	3.11515	1.96964	1.46984	0.215082	2.78867
'(±)-Epinephrine hydrochloride'	1.44313	-0.0236824	0.762379	-0.00521136	-0.481746	1.60244	0.288056	2.32162	2.28628	0.625647	1.69397	0.971445	2.0257	0.0106587	2.26266	2.07102	0.807011	-0.64422	2.4514	2.16686	1.30583	0.339619	-0.577449	0.182424	-0.247383	-0.758107	-0.9501	-1.39288	-0.164413	-0.420647	-1.51495	-0.321597	-0.974215	0.639478	0.569027	-0.790955	-0.49047	-1.10404	-0.614782	-0.905598	-0.11482	0.992232	0.932413	-0.228646	-0.896989	0.667284	-0.0290784	-0.321802	2.50235
'(±)-Vanillylmandelic acid'	1.60746	-0.0145531	-0.406861	0.000878493	-0.371508	0.925676	-0.209049	1.20195	0.714289	0.413807	1.3892	0.376744	0.720615	0.718125	0.553174	0.714651	0.0975914	-0.384799	0.151757	0.199598	0.39524	0.102954	-0.541298	0.091144	-0.404987	0.108366	-0.467241	-0.517023	-0.49139	-0.331887	0.0104656	-0.0852587	-0.409305	2.33736	1.30332	0.552008	-0.0925908	-0.131377	0.0401246	0.519305	-0.340329	0.583069	0.783631	-0.363721	-0.367078	0.301894	0.354824	-0.0474666	0.328422
'Phenserine'	1.17752	-0.0215421	0.567369	-0.00245547	-0.306798	1.08048	0.790246	0.865321	0.671692	0.0730961	0.446865	-0.983069	-0.0532925	-0.90651	0.628541	0.21333	1.45841	-1.02902	0.587522	0.338128	-0.90301	2.03029	0.0465591	-0.940475	-0.687888	-0.483306	-0.977931	-0.457397	0.447791	0.489545	-0.0964435	3.03113	-0.263842	0.396728	0.972791	-0.298865	-0.175697	-0.498275	-0.359911	-0.600509	-0.342394	1.68286	1.38073	1.31841	1.1446	1.34715	0.679321	-0.0720563	0.37547
'4-Imidazolemethanol hydrochloride'	0.305094	-0.000649775	0.708936	-0.00235778	0.0237243	0.457968	0.146571	-0.131637	0.00322848	0.0730961	0.296481	0.152341	-0.584467	-0.487681	0.0226717	-0.0969965	0.208344	-0.0417927	0.907174	0.427935	-0.0990777	0.679334	0.578285	-0.295121	-0.135653	-0.618929	0.868396	0.257699	0.245849	0.140276	1.94103	1.11634	0.900692	-0.837843	0.165263	-0.783216	0.00778664	-0.828445	-0.418208	-1.03386	0.227574	-0.110106	-0.334477	1.7943	0.24747	0.573875	-0.0798066	0.20913	0.695444
'Felbamate'	0.890099	-0.00278918	-0.513362	0.00281248	0.108424	0.262964	0.931731	1.53371	1.98539	-0.105314	0.174686	0.44878	0.670678	0.412271	1.60116	0.949145	1.31334	-0.727805	0.649069	0.801057	0.0467362	0.576526	-0.777048	-0.639514	0.308064	0.515174	-0.813865	-0.965226	-0.897443	-1.05864	-0.0720486	0.537389	-1.10226	0	1.70708	0.873893	0.25411	0.757707	-0.134256	1.18804	0.340329	0.0677243	0.169366	0.721658	-0.462781	0.0853309	-0.409771	-0.211566	0.948327
'Lithium Chloride'	0.860753	-0.0158071	0.649316	-0.0029942	-0.197284	0.780951	-0.648761	-0.349966	-0.433478	1.14477	1.64108	1.83915	0.484592	1.07299	-0.600304	-0.0544614	-0.938871	0.301214	0.722942	0.414014	1.07961	-1.48352	0.0630377	1.5685	-0.55741	1.04995	1.6704	0.376815	-0.565957	0.106096	0.120816	0.388099	1.15545	1.03621	1.04603	1.3445	1.5432	1.43769	0.830537	0.633702	0.455149	-0.24165	-0.20874	0.191874	-0.0407554	-0.348863	-0.630806	-0.740639	0.0818969
'Fiduxosin hydrochloride'	-0.745104	0.0248382	-0.210071	0.00433184	0.500811	-0.993931	1.30515	-1.13823	-1.51054	-0.267615	-1.27541	-0.465091	-1.89402	-1.07928	-0.950892	-1.45605	1.37667	0.727805	1.33874	0.94697	-1.17488	2.63127	0.220433	-1.06953	0.103581	0.212423	1.14315	0.862605	2.17145	1.84524	-0.319864	0.284043	1.77649	-3.39576	-2.11085	0.0344506	0.746581	0.229196	0.325933	0.00849878	1.02305	-0.529268	-0.60718	-0.319084	0.152887	-0.0718294	0.144484	1.75122	0.069875
'Harmane'	-0.111338	0.0257158	0.764027	-0.00169486	0.252831	-0.117708	-0.718868	0.999373	0.916363	0.301045	0.934328	1.89586	1.19043	1.62969	0.602193	0.990715	-0.216249	-1.41382	2.19507	2.34121	1.86229	-0.490463	-1.20146	0.834608	1.09958	0.788626	0.573127	1.15803	-0.314503	0.944248	-1.35777	-0.802578	0.319411	-0.441114	0.642265	0.772585	0.972314	0.798876	0.679347	1.23681	-0.795478	1.26421	1.37767	2.72219	2.46468	1.13048	0.715356	-0.252139	1.98146
'Fusaric acid'	0.566086	-0.0104685	0.976348	-0.00473418	-0.409785	1.01303	0.223035	0.826211	1.3185	-0.381589	1.07642	1.11819	0.888565	0.690809	1.16104	1.17537	0.0685788	0.343006	1.39609	0.880207	0.78373	0.241029	0.340106	0.226562	0.953378	0.210628	-0.593427	0.0831507	-0.431676	-0.447061	0.362486	2.46153	-0.395762	0	0.569027	1.21692	-0.406442	-0.0139325	-0.160646	1.43896	0.227574	0.0726162	0.418818	-0.241292	0.0630549	-0.121688	-0.035637	0.178207	1.35572
'(+)-Hydrastine'	0.564509	-0.014211	0.0758516	-0.000845177	-0.287926	1.00029	0.792789	1.25193	0.98506	-0.235397	0.682448	0.3148	0.988439	-0.0350342	1.28637	0.961175	0.756891	-0.0417927	1.14631	1.0637	0.795035	0.0338762	-0.601881	-0.0605592	0.321976	-0.612306	-0.225343	-0.246884	-1.04235	-0.277353	-0.652973	-0.314655	-0.64565	1.89624	1.70708	-0.0310733	-0.365502	-0.0527219	-0.744316	-0.254231	0.340329	0.0888478	0.442363	-1.03577	0.170318	-0.196829	-0.112266	-0.0566646	1.32379
'Flunarizine dihydrochloride'	0.686371	-0.0635051	1.0724	-0.00133583	-1.24683	3.09906	-0.144028	4.19395	3.84021	-0.54389	1.58018	0.646098	3.85276	0.805059	3.85249	3.83084	0.208344	-0.727805	3.61815	3.07336	2.3127	-0.124948	-0.401574	0.885362	0.951173	-0.931247	-1.86869	-0.51878	-0.661935	-1.00408	1.0231	-0.263678	-1.76357	-2.33736	-1.30332	-0.510396	-0.784277	-0.969967	-1.09265	-0.724799	-0.795478	1.98908	2.53942	1.73488	0.317748	0.868164	0.523931	-0.619564	4.34476
'Serotonin hydrochloride'	1.10603	-0.00779652	-0.422949	0.000921616	-0.0855823	0.670748	-0.0688354	2.18552	1.53062	0.657865	1.89296	2.0358	1.32434	1.67558	1.5851	1.53178	0.551196	-1.07081	1.70604	1.80184	1.77355	-0.602105	-1.12756	0.344266	0.113795	0.708352	-0.0876011	0.897894	-1.57255	-0.758515	-0.398533	-0.802578	-0.729305	-0.418921	0.569027	0.890102	1.22981	0.969906	0.55253	0.865122	-1.02305	2.32919	2.32344	2.33266	2.72118	1.56612	1.06607	-0.717216	1.83263
'cis-(Z)-Flupenthixol dihydrochloride'	-0.81977	-0.00566311	1.51359	-0.00175716	-0.0637354	0.742335	3.67207	-3.8475	-4.45289	-1.98849	-4.78486	-5.47644	-3.53948	-3.44363	-3.16275	-4.00433	1.32394	7.1858	-5.25404	-7.50343	-5.722	2.01505	6.53239	-2.32572	-0.666332	-2.24381	0.162276	0.238636	1.39269	2.44606	-0.185238	1.63541	1.8362	-0.264943	-1.23008	-1.3101	-3.02	-1.75013	-2.72824	-0.946311	7.94445	-1.07132	-1.9687	-1.03783	-0.282895	-0.630299	-1.40708	-0.842335	-5.76669
'Hexahydro-sila-difenidol hydrochloride, p-fluoro analog'	0.627792	-0.0171648	2.33235	-0.00600508	-0.634321	1.48986	-0.503462	3.28167	3.65018	-1.03079	0.991222	1.05777	3.46693	1.42051	2.68578	3.00727	-0.311191	-0.343006	3.4635	2.87454	2.2644	-0.405334	-0.224534	1.27539	2.14087	-0.398526	-1.15778	-0.0313671	-0.0296531	0.89952	0.351483	1.00938	-0.907165	-2.75628	-0.899553	-0.193046	0.0482619	0.384491	-0.546531	0.0937222	-0.11482	1.12896	1.49903	1.04416	0.354992	0.405098	-0.0451131	-0.813104	3.58905
'L-Glutamic acid hydrochloride'	0.171828	0.00808968	-0.284756	0.00168016	0.186557	-0.0376095	-1.00692	1.12091	0.855697	-0.559999	0.682448	0.395373	1.47415	0.0366933	0.641766	1.13014	-0.406134	-1.45561	0.905845	1.07595	0.718101	0.0246301	-1.06029	0.669795	0.870384	-0.66849	-0.503533	-1.04743	0.722534	1.00783	0.692476	-0.802578	-0.165656	0.198364	1.44979	-0.815041	-0.309377	-1.02733	-0.487051	-1.02634	-0.908233	1.97768	-1.0822	3.48177	-1.98263	1.32612	-1.78496	-1.21521	0.988167
'Imidazole-4-acetic acid hydrochloride'	0.344476	-0.0254266	1.71832	-0.00784269	-0.507254	1.54652	-0.286784	0.952077	0.989075	0.656653	0.942335	1.16479	0.418754	0.162181	0.855688	0.965794	0.266369	-1.07081	1.41007	1.6023	0.923497	0.640966	-1.18561	0.0915816	0.303681	-0.309288	-0.402987	-0.413591	-0.148454	-0.743366	-0.796586	-0.802578	-0.207464	0.198364	-0.165263	-0.56888	0.222335	-0.628793	-0.244769	-0.582369	-1.02305	1.99844	1.86289	0.288356	1.03583	2.45108	2.06543	0.512554	1.2443
'GW7647'	0.523959	-0.0224602	-0.506193	0.00121739	-0.376547	1.10543	0.154199	-0.0841398	0.0980257	0.836275	0.938331	2.22108	-0.434655	-0.259056	0.259163	0.0544614	1.08393	-1.45561	1.63013	1.92354	1.25755	0.206063	-1.45523	-0.141737	-0.0419943	0.0441326	1.51617	0.569617	-0.774066	-0.701782	-1.68196	-0.802578	0.498078	0.639478	0.569027	-0.517701	0.680205	-0.30436	0.362278	-0.2693	-0.340329	0.448791	-0.715123	2.48669	-1.60748	1.61143	-1.17212	-1.77475	0.984209
'Metolazone'	0.351178	-0.0161709	0.877767	-0.00428293	-0.313183	0.88367	0.883766	0.560248	1.02186	0.0358148	0.0963396	0.808814	-0.0422061	0.929153	1.18616	0.775573	1.05548	-0.185517	1.19011	1.03372	0.666201	0.477985	-0.341924	-0.223132	0.41873	1.51625	-0.347924	-0.149185	-0.677939	-0.838217	-0.119202	0.226067	-0.709779	0.705721	0.990008	1.00998	1.24853	0.535754	1.3053	0.978653	-0.312588	0.547872	0.70057	-0.177617	-0.0371118	0.416811	0.571835	0.329051	1.10682
'CP-91149'	0.641136	0.00565984	-0.598173	0.0021062	0.0991606	-0.0402667	0.290599	1.85624	1.92874	0.657865	1.308	0.513483	1.14049	1.08405	1.71893	1.55208	0.427241	0	1.4583	1.23969	1.22624	-0.597497	-0.274713	0.204042	-0.551006	0.404262	-0.561884	-0.448609	-1.21074	-0.339473	-0.103633	-0.1865	-0.956324	0.441114	0.972791	0.66754	0.532414	0.448708	0.0476303	0.72336	0.112755	0.344668	0.686928	-0.181891	-0.382908	0.0861394	-0.222472	-0.717583	1.90215
'DL-erythro-Dihydrosphingosine'	-1.96592	0.177957	-2.46164	0.00569143	2.8544	-4.53443	-2.52621	-4.38416	-5.57814	-2.50882	-3.79793	-6.12628	-2.17998	-1.70721	-6.04356	-4.04224	-3.6737	1.84041	-12.2962	-11.0303	-5.01154	-3.71725	1.43427	0.640058	0.043826	-0.545707	0.575755	1.27998	-0.326208	-1.00861	-0.0445092	1.73888	0.941912	7.05645	4.16724	-0.619355	-0.30738	-0.772972	-0.633048	-0.582102	1.24856	-0.963832	-1.54425	-0.850069	0.003158	-0.922975	-1.51705	-2.6176	-10.4234
'(±)-CGP-12177A hydrochloride'	0.857866	-0.0169771	0.902859	-0.00361762	-0.361436	0.927076	0.356891	1.54037	1.55672	-0.251506	0.402263	0.980477	1.03614	0.362227	1.31082	1.2179	0.683056	-0.259421	1.40146	1.11697	0.854978	-0.183968	-0.169444	0.147995	0.67978	0.0715947	-0.356661	0.966578	-0.538598	-0.527518	-1.46386	-0.613958	-0.522834	-0.441114	0.495789	0.00842683	0.537343	0.191229	0.137215	0.0699319	0.110689	4.57295	-1.88191	7.40803	-1.43716	4.70432	-2.28581	0.282269	1.43162
'DBO-83'	-0.377604	-0.0103279	-0.0251344	-0.00131359	-0.193208	0.613792	-0.0612069	-0.730041	-0.370805	-0.0730961	-0.507762	0.997335	-0.954402	-0.217208	-0.47214	-0.342555	0.155616	-0.0417927	0.934517	0.818473	0.41255	0.581807	-0.329524	0.0169739	0.456301	0.979076	0.955218	0.779995	0.25098	0.797946	-0.035678	-0.558617	1.01602	0	-0.495789	0.0639898	1.72946	0.3548	1.25096	0.28741	0.11482	0.115716	0.165131	-0.0644164	-0.358431	0.387621	0.793292	1.68067	0.230046
'Capsazepine'	-1.02085	0.0420379	-0.828246	0.00316199	0.840134	-1.35842	0.581197	-2.75305	-2.95317	-0.333263	-1.73857	-2.05629	-2.24582	-1.18421	-2.73575	-2.61391	-0.142414	1.02902	-2.97185	-2.93034	-2.58064	0.744526	0.964213	-1.30279	-0.840446	-0.128406	0.752032	-0.226467	0.870472	1.0427	0.396844	0.68044	1.76975	2.95464	1.44979	-0.186747	0.0378465	-0.390401	-0.153678	-0.126381	2.3885	-0.862959	-1.41335	-0.182758	-0.420538	-0.510254	-0.90377	-0.683117	-3.2857
'N,N-Dihexyl-2-(4-fluorophenyl)indole-3-acetamide'	0.464223	-0.0165773	0.193503	-0.00287023	-0.245394	1.22399	-1.00311	-0.150615	-0.431471	0.381589	1.13332	1.03186	0.300743	0.508786	-0.906596	-0.132017	-1.02061	-0.426592	0.567504	0.450278	0.749937	-0.334198	-0.30003	0.995414	-0.0580176	0.412774	0.939319	0.222142	0.456804	0.134912	-0.568941	0.0567486	1.38762	0.617286	-0.422551	-0.27095	1.13637	-0.167036	0.696215	-0.283658	-0.112755	0.218252	0.282402	0.223939	0.508482	0.00165894	-0.0867101	-0.689422	0.164471
'(2S,1''S,2''S)-2-(carboxycyclopropyl)glycine'	1.05812	-0.00532597	0.566334	-0.00373903	-0.0984524	0.615968	-0.503462	-0.597165	-0.0152749	0.495564	0.07319	1.11142	0.35068	0.381704	-0.26672	0.258554	-0.574911	0.0417927	0.605833	0.292791	0.704268	-0.341536	0.195016	0.770658	-0.034474	0.261601	0.5323	0.388984	0.0133938	-0.306864	-0.196653	1.26103	0.65884	-0.220557	-0.753077	0.117336	0.801701	0.106307	0.520678	-0.105676	0.453084	-0.00535192	0.0150299	-0.801729	-0.514149	0.262521	0.153511	0.28841	0.301472
'L-3,4-Dihydroxyphenylalanine'	1.13916	0.0242112	-0.217011	0.00107959	0.485599	-0.36299	-0.224306	0.354224	-0.144637	-1.17699	-0.515769	0.52993	0.734279	0.245664	-0.183796	0.149631	-0.382419	0	1.35942	0.973103	0.533283	0.242854	-0.0607604	1.01977	2.03467	0.225366	0.728608	3.38945	0.677338	0.0250573	0.172337	0.993538	0.985391	0.617286	0.238501	0.207558	0.488855	0.287387	0.280253	0.130193	0.793413	-0.00289239	-0.141001	0.91389	1.15476	0.0519846	-0.414814	-0.381994	0.519852
'Dihydrokainic acid'	0.163137	-0.0112912	-0.081884	0.000955546	-0.0702854	0.507015	-1.01201	0.575783	0.584926	-0.219288	1.03582	1.24413	0.702478	0.750611	0.0848131	0.650952	-0.654044	-1.07081	0.693809	0.91437	1.153	-0.750409	-1.04125	1.09171	0.784968	0.377814	0.464379	1.90273	-0.325243	-0.167475	0.0222564	-0.802578	0.291546	-0.0221928	-0.0920251	0.191112	0.519073	0.212516	0.310922	0.0692199	-0.682723	1.46898	1.18294	2.62842	2.02578	1.49951	0.718878	-0.599111	0.516061
'R(-)-2,10,11-Trihydroxy-N-propylnoraporphine hydrobromide'	-1.49778	0.00818021	-0.501643	0.00473669	0.0868916	-0.341818	3.91164	-3.6467	-4.22026	-1.14477	-4.1513	-5.52938	-3.67115	-2.23655	-2.88564	-4.13828	1.97533	5.65527	-2.47282	-4.51347	-5.14553	3.17467	5.3471	-2.54942	-1.7911	-0.343952	0.32461	-0.316243	2.12925	0.724448	0.568092	1.83927	2.49543	-0.683864	-0.826315	-0.222391	-0.738421	-0.242843	-0.477338	-0.118817	7.16137	-1.26925	-2.06935	-0.593122	-0.786808	-1.15019	-2.06141	-1.96787	-3.58508
'KRM-III'	0.474581	0.0199867	-0.788747	0.00261044	0.677184	-0.766201	0.21922	-1.54422	-1.32453	-0.641756	-1.42579	-0.686877	-1.59216	-1.28795	-1.36646	-1.45422	0.625031	-0.769598	-0.704792	-0.317395	-1.33061	2.40691	-0.976367	-1.03742	0.361599	-0.860575	0.569609	0.755524	1.01662	0.685938	-1.27631	-0.212701	1.46047	1.69788	0.569027	-0.591143	-0.82507	-0.666932	-1.04091	-1.00537	0.11482	0.00146897	-1.89706	2.69785	-0.477318	1.02787	-1.68069	-1.66697	-1.2491
'R(+)-SCH-23390 hydrochloride'	-0.11021	-0.0260143	0.217489	-0.00100584	-0.432695	1.13285	0.507276	-0.3721	-0.0353522	-0.738409	-0.865141	-0.93947	-0.670678	-1.35572	-0.0395726	-0.333318	0.946776	-0.769598	0.835223	0.575414	-0.608131	1.5567	-0.122307	-0.707233	0.60067	-0.883276	0.118	0.0388034	0.637765	1.11694	0.435236	2.20506	0.611101	-0.198364	0.0920251	-1.01829	-0.415612	-1.12769	-0.536954	-0.964451	-0.680658	1.61415	-1.35476	4.33136	-0.260944	2.15347	-0.79347	2.27624	0.351769
'Diphenhydramine hydrochloride'	1.22046	-0.0339309	-0.0150705	-7.23949e-05	-0.641605	1.54297	-0.869253	0.846968	1.14253	0.089205	0.698744	1.59455	1.55589	1.03974	0.588968	1.15603	-0.522184	-1.45561	2.02121	2.03524	1.53027	-0.0820224	-1.16396	1.24621	0.536042	0.348985	0.22027	0.890728	0.335595	0.543384	0.0691878	-0.802578	0.416884	-0.639478	-0.0920251	0.30008	0.598402	0.0973096	0.366529	0.48138	-0.682723	1.77079	1.60026	1.34334	-0.422525	1.57901	0.795505	-0.357689	1.6699
'R(+)-Butylindazone'	1.33234	-0.0290248	0.150324	-0.00200159	-0.642584	1.62716	0.286784	0.970705	1.34059	-0.251506	0.308774	-0.359762	0.384717	0.083266	1.15064	1.03229	0.777999	-1.02902	1.22417	1.32862	0.414546	0.93418	-0.937454	-0.257914	0.0724508	-0.262335	-0.788952	0.0954549	0.11448	0.0295452	-1.54638	-0.269726	-0.555517	0.441114	2.03761	-0.0836819	-0.1343	-0.143258	-0.381836	-0.0227962	-0.342394	1.55089	1.3552	0.494374	1.17959	2.02569	1.40172	0.484577	1.20122
'5,5-Diphenylhydantoin'	0.932469	-0.0277559	0.268923	-0.00178279	-0.593671	1.43938	0	0.31559	0.190815	-0.235397	-0.0649011	0.641002	0.0647192	-0.507138	0.0715879	0.204092	0.427241	-1.07081	1.33104	1.21947	0.19351	1.14181	-0.661856	0.0240428	0.474364	-0.132928	0.245808	0.337606	1.03251	1.31634	0.807437	-0.802578	0.692622	-0.639478	0.238501	-0.563266	0.424024	-0.732348	-0.0792408	-0.439732	-0.682723	1.63686	1.43213	2.40059	2.37993	1.85348	1.64228	0.969	0.740796
'1,10-Diaminodecane'	0.396423	-0.00463605	0.564641	-0.00349553	-0.123998	0.652278	0.212863	-1.43994	-0.98506	0.089205	-0.528062	0.68393	-1.19043	-0.568383	-0.676615	-0.758048	0.406134	-0.343006	0.139187	0.293923	-0.221758	0.641768	-0.671021	-0.245867	0.0983601	0.741494	1.47822	0.519456	0.181596	0.331933	-0.487994	-0.00348888	1.04874	-0.793457	0.0920251	0.6892	0.883039	0.294474	0.594309	0.22878	0	-0.0430596	-0.0186864	0.115222	0.190681	0.199665	0.358311	0.587655	-0.254595
'Ganaxolone'	0.321457	-0.0028896	0.0307483	0.000345123	0.0112319	0.335971	0.507276	0.785449	1.91871	1.63167	1.93756	1.63215	0.956639	0.273402	1.98187	1.60654	0.814916	-0.384799	1.48672	1.51265	1.15195	-0.218902	-0.833403	-0.0287866	-1.05155	0.134542	-0.504018	-1.24172	-1.15609	-0.898757	-0.71071	-0.580464	-1.11565	-0.617286	0.165263	-0.203877	0.534118	-0.571374	0.621292	0.00964057	-0.340329	0.773603	1.16539	-1.323	-0.238187	0.269554	0.647277	0.299136	1.87709
'Vanillic acid diethylamide'	0.713334	-0.0260073	0.639342	-0.0022284	-0.561652	1.50096	0.0751925	0.881344	1.03769	0.54389	1.11702	0.321088	0.268942	0.328539	0.73886	0.620447	0.464159	-0.769598	1.64923	1.6606	0.308473	0.828751	-0.764086	-0.17522	-0.587122	0.381824	-0.159518	-0.552176	0.852673	0.203023	-0.850904	0.526465	0.0314359	-0.198364	-0.422551	0.545058	0.425487	-0.192648	0.39413	0.420184	-0.680658	1.83419	-1.35476	1.85531	-0.903662	1.23149	-1.41244	-0.00587448	1.40755
'Cambinol'	0.591639	-0.0133771	-0.545408	-0.000949904	-0.262818	0.733663	0.141485	-0.0852411	-0.504183	0.804057	-0.0243027	-0.179155	-0.486829	-0.310728	-0.474029	-0.421938	0.398229	-0.686013	-0.806585	-0.518599	-0.880589	0.783376	-0.712413	-0.377192	-1.04259	0.112812	0.076437	-1.13856	0.76747	0.555412	-0.520196	-0.0339509	0.222739	1.69788	0.972791	-0.163823	0.765855	-0.173542	0.139286	-0.160064	0.225509	0.33011	0.242156	0.0269135	-0.180976	0.83483	0.249315	0.00487098	-0.874502
'Emetine dihydrochloride hydrate'	-2.17427	0.39429	-4.53992	0.0383691	4.85593	-9.56686	2.37074	-6.01095	-6.84723	-2.86564	-6.83621	-8.32509	-4.64481	-3.75806	-5.88621	-6.07534	0.0553762	5.09464	-7.10505	-8.18809	-7.51779	3.04813	4.57135	-2.76046	-1.35748	-2.45448	3.08872	2.93489	3.85805	1.39213	0.280037	1.32339	5.5201	-0.463307	-0.0187871	-1.65251	-2.59715	-2.41945	-3.44139	-2.3681	8.06134	-1.33852	-2.50333	-0.340225	-0.71781	-0.894587	-2.00317	-2.72843	-7.96363
'Ellipticine'	-0.887039	0.0769635	-3.19746	0.0166057	1.5396	-3.24199	0.428269	-3.05889	-2.73704	-1.01468	-2.7621	-1.83281	-2.69973	-1.16797	-2.6566	-2.6065	0.121306	0.727805	-3.19882	-2.9664	-2.61883	0.897809	0.340612	-0.975715	0.265758	2.81687	1.67808	0.757146	0.883971	2.2196	-0.168399	1.29771	1.76214	0.220557	-0.238501	2.98793	1.69153	1.75839	1.08804	1.61737	0.908233	-0.652839	-0.942682	-0.289458	0.652754	-0.104715	0.148305	1.5838	-3.63229
'JFD00244'	1.74063	-0.0219795	1.78073	-0.00421126	-0.347171	1.40892	0.0751925	1.51453	1.72868	-0.089205	0.779941	1.96911	0.938502	0.464438	1.58888	1.52254	0.464159	-1.1126	3.09436	3.06097	1.51027	0.812168	-1.23802	0.260369	0.988757	-0.000644294	-0.361749	0.321787	0.361816	0.297752	-1.44451	-0.544052	-0.185768	-1.47732	-1.23008	-0.0298633	0.226735	0.0316663	0.148002	-0.0275575	-0.453084	1.75325	-1.4137	1.41573	-1.79281	0.972336	-1.78543	-0.390741	2.84173
'Ethosuximide'	0.378163	-0.0179954	0.950292	-0.00474045	-0.298722	1.05174	0.223035	0.948021	0.987068	0.349371	0.897733	0.689939	0.502729	0.0569282	0.767096	0.714651	0.448349	0	1.01675	0.947515	0.696283	0.177944	-0.514918	0.0172269	-0.135228	-0.30733	-0.135252	0.013656	-0.355026	0.385727	-0.614725	-0.0308315	-0.265964	0	0.972791	-0.356343	0.12073	-0.67368	-0.428135	-0.47432	0	0.188779	0.398078	-0.0446989	1.27232	-0.0299143	-0.0354008	-0.268656	1.14817
'6-Hydroxymelatonin'	0.72152	-0.00502833	0.362911	-0.00119034	-0.0113169	0.465473	0.067564	0.515016	0.312147	-0.153641	0.308774	0.12791	0.200868	-0.104863	0.174349	0.134809	0.464159	-0.64422	0.0799691	0.241153	0.414582	-0.212367	-0.737451	0.0463275	0.373868	-0.0337485	0.710475	0.662502	-0.867453	-0.76159	-1.67211	-0.373467	0.00726265	0	0.642265	-0.211242	0.181331	-0.575273	-0.0572885	-0.121695	0.565838	0.31097	0.00275211	2.21847	0.250592	0.690067	-0.578921	-0.777656	0.115031
'N-Methyl-beta-carboline-3-carboxamide'	0.53882	-0.0151315	1.0384	-0.00331719	-0.337546	1.09251	0.0624783	1.57577	1.6921	-0.7223	-0.674159	-1.22516	1.7216	0.477179	1.14309	1.18836	0.290084	-0.686013	0.325215	0.417145	-0.148561	0.23954	-0.71054	0.380945	0.163828	0.0551248	-1.1991	-1.03337	0.295497	-0.232625	-0.472623	-0.269726	-0.86443	0.220557	0.569027	0.456375	0.0346918	0.526779	-0.209016	0.0861727	0.225509	0.775942	0.647193	0.241255	-0.408519	0.717373	-0.318205	-0.892394	0.585432
'Hexamethonium dichloride'	-0.811407	0.0302429	0.554924	-0.000370416	0.278093	-0.706302	-0.717596	-0.843187	-1.0638	-0.203179	-0.211281	0.217952	-0.970302	-0.656039	-1.14498	-0.799618	-0.129211	-1.02902	0.456717	0.734049	0.463818	0.512941	-0.929454	0.144822	0.265888	-0.612406	2.15974	0.846922	0.170794	0.0599101	-1.53459	-0.500786	1.78306	0.0443856	3.47052	-1.29159	0.262581	-1.51179	-0.219831	-1.74689	-0.682723	0.997124	-1.2612	3.41889	-0.825442	3.50894	-1.94981	-1.08099	-0.230053
'Fusidic acid sodium'	0.733222	0.0245575	-0.261358	0.000114629	0.432041	-0.488625	0.21922	-0.816246	-1.11041	0.690082	0.0568942	0.508463	-1.14049	0.164998	-1.2025	-1.17537	0.361311	0	-0.549689	-0.406202	-0.354789	0.532768	-0.374334	-0.434268	-0.63923	1.20033	1.44829	2.23926	-0.361841	-0.341694	-0.473044	0.721015	1.15169	0.639478	0.642265	0.925422	1.73176	1.39813	0.767452	0.500231	0.340329	-0.237269	-0.285133	0.260018	1.43524	-0.112667	-0.159906	-0.0889995	-1.12292
'Hydrochlorothiazide'	0.640102	0.00439985	-1.15742	0.00433365	0.182466	-0.0392612	-0.508547	-0.944589	-1.3611	0.787948	-0.401981	-0.0981246	-0.171304	-0.673588	-1.473	-0.966656	-0.369216	-0.301214	0.145477	-0.0543795	-0.649099	0.858546	-0.0906078	0.473532	-1.00673	-0.0749992	1.2929	0.127363	2.2428	1.35564	0.204828	0.819555	2.03571	1.47732	1.37656	-0.026488	0.337604	0.0865435	0.00759932	-0.882297	0.453084	-0.0674791	-0.547274	0.0502349	-0.0957621	0.297779	-0.20822	-0.759133	-0.779893
'Furosemide'	1.16005	0.000848357	0.0102377	-0.00135179	-0.0378189	0.245606	-0.215406	0.202994	0.247466	0.884601	0.763645	1.55166	-0.169067	0.908116	-0.216756	0.162523	-0.427241	-0.384799	1.39929	1.31102	0.764563	0.0705377	-0.518134	0.659787	-0.390343	1.32842	0.652591	0.34342	0.583323	0.705484	-0.0562574	0.0931607	0.905079	0.837843	1.70708	0.729577	1.78288	0.892612	1.24203	0.822258	0.227574	-0.0917	0.0223325	-0.949932	-0.451031	-0.249115	-0.303573	-0.379983	0.812539
'JS-K'	-3.01891	-0.075884	4.2556	-0.00825308	-1.94726	3.54819	5.77891	-5.49772	-6.15826	-2.23255	-6.71842	-9.3485	-4.24307	-3.7529	-4.40009	-5.97931	1.64039	10.7081	-6.60574	-9.21138	-8.07043	2.8437	7.82878	-3.29548	-3.20951	-2.87797	0.845749	4.64793	1.86595	1.02603	-0.125229	0.908809	2.97711	-3.24178	1.04603	-2.01868	-3.53507	-3.41625	-3.8021	-3.33586	13.7466	-1.41482	-2.68815	-1.11974	-0.948928	-1.33002	-2.56684	-3.89147	-7.38559
'5-Fluorouracil'	2.22893	0.00661789	1.8	-0.00668851	-0.229505	0.588294	1.15604	2.02638	2.62776	0.804057	1.63708	0.920633	1.62396	0.445231	2.55951	1.92052	1.55335	-0.384799	2.27336	1.81482	0.933835	0.613057	-0.288358	-0.27962	-0.544402	-0.247668	-1.07854	-0.815149	-0.853265	-0.24176	0.751242	-0.54041	-1.23598	-1.08059	0.899553	-0.470212	-0.0444024	-0.787644	0.18736	0.0181244	0.340329	0.277632	0.600283	0.0996646	-1.01895	-0.107732	-0.5245	-0.605086	2.75832
'(±)-7-Hydroxy-DPAT hydrobromide'	0.877555	-0.0222724	0.604563	-0.00350887	-0.392338	1.36525	-0.284241	0.908011	0.867744	-0.608326	-0.00800689	0.390329	0.768316	-0.0534044	0.631375	0.89103	-0.113401	-0.426592	1.20324	1.20109	0.744817	0.105463	-0.862822	0.560365	1.39052	-0.136294	-0.170866	0.298127	0.427062	-0.598681	-1.41483	-0.595029	0.00939536	-0.24275	0.311739	-0.12245	0.229514	-0.367934	-0.0891406	0.260594	-0.340329	0.520538	0.65144	-0.204928	0.619634	0.101619	0.117478	-0.518831	0.804315
'5-fluoro-5''-deoxyuridine'	0.46416	-0.017707	-0.186485	9.04028e-06	-0.170899	0.793744	0.58374	-0.332439	-0.211326	0.982467	0.288474	0.448473	-0.253042	-0.163769	0.0272921	-0.0562883	0.543291	0.727805	1.06832	0.595052	0.266511	0.343073	0.371093	-0.143261	-0.934682	0.166284	0.525008	0.836512	0.107625	-0.422083	-0.076771	0.921312	0.591897	0.24275	1.63384	0.103521	0.490394	0.00511959	0.230377	-0.0463491	0.795478	-0.360172	-0.286623	-0.355076	0.0273262	-0.263715	-0.148295	0.750595	0.417355
'L-165,041'	3.79964	-0.0165923	-0.122564	0.000104315	-0.297482	1.044	-1.59193	1.19707	1.20922	0.559999	1.62078	1.76197	2.34346	1.5671	0.547506	1.48935	-1.38457	-1.07081	1.53109	1.59762	1.91476	-1.51889	-0.876315	2.40277	0.0373014	0.281684	0.143367	0.507559	-0.199221	-0.182556	0.523461	-0.802578	0.140659	1.25676	1.11927	0.412956	0.583751	0.401763	0.311541	0.90585	-0.795478	1.23118	1.27169	2.25537	1.8138	0.749725	0.195598	-1.09926	1.55606
'Furafylline'	0.712204	-0.0111519	-0.0112885	-0.000951148	-0.232772	0.794844	-0.425726	0.810813	0.91034	1.03079	0.645853	1.87679	0.402854	0.624788	0.772764	0.976859	0.0316614	-0.727805	1.37086	1.40986	1.23058	-0.390265	-0.799352	0.466188	-0.391395	0.255651	0.0997097	0.0298802	-0.286701	-1.07233	-0.140986	0.202397	-0.150667	0.418921	1.37656	-0.285031	0.505045	-0.558654	0.528803	0.00872116	-0.795478	1.17456	1.31413	0.337637	0.249779	1.6751	1.76051	1.26177	1.30541
'Histamine, R(-)-alpha-methyl-, dihydrochloride'	0.765645	-0.00614654	0.885088	-0.00373876	-0.150808	0.751239	-1.07322	0.420699	0.857705	1.43715	1.60048	2.52521	0.82049	1.0667	0.119662	0.737746	-0.545899	-1.1126	1.19782	1.4412	1.73009	-0.925868	-1.27257	1.12504	-0.474843	0.420359	0.793626	0.552041	-0.613826	0.384132	-1.54839	-0.675135	0.475162	0.0443856	0.422551	-0.186384	1.25486	-0.412933	0.902097	-0.605655	-1.13581	2.18726	-0.647563	2.17461	-1.29329	1.96443	-0.525844	0.352602	1.10731
'Ganciclovir'	0.450081	0.00128101	0.543844	-0.00193138	-0.0261133	0.418468	0.943174	1.09767	0.77897	-0.089205	0	-0.656173	-0.268942	0.792659	1.11391	0.541064	1.39248	-0.426592	1.55206	1.249	-0.492441	1.93004	-0.196358	-0.896615	-0.324159	1.26868	-1.08618	-1.29567	0.737221	0.924475	-0.413119	0.894228	-0.360613	-0.639478	0.715503	2.57777	0.783819	1.4607	0.618037	2.06307	-0.453084	1.65584	-1.27618	1.47798	-1.60299	0.962788	-1.82211	-0.46799	1.28842
'CPNQ'	2.53903	-0.036258	0.707791	-0.00445139	-0.791014	2.11658	-1.28989	1.17033	1.20721	-0.576108	1.22681	2.53717	2.09377	1.74723	0.716188	1.49579	-0.933573	-0.727805	2.38086	1.99465	2.38239	-1.20722	-0.391169	1.90584	2.19431	0.374168	0.548747	3.51721	-0.441385	-0.485797	1.06571	-0.0816175	0.465366	0.860035	0.238501	0.940464	0.513833	0.874282	0.139286	0.781308	-0.567903	0.895441	1.13909	4.36177	3.27671	0.547878	0.168094	-0.604477	2.13634
'NS5806'	0.582812	-0.0346073	0.48884	-0.00262757	-0.832813	1.80075	0.437169	1.04089	0.540322	-0.00744845	0.247876	0.237374	0.216768	-0.199463	0.796278	0.697141	0.762189	0.0835855	1.00427	0.703084	-0.0301756	1.10951	-0.0674681	-0.267386	0.415526	0.0794767	-0.66837	-0.464428	0.91507	1.72923	-0.55535	-0.4442	-0.188393	-1.08059	-0.165263	0.568925	-0.0415474	0.41932	-0.00472187	0.846731	0.338264	1.47631	1.10976	0.930004	1.47246	1.60371	1.00454	0.392751	0.541998
'GR 55562 dihydrobromide'	1.19329	-0.0601787	1.42757	-0.00687434	-1.52235	3.55894	0.57484	1.53528	2.00346	0.527781	1.308	1.02599	0.82049	0.138124	2.09776	1.89281	0.282179	0.686013	2.52214	1.91039	1.33421	-0.254561	0.204989	0.48655	-0.255228	-0.178226	-0.864541	-0.225656	-0.64175	0.065161	-0.192199	0.391787	-0.855926	-0.220557	-0.495789	-0.347239	0.398734	-0.00305089	-0.24902	-0.713037	0.567903	-0.0478843	0.333973	-0.370768	0.165931	-0.204166	-0.000798529	0.790409	2.37753
'8-Cyclopentyl-1,3-dipropylxanthine'	1.31782	-0.0191203	-0.344254	-0.000711334	-0.211133	0.895557	-0.637318	0.439126	0.766923	-0.446025	0.292478	-0.140496	1.07465	0.197713	0.566399	0.926051	-0.487874	-0.0417927	-0.193079	-0.0592054	0.877497	-1.1717	-0.490386	0.721922	0.72396	-0.604541	0.0502477	-0.0121691	-0.945096	-0.525206	-0.381426	-0.340144	-0.543882	0.0221928	0.495789	-0.893691	-0.134141	-1.2449	-0.359023	-0.980439	0.342394	0.22055	0.0454847	-0.272936	0.157252	0.0437009	-0.280218	-1.33928	0.169783
'R-(-)-Desmethyldeprenyl hydrochloride'	0.937536	0.00996943	-0.0112311	0.00100564	0.0272527	-0.0949154	-0.504733	0.583069	1.25583	1.46937	1.42579	1.38436	0.736516	1.13201	1.03004	1.20308	0.171426	-1.41382	0.606373	0.967453	1.15982	-0.55697	-1.35346	0.406744	-1.0151	0.7201	-0.176109	-0.958871	-1.0973	0.022768	-1.80572	-0.802578	-0.668434	0	-0.642265	1.22223	0.747197	0.755469	0.839873	2.27257	-1.25063	4.53178	-0.802277	2.86408	-1.37521	4.78008	-1.4487	0.0349894	0.931688
'S-(-)-Carbidopa'	0.533927	-0.00711368	-0.167697	-0.000669417	-0.273029	0.478423	-1.00565	-0.51474	-0.166722	0.349371	1.44609	1.55337	0.116893	-0.345658	-0.470251	0.125572	-0.698866	-0.727805	1.20565	1.36975	0.902995	-0.105534	-1.01027	0.913971	0.292645	-0.154586	1.0285	0.471594	1.24565	2.62497	-0.77217	-0.544052	1.12519	-0.639478	-0.569027	-0.61475	0.565875	-0.591718	0.012442	-0.764592	-0.567903	0.545472	0.594663	1.43987	1.94974	0.470538	0.574074	-0.179596	0.603263
'7,7-Dimethyl-(5Z,8Z)-eicosadienoic acid'	0.350513	0.00236355	-0.668812	0.00032938	0.192692	0.141445	0.504733	-0.189799	-0.148653	-0.0730961	0.113788	-0.279363	-0.203105	-0.452466	-0.224313	-0.346209	0.625031	0	-0.28401	-0.215321	-0.340191	0.103886	-0.309624	-0.396316	-0.178566	-0.143536	0.324203	-0.996053	-0.335235	-0.554717	-0.241508	0.366298	0.134859	1.0584	0.569027	-0.0332789	0.064217	-0.274668	-0.041604	0.0167304	0.680658	-0.172811	-0.281733	-0.795969	-1.07026	-0.0412792	-0.51306	-0.423235	-0.41493
'Chlormezanone'	3.00896	-0.00775779	0.778771	-0.00617197	-0.247484	1.11936	-0.498376	0.951049	0.762908	-0.966358	0.609258	0.782084	0.77279	0.294914	0.739804	1.01284	-0.348109	-0.426592	0.928234	0.94637	1.21912	-0.443209	-0.690035	0.614392	1.84406	-0.931098	0.0873741	0.503096	-0.863136	-1.14953	-1.15513	-0.303732	-0.12208	1.91844	1.78032	-0.672284	-0.836631	-0.960974	-1.18005	-0.793737	-0.340329	0.592595	0.869656	-0.0894593	0.78601	0.679627	1.12853	1.47269	0.981805
'Donitriptan monohydrochloride'	1.14342	-0.01814	0.597642	-0.00241121	-0.573065	1.20082	-0.209049	0.719525	0.568864	-0.267615	0.41027	1.13896	0.31888	0.366009	0.561676	0.590906	0.419336	-1.1126	1.57145	1.75205	1.07406	0.456031	-1.18865	0.0513918	1.03635	0.107553	0.308293	0.218355	-0.330217	0.0644886	-1.29611	-0.289167	0.174605	-0.220557	0.642265	-0.324405	0.380923	-0.758487	0.396874	-0.0040046	-0.680658	1.7865	-1.34003	1.4291	-0.783777	1.26195	-1.21725	0.302573	1.34696
'CNQX disodium'	-0.275999	-0.00618589	-0.649658	0.00141647	0.0820067	0.297173	1.23377	-1.42915	-0.441509	0.203179	-0.15839	0.247808	-1.72607	0.438223	-0.29968	-0.710032	0.741081	1.75682	-0.94833	-1.62494	-0.696178	-0.343594	1.49209	-0.708531	-0.160617	2.66018	0.434168	-0.164139	-1.50825	-1.49969	0.243771	0.400268	-0.0152281	-0.220557	-0.0920251	1.38071	3.1005	1.59258	2.9172	1.45314	1.25063	-0.578732	-0.572672	-0.903623	-1.05911	-0.615591	-0.751103	-0.373246	-1.21476
'Dipyridamole'	1.22785	-0.022946	0.704431	-0.00303988	-0.492681	1.76593	0.0815495	2.48998	2.39758	-1.19309	0.446865	-0.429374	2.17998	1.48908	2.40688	2.2981	0.345501	0	2.22713	1.70024	1.38927	0.269409	-0.00184857	0.350896	1.62985	0.0797684	-1.19407	-1.40816	-0.672959	-0.231099	0.345575	0.92076	-1.0944	1.0584	1.30332	0.438616	0.252565	0.286376	-0.0945479	0.717739	0	0.422243	0.834722	0.178907	-0.477105	0.0132153	-0.440186	-0.942989	2.79264
'Decamethonium dibromide'	-0.0581538	-0.000750905	0.0890025	-0.00171764	-0.0560051	0.391048	-0.285513	-0.449091	-0.643584	0.36548	0.174686	1.04103	-0.116893	-0.486586	-0.681339	-0.42473	-0.216249	0	1.20569	1.08093	0.688181	0.203081	-0.40036	0.405975	-0.0168387	0.0486357	1.72552	0.201725	0.435059	0.0545911	-0.427569	0.0761892	1.48144	-0.441114	0.311739	-0.707012	0.794928	-1.0226	0.695542	-0.693726	0.567903	-0.327545	-0.537174	-0.203219	-0.668112	0.11747	-0.341773	0.108862	0.291505
'Dipropyldopamine hydrobromide'	0.768482	-0.000411383	0.514193	-0.00242078	-0.0884024	0.376863	0.940631	0.741108	0.916363	-1.06301	-0.787948	-0.580735	-0.452792	-1.13667	0.94428	0.410874	1.32655	-0.384799	0.616279	0.637504	-0.510906	1.23284	-0.630312	-0.733385	1.33757	-0.328084	-0.569015	-0.321517	0.428901	-0.110652	-0.32632	-0.0197169	-0.56076	0	0.569027	-0.737114	0.00471424	-1.08086	-0.291768	-1.09863	-0.567903	0.840251	1.10432	0.15042	0.501632	0.911866	1.3701	1.29709	0.582841
'D-ribofuranosylbenzimidazole'	-0.346391	0.0492843	-1.53386	0.00800972	1.15904	-1.72987	0.0802781	-2.25199	-2.0561	0.916819	-0.702748	0.0774134	-2.19588	-0.811356	-2.02145	-1.95372	0.638234	-0.727805	-0.189042	-0.0706156	-1.12968	1.73772	-0.445778	-0.799873	-0.933921	0.377498	1.98502	2.40232	1.631	1.78229	0.921404	2.20871	2.43866	1.03621	-0.0920251	1.41326	0.291331	0.712661	-0.111603	0.830312	-0.112755	-0.0290402	-0.616506	1.98675	1.50915	0.920457	0.390842	-0.310881	-1.337
'Naratriptan hydrochloride'	1.51857	-0.0101214	-1.89414	0.00485126	-0.211671	0.745733	-0.718868	0.336421	0.453556	1.32318	0.467164	0.947314	0.568566	0.900738	-0.00755723	0.33611	0.105496	-1.79862	0.639874	1.10826	0.547439	0.345883	-1.59346	0.220933	-1.05794	0.821635	0.278522	0.238772	0.447293	0.2493	-2.51301	-0.802578	0.351868	3.15301	1.70708	0.49263	1.07262	0.586685	0.881625	0.401348	-0.908233	1.80043	-1.09447	2.38972	-1.47645	1.53322	-1.41809	-0.400815	0.610654
'2,3-Butanedione'	0.9447	-0.00415864	-0.0537551	-0.000239578	-0.144913	0.532576	-0.147842	1.09094	1.24579	0.219288	1.58418	0.976219	1.10645	0.843953	1.25341	1.3351	-0.142414	0.0417927	1.65548	1.43304	1.27558	-0.330484	-0.263876	0.606682	0.0956942	0.0933894	-0.2382	-0.913578	-0.579474	0.00315437	-0.507568	0.302885	-0.399423	0.220557	0.972791	-0.230109	0.752056	-0.0783338	0.0389139	-0.0767395	-0.11482	0.658468	0.872275	-0.212173	0.637569	0.477249	0.263359	-0.496845	1.78919
'Eliprodil'	0.388067	0.00293568	0.358396	0.00287855	-0.0620704	-0.0177478	1.30515	1.36137	1.9874	-0.381589	0.154387	0.0344188	0.337017	-0.517555	2.06669	1.35078	1.26062	0.64422	2.0964	1.63946	0.112018	1.27861	0.0872151	-0.672748	0.384682	-0.622792	-1.2885	-0.680891	0.353691	0.120459	-0.190967	-0.500357	-0.993517	-1.08059	-0.495789	0.0423046	-0.974311	-0.257938	-0.800542	0.761745	0.910298	-0.131504	-0.114968	0.0942398	-0.440392	0.0461389	-0.205394	0.782466	2.29425
'N^G,N^G-Dimethylarginine hydrochloride'	0.535507	-0.00988611	-1.3655	0.00554757	-0.0410167	0.35648	0.723953	-0.257852	-0.235419	0.381589	0.292478	1.01504	-0.418754	0.241151	0.0424065	-0.203127	0.675151	0.769598	0.913292	0.503719	0.371162	-0.199969	0.426208	-0.172812	-0.0992313	0.333305	1.09523	0.0523242	-0.374894	-0.651063	-0.199186	0.581889	0.393941	1.30115	1.15684	0.440413	0.81157	0.0441511	0.423911	0.138455	1.02099	-0.275818	-0.224684	-0.827466	-0.588624	-0.0314636	-0.0144701	0.717088	0.499227
'(+/-)-Anisodamine'	0.761264	-0.0171233	-0.02956	0.000451638	-0.17358	0.859021	0.0790067	0.959363	0.932425	0.00866046	0.816536	0.510488	0.686578	0.166383	0.891482	1.03229	-0.150319	0.64422	0.391925	0.103881	0.471081	-0.807701	0.11157	0.435553	0.331579	0.0763023	-0.603362	-0.636408	-0.345997	0.0127798	-0.368853	-0.0961824	-0.636737	-0.198364	-0.165263	0.0737155	0.55331	0.367927	-0.338309	-0.0741589	0.11482	0.29734	0.572358	0.0340843	0.759736	-0.21713	-0.199839	-0.71285	0.613234
'1,7-Dimethylxanthine'	0.424791	-0.0127496	-0.337724	9.90646e-05	-0.0195853	0.657934	-0.284241	-0.187872	-0.0333445	1.16088	0.918032	1.60474	-0.116893	0.871156	-0.25255	0.0683181	-0.567006	0.686013	0.687689	0.425414	0.775577	-0.791779	0.142178	0.662929	-0.640625	1.17045	0.902238	-0.180768	-0.323392	0.3842	-0.280736	0.140543	0.648046	-0.617286	0.569027	0.437604	1.67819	0.726189	1.42201	0.991251	0.227574	-0.124881	0.0110903	-0.633734	-0.107218	-0.27082	-0.267136	-0.426056	0.126867
'Epibestatin hydrochloride'	0.155807	-0.0256175	-0.235547	-0.000676739	-0.302729	1.26129	0.432084	-0.0125812	0.0433832	0.397698	0.174686	-0.037001	-0.80459	-0.291555	-0.129109	-0.314842	0.777999	-0.301214	-0.280017	-0.172869	-0.525568	0.792131	-0.284154	-0.665254	-0.597623	0.150436	-0.074273	-0.569482	-0.129959	-0.00604805	-0.556401	0.310281	-0.0199466	0.418921	0.311739	-0.223227	0.239682	-0.667293	0.497865	-0.115109	-0.00206524	1.09247	0.813931	0.045665	0.261308	2.94148	2.37556	1.7467	-0.497686
'N-Methyldopamine hydrochloride'	0.00269655	0.0044387	-0.0939043	0.00127362	0.0496472	-0.0678617	0.159285	0.352646	-0.0313368	0.0408783	0.194985	0.412046	-0.300743	0.0413402	-0.133832	-0.0526346	0.234749	0.727805	1.29904	0.903805	0.753654	0.286936	0.124761	0.392924	0.179583	0.764581	1.07503	2.42733	0.372646	0.241737	-0.467835	0.0249076	0.832135	0.198364	1.37656	0.301843	0.870556	0.0358651	0.74332	0.652523	0.567903	-0.239045	-0.0866875	0.328112	2.25261	-0.454447	-0.422393	-0.336735	0.767048
'5''-N-Ethylcarboxamidoadenosine'	0.227291	-0.0431546	-0.527059	0.000615767	-0.780171	1.77429	1.15604	-0.651122	-0.596972	-0.381589	-1.01552	-1.99894	-1.25626	-1.85971	-0.281731	-0.856871	0.983694	0.64422	-1.08047	-1.04443	-1.69717	1.74983	0.0448348	-1.30319	-0.675146	-0.943002	-0.319125	0.202942	0.291335	0.38658	-0.373472	-0.121671	0.166343	0.418921	0.972791	-0.311636	-1.04639	-0.79137	-1.08428	0.298222	0.797543	0.0233215	-0.0336883	0.195825	0.323999	0.249482	0.551563	1.15214	-1.03812
'RepSox'	4.40103	0.0271286	-1.32833	0.00199475	0.9827	-0.653525	-1.50657	0.373477	0.710273	0.559999	1.23481	1.31133	0.738752	0.840765	-0.0405172	0.682319	-0.677759	-1.79862	0.50054	1.03313	0.98284	-0.303831	-1.59346	0.911078	-0.14974	0.516599	0.236797	0.584895	0.770582	-0.00981816	-2.51301	-0.802578	0.291298	2.75628	0.972791	-0.0965463	0.889055	-0.280943	0.762286	0.0475357	-1.25063	4.06681	-0.925935	4.03224	-1.20741	4.86564	-1.85098	-0.388999	0.720345
'Glipizide'	2.51631	0.0353657	0.560603	-0.00407288	0.334493	-0.778632	-1.0783	0.280536	0.504183	0.349371	0.897733	-0.468073	1.32434	0.0749142	0.21959	1.05441	-1.75904	1.45561	-0.952616	-1.49769	0.630911	-2.20572	1.21794	1.95056	-0.736422	-0.635343	-0.308479	-0.283389	-0.993581	-1.48068	0.126122	1.14072	-0.473363	-0.0221928	-0.0920251	-0.825483	-0.175462	-1.34006	-0.208452	-0.804579	1.13581	-0.496563	-0.415457	-1.02707	-0.930241	-0.588721	-0.848193	-0.800523	-0.345231
'JX401'	0.146638	-0.00044971	0.370917	0.000322034	-0.176199	0.428113	0.360705	0.790257	0.920379	0.381589	0.64185	0.152369	0.0828562	0.152464	1.03004	0.710032	1.10765	-1.45561	0.852783	1.19412	0.066683	1.07185	-1.37131	-0.513422	-0.497366	0.373222	-0.61812	-1.11584	0.0372713	-0.447892	-1.17739	-0.802578	-0.587266	-0.418921	-0.165263	0.185105	0.476753	0.574323	-0.0281264	0.33545	-0.795478	1.30236	1.0789	1.23823	-1.11046	1.27323	-0.00845094	-0.611809	0.992287
'Hexamethonium bromide'	-0.319766	0.000959624	-0.0124373	0.00257838	0.142864	0.260211	1.02345	-0.312636	-0.194831	-0.170962	-0.227577	-0.699604	-0.534529	0.218277	-0.0715879	-0.199474	-0.435146	3.04526	1.18659	-0.0187522	-0.608136	0.980611	2.09648	-0.372423	-0.305768	0.325126	-0.689158	0.629242	1.30172	1.45133	0.00842616	-0.125312	0.82025	-1.12498	-0.422551	0.191279	0.784665	0.328072	0.3686	0.0628571	2.16299	-0.0792148	-0.0576486	1.10082	1.53551	-0.43272	-0.503166	-0.225993	0.859221
'DPO-1'	-0.796482	0.0388949	0.316874	-0.00107285	0.658652	-0.842586	-0.00127141	-0.537499	-0.338681	-0.121423	-1.22252	-0.24094	-0.389191	-0.580779	-0.490088	-0.377576	0.472064	-1.1126	0.403494	0.651795	-0.4561	1.12712	-1.08498	-0.20818	-0.0149994	0.286541	0.460493	1.09097	1.05204	0.480342	-0.984466	-0.416609	0.907429	0.176171	0.642265	0.22686	0.707339	0.55138	0.25588	0.547055	-0.227574	0.305362	-0.330554	2.29718	0.15256	0.755342	-0.413918	-0.706226	-0.295263
'Bendamustine hydrochloride'	0.707635	-0.00551537	0.793395	-0.00346895	-0.133723	0.78799	0.503462	0.875085	2.13885	-0.706191	0.544357	-0.377598	0.920365	-0.298388	2.012	1.63705	1.10765	-1.07081	2.20203	2.24545	0.357507	1.70395	-1.19923	-0.360235	0.625298	-0.649445	-1.38711	-0.509721	0.82082	0.0401377	-0.927516	-0.802578	-0.893382	0.220557	0.899553	-0.0994924	-0.674495	-0.375205	-0.612684	-0.488202	-0.795478	1.49346	1.75229	0.881453	1.67858	1.2764	1.3426	0.637333	2.22611
'Fenoterol hydrobromide'	0.770725	-0.0171184	0.382528	-0.00201233	-0.308347	0.942815	0.217949	0.498516	0.784993	0.836275	1.308	1.17647	0.518629	0.299421	0.982908	0.84946	0.654044	-0.727805	0.848582	0.859853	0.534772	0.135068	-0.697224	-0.069502	-0.505467	0.206731	-0.300511	-0.944404	-0.523404	-0.595652	0.159401	-0.56954	-0.514156	0.396728	0.238501	-0.108021	0.643201	-0.0929376	0.517665	-0.0341129	-0.567903	0.846862	1.0783	0.358407	-0.82868	0.411935	0.0757537	-0.89313	0.910059
'Valganciclovir hydrochloride hydrate'	0.0479198	0.0198494	-0.136444	0.000473984	0.311592	-0.294335	0.212863	0.179759	-0.0273213	-0.315942	-0.986936	-1.60674	0.0828562	-0.60923	0.0442958	0.0230944	0.216249	0	-1.05899	-0.924449	-1.065	0.728655	-0.223167	-0.430798	-0.107431	-0.507067	-0.953713	-0.225791	0.450285	1.09053	-0.174335	1.12954	-0.468481	0.374536	0.384977	-0.671139	0.0868103	-0.703011	-0.0972652	-0.69819	1.24856	-0.454859	-0.550783	0.241824	0.108797	-0.320375	-0.814968	-0.502092	-0.745406
'p-Fluoro-L-phenylalanine'	0.321679	0.0263049	0.161756	-0.00191936	0.47434	-0.508636	0.209049	0.376431	0.370805	0.625647	0.365668	1.50911	-0.219005	1.17575	0.650268	0.458889	0.640841	-1.07081	0.515028	0.764806	0.664896	-0.0450092	-1.16961	0.145537	0.0678052	1.65881	0.523591	0.202131	-1.08682	-0.653934	-0.749434	-0.802578	-0.175309	0	0.972791	1.07562	1.94779	0.741511	1.71417	2.06071	-1.02305	1.85741	1.72076	1.08332	1.74149	2.21411	1.8508	0.284166	0.254432
'Retinoic acid p-hydroxyanilide'	-2.66136	-0.0149387	-0.977328	0.0109726	-0.0366165	-0.36682	2.59377	-3.56187	-3.88481	-0.495564	-3.29016	-3.66013	-3.10147	-1.90725	-3.09106	-3.5492	0.134509	6.20724	-3.73705	-5.56852	-3.83726	0.459584	5.35399	-1.66037	-1.42121	0.0821795	1.40386	2.18342	-0.00525234	-0.0575528	0.12276	1.2515	1.99635	-2.38174	-1.81789	-0.631189	0.516371	-0.810877	0.791234	-0.432628	6.9276	-1.25936	-1.9891	-0.874876	-0.639298	-1.08885	-1.77698	-0.695569	-4.36586
'Esomeprazole magnesium dihydrate'	-0.389116	-0.000212739	0.986923	-0.00384169	-0.0850188	0.380066	-1.15222	1.05766	0.80507	1.50159	2.22603	1.87252	1.15415	0.149895	0.368434	1.09233	-0.785904	-1.1126	1.83052	1.93033	1.57105	-0.651025	-1.21333	1.52818	-0.810496	-0.326516	0.429131	0.792164	0.621186	0.634992	-1.37031	-0.263678	0.596359	0.595093	0.642265	-0.517178	0.151641	-1.02201	-0.194893	-0.435238	-1.13581	2.25635	-0.490407	3.66432	-1.31327	2.02809	-0.987252	0.375198	1.39075
'SR 142948A'	1.6204	-0.00507129	0.890661	-0.00485702	-0.296903	0.897313	-0.28297	1.76551	1.23575	0.592217	1.84407	0.871273	1.20856	0.645892	0.95845	1.16334	-0.537994	0.686013	1.01325	0.80417	1.07971	-0.867452	0.0485568	0.610316	-0.367034	-0.278677	-0.348652	-1.07907	-0.642794	-0.846489	-0.410657	-0.343547	-0.466837	1.30115	1.63384	-0.22012	-0.114638	-0.632049	-0.146227	-0.289308	0.227574	0.0623908	0.40537	-1.14155	-0.726399	-0.317249	-0.320083	-0.565131	1.4872
'Flupirtine maleate'	0.59643	0.0207718	-0.276734	0.00169981	0.232564	-0.126715	0.29187	-0.30267	0.0899948	0.235397	0	0.897557	-0.0828562	0.274233	-0.0753665	0.00644576	-0.303286	1.02902	1.47395	0.994877	0.584173	0.0407427	0.395827	0.318499	0.0245396	0.627567	0.776108	0.756876	0.281321	-0.200039	-0.270768	0.143947	0.877431	1.25676	1.04603	-0.0999763	1.27044	0.0023899	0.509245	-0.358766	1.02305	-0.448477	-0.326141	-0.750367	-0.285912	-0.520924	-0.371497	0.404731	0.877078
'5-Hydroxy-L-tryptophan'	1.25955	0.00930328	0.133576	-0.000787809	0.115953	0.00795837	-0.433355	0.446063	0.200854	0.592217	0.584956	0.701177	1.08608	0.753768	-0.0141698	0.459854	-0.596019	0.384799	0.17581	-0.21832	0.385404	-0.938678	0.575678	0.753322	-0.362814	0.477366	0.0320136	-0.060977	-0.17282	-0.254664	0.485352	1.10789	0.179317	1.03621	1.37656	0.602328	0.812105	0.049415	0.723602	0.617254	0.567903	-0.217921	-0.144976	0.203108	-0.445868	-0.27955	-0.780884	-0.967531	-0.00925682
'FPL 64176'	0.959248	0.0822615	-0.393986	0.00182277	1.3025	-2.07806	-1.7959	-0.391554	-0.108064	1.0469	1.58819	1.37018	0.536766	0.222611	-0.723745	0.35362	-1.59817	-1.1126	0.398786	0.834378	1.40643	-1.27795	-1.2627	1.88572	-0.619545	-0.196784	1.01995	0.247695	0.424955	-0.081813	-1.51871	-0.624158	0.990284	0.860035	0.569027	-0.107933	0.0659148	-0.181413	-0.164251	0.0183617	-0.680658	1.50433	-1.50946	0.584142	-1.03687	0.898998	-1.41574	-0.49523	0.131839
'5-hydroxydecanoic acid sodium'	1.52827	-0.000513131	0.518635	-0.00309555	-0.103114	0.452878	-0.0688354	1.29324	0.857705	0.36548	0.739343	-0.140428	0.82049	0.783984	0.596526	0.84946	-0.150319	-0.384799	-0.287796	-0.0841792	0.213306	-0.556861	-0.6853	0.324607	-0.612323	0.318923	-0.591472	-0.846651	-0.0873385	-0.38346	-0.413906	-0.402044	-0.686408	0.617286	0.715503	0.0408098	0.782121	-0.0893309	0.418208	-0.0084689	0.227574	0.0260208	0.292799	-1.09355	0.0440355	-0.459366	-0.54353	-1.09093	0.411341
'L-Glutamine'	0.120176	-0.00759754	1.52625	-0.00637836	-0.288618	0.90446	-0.870524	0.300541	0.564849	0.738409	0.901736	1.27108	0.468692	0.650061	0.269554	0.595525	-0.229451	-1.79862	0.485517	1.02329	0.725386	0.0578993	-1.59346	0.457275	-0.344017	0.56505	0.111691	-0.359779	-0.0517461	0.910989	-2.51301	-0.802578	0.0938127	0.198364	1.04603	0.15867	0.504352	-0.078926	0.824834	0.847887	-1.13581	2.25823	-0.993796	2.76278	-0.823739	1.67778	-1.08602	-0.529766	0.477767
'NSC 95397'	-0.599423	1.47949	-2.18921	0.013042	12.358	-14.3697	-2.38345	-6.5782	-7.39279	-3.46652	-6.36504	-10.2387	-3.55538	-3.44163	-7.68146	-5.72172	-3.03021	0.426592	-18.6948	-16.1693	-8.70654	-3.25964	0.622262	-2.24405	-2.1377	-2.30306	-2.9445	-2.85998	-0.487597	0.84797	-0.11877	1.64387	-1.69016	4.43196	5.37853	-1.94135	-2.291	-3.09086	-2.15332	-3.04845	1.58889	-1.11779	-2.02473	-1.12911	-0.580389	-1.05726	-2.13677	-4.16547	-15.3436
'Gallamine triethiodide'	0.370845	-0.0129444	0.151766	0.000253769	-0.124721	0.753054	-0.424455	0.0617307	0.3001	-0.397698	0.528062	-0.00116247	0.0351556	0.711407	0.132888	0.339763	0.0606739	-0.727805	1.51627	1.47291	0.39092	1.30778	-0.797985	0.129525	0.389651	0.897329	0.229607	0.106271	1.48647	1.06014	-0.134041	-0.467586	0.733327	0	-0.165263	0.808731	1.04247	0.392705	0.838339	0.931687	-0.227574	0.299759	0.391021	1.04355	0.655698	0.539066	0.193833	-0.0130819	1.01031
'IMID-4F hydrochloride'	-0.126564	-0.0138629	-0.856617	0.00424914	-0.162413	0.559601	1.58685	-0.46772	-0.110072	0.170962	-0.901736	-1.45614	-0.602604	-1.15954	0.394884	-0.361031	1.36346	1.07081	0.213387	-0.328629	-1.12663	1.35128	1.00771	-1.12672	-0.723056	-1.08169	-0.413781	-1.36989	-0.0607968	-0.278879	0.280148	1.19144	-0.237431	-0.441114	0.311739	-0.549164	-1.1524	-0.85914	-1.30692	-0.290228	2.72676	-0.827587	-1.23989	-0.770121	-1.20765	-0.620724	-1.19617	-0.59143	-0.0073876
'8-Cyclopentyl-1,3-dimethylxanthine'	1.07734	-0.0268882	0.370339	-0.00560555	-0.500257	1.50674	-0.577383	0.272075	0.479656	0.576108	0.325069	0.428039	0.800116	0.566128	0.276063	0.718408	-0.171426	-1.1126	0.179396	0.205914	0.255828	0.1356	-0.754213	0.551933	-0.497473	0.870491	-0.194625	0.874369	0.166397	0.354689	0.00982705	0.0203365	0.0577734	1.67569	0.715503	0.492115	1.13189	0.86908	0.516536	0.736383	-0.795478	1.15946	1.16986	2.10041	0.474192	1.25118	0.875878	0.0440434	-0.0753329
'2,2''-Bipyridyl'	0.983542	-0.0312558	-0.0367089	-0.00195305	-0.408135	1.49208	0.800417	1.04659	0.73035	0.7223	0.564656	-0.209829	0.182731	-0.250587	0.928221	0.639887	0.930966	0.343006	0.189294	0.110428	-0.165888	0.465004	-0.216686	-0.504479	-0.967661	0.014046	-0.850801	-1.11584	-0.212301	-0.139513	-0.463047	0.665875	-0.742321	1.91844	1.37656	-0.0322742	-0.0263618	-0.577526	0.0821725	0.0470611	0	0.235044	0.546831	-1.33701	-0.575381	-0.0540887	0.243816	0.31677	0.25392
'(±)-Chloro-APB hydrobromide'	8.70942	-0.0279094	0.0945334	-0.00274979	-0.435563	1.87065	-1.80226	1.12792	1.20119	0.625647	2.00675	1.62557	2.41153	1.26257	0.288344	1.43671	-1.81707	-0.343006	1.56185	1.14754	2.27759	-2.32007	-0.0400254	3.28456	0.0263515	0.0128594	0.711015	-0.0452935	-0.386992	-0.26676	0.562829	-0.55355	0.548661	1.78665	0.495789	-0.622241	0.563408	-0.913191	0.710607	-0.498792	-0.11482	0.700648	0.81071	1.12626	0.342212	0.277103	-0.285871	-1.22246	1.50526
'(±) trans-U-50488 methanesulfonate'	2.52857	-0.0387399	0.129002	-0.00323569	-0.879613	2.097	-0.512362	1.24354	1.26587	0.511673	1.3446	2.0767	1.37204	1.33127	0.938612	1.25851	-0.324394	-0.686013	1.61232	1.57499	1.72425	-1.27338	-0.777098	1.39924	0.262053	0.654504	0.377803	-0.531354	-1.07868	-1.10116	-0.727539	-0.335743	-0.16914	1.27896	0.238501	0.485546	0.980021	0.399395	0.811921	0.790489	-0.682723	1.72153	1.6258	0.0104412	0.535646	1.24002	0.78854	-0.6925	1.48019
'8-(3-Chlorostyryl)caffeine'	0.283055	0.00678723	-0.543259	0.0041611	0.24518	-0.0961314	-0.294413	0.154396	-0.308131	-1.66389	-1.4135	-1.65285	-0.184968	-0.0476816	-0.637043	-0.198508	-0.872941	0.727805	-1.00605	-1.57557	-0.933292	0.0296096	1.27766	0.553329	1.69512	0.373715	-0.228611	0.511343	1.01622	-0.232625	0.831788	2.44648	0.497241	0.198364	0.311739	0.365577	0.742269	0.705141	0.191557	0.660073	0.908233	-0.443558	-0.483842	0.230343	0.147007	-0.296268	-0.860859	-0.967412	-0.842396
'SP600125'	0.0187722	-0.011728	-0.832426	0.00267718	-0.0293804	0.31752	0.717596	-2.36899	-2.71897	-0.690082	-3.05858	-3.39631	-2.23216	-2.8275	-2.49831	-2.70618	0.962586	-0.426592	-2.40033	-1.87941	-3.31433	2.53695	-0.724592	-1.3383	-1.07826	-1.74428	0.942548	-0.412509	2.21455	1.44738	-1.20707	-0.172648	1.9792	1.91844	1.81789	-1.599	-1.54149	-2.25866	-1.56811	-2.08871	1.70371	-0.816202	-1.32136	-0.103628	-0.738303	-0.00101584	-0.459263	1.07871	-3.15897
'CX 546'	1.41549	-0.0390215	-0.323618	-0.00268639	-0.837852	2.19448	0.296956	1.18278	1.45791	-1.77786	-0.645853	0.219022	0.402854	0.349731	1.32499	1.15045	0.725271	0.0417927	1.6817	1.31823	0.825063	0.510381	0.0438748	-0.0549342	3.20611	-0.345512	-0.663991	0.55515	-0.293265	-0.384918	-0.165292	0.897172	-0.552066	1.27896	0.495789	-0.342305	-0.237221	-0.838969	-0.0202707	-0.232532	0.340329	0.058126	0.165935	1.52008	0.884667	0.734703	0.435328	1.36299	1.634
'Doxazosin mesylate'	1.17293	-0.0355767	0.767456	-0.00460138	-0.74772	2.11479	0.795332	1.23976	1.26788	1.06301	1.56789	1.13233	0.82049	0.809758	1.23546	0.81992	1.25271	-0.301214	2.38485	1.81967	0.814548	1.01237	0.206915	-0.360017	-0.576613	0.241007	-0.155582	-0.201861	-0.433841	-0.32585	-0.0988314	0.706383	-0.123559	0.617286	0.715503	0.487015	0.286943	0.149472	0.14203	0.822273	0.112755	0.364839	0.590531	0.625869	-0.487327	0.095803	-0.410067	-0.74312	1.96465
'P1,P4-Di(adenosine-5'')tetraphosphate triammonium'	-0.0566966	-0.0370883	-0.39315	-0.00103937	-0.595443	1.95243	-0.711239	-1.71876	-1.91469	-1.32318	-2.33153	-1.58442	-0.906701	-2.00348	-2.11193	-1.55853	-0.290084	-0.769598	-1.28288	-0.882117	-1.31642	1.24368	-0.838138	-0.297358	1.00528	-1.44709	1.12179	1.50388	2.46389	1.75502	-0.999306	-0.383838	2.04747	1.89624	0.569027	-1.33663	-1.22186	-1.85959	-1.46443	-1.52445	0.22964	0.612991	-2.26332	3.86567	-2.10585	2.03885	-2.2426	0.625662	-2.21923
'AC-93253 iodide'	-2.86465	-0.0696404	1.45245	-0.000587114	1.15462	3.49312	5.40168	-5.86803	-6.38844	-2.99573	-6.63722	-9.27892	-4.79462	-3.80867	-4.67616	-6.09661	0.946776	11.2601	-6.25479	-10.0031	-8.3765	2.52121	10.6736	-3.44637	-2.07056	-2.75814	-0.851398	-1.363	1.77612	1.67398	0.306431	1.47755	3.19923	-3.83687	-2.03761	-2.13941	-3.55002	-3.62926	-2.83376	-3.73744	13.4021	-1.42034	-2.63584	-0.883323	-1.04473	-1.27441	-2.55299	-3.81238	-7.28913
'SANT-1'	0.63041	0.0239804	-0.174202	0.00069582	0.446614	-0.493737	-0.144028	0.63332	-0.0980257	0.203179	0.349372	0.0407624	0.116893	0.0330772	-0.12722	-0.034159	0.266369	-0.686013	-0.247555	-0.241438	0.1554	-0.242734	-0.0970887	-0.110691	-0.276313	0.120139	0.369191	0.351667	-0.908498	-0.779027	0.274451	-0.637535	0.0359974	1.0584	1.63384	-0.347113	0.357795	-0.524537	0.220746	-0.190692	-0.00206524	1.19997	0.925611	0.432942	0.0556875	0.974977	0.286698	-0.871753	-0.147982
'(±)-2,3-Dichloro-alpha-methylbenzylamine hydrochloride'	0.856209	-0.0183283	-1.05365	0.00231059	-0.26765	0.854941	-0.281699	-0.282941	-0.85369	1.01468	1.33231	1.33251	-0.216768	0.449306	-0.935778	-0.650952	-0.377121	0.301214	0.15533	0.186309	0.797333	-1.28307	-0.228231	0.496983	-0.621489	0.724584	2.29151	1.03567	-0.91957	-0.800281	-0.229412	-0.642364	1.13586	2.1168	0.972791	0.503271	1.01371	0.0163475	1.03249	0.892827	0.11482	0.166396	0.223765	0.212136	0.274764	-0.137458	-0.35104	-1.00469	-0.24396
'N,N,N'',N''-Tetramethylazodicarboxamide'	0.546656	-0.0122083	0.419836	-0.00452136	-0.188298	0.912626	0.726496	-0.245409	-0.378836	-0.137532	-0.844842	-0.66728	-0.82049	0.0266705	-0.25255	-0.559539	0.807011	0.343006	-0.175351	-0.300648	-0.676884	0.7094	0.159166	-0.721713	0.0381319	0.69443	0.375381	-0.50188	0.0724771	0.347013	0.0957274	0.191283	0.22434	1.27896	-0.165263	-0.174762	1.2517	-0.285965	1.00034	0.0503985	0.455149	-0.200982	-0.0850463	-0.343867	-0.372087	-0.367935	-0.46237	-0.510589	-0.276057
'3,5-Dinitrocatechol'	0.0861369	-0.0111895	-0.0384363	-0.00369028	-0.255481	0.834206	0.792789	0.63978	-0.0859793	-0.203179	-0.471167	-1.03867	0.132794	0.762656	0.249716	0.215157	-0.150319	2.56821	-1.06411	-1.93267	-0.538376	-1.14351	2.28383	-0.147549	-0.380958	0.696821	-0.823338	0.544875	-1.34649	-0.891889	0.0193594	0.635728	-0.793396	2.53572	1.37656	0.984694	0.707104	0.821293	0.42636	0.948225	1.81647	-0.543965	-0.435932	-0.926387	-0.430301	-0.658332	-0.734881	-0.0268037	-0.845152
'Clodronic acid'	0.052855	-0.0103153	0.532665	-0.00427236	-0.173017	0.817401	-0.0688354	1.62609	1.58325	0.349371	2.01475	1.29141	1.15639	0.223741	1.37874	1.2917	0.493171	-1.1126	1.259	1.43664	0.800959	0.565132	-1.22321	0.0217717	0.198356	-0.348179	-0.552359	-0.284335	-0.259225	-0.0408555	-1.39999	-0.624158	-0.616687	1.47732	1.30332	-0.498947	0.106161	-0.44582	-0.222279	-0.220341	-0.908233	2.25671	-1.038	1.81873	-1.12345	1.70406	-1.11754	0.162289	1.53237
'Benidipine hydrochloride'	2.93821	-0.0504742	-0.302307	-0.00115071	-1.14952	2.84351	-0.433355	1.23894	1.06982	1.09644	1.73457	1.3133	1.23813	0.623736	0.588968	0.977824	-0.274274	-0.727805	0.410402	0.592411	0.933415	-0.734588	-0.901328	0.695512	-0.434045	0.0776508	-0.149699	-0.563397	-0.646153	-0.841147	-0.450839	-0.365632	-0.340821	4.21141	2.91837	-0.172769	0.51653	-0.0918148	0.43174	-0.489626	-0.455149	0.9012	1.08386	-0.785999	-0.103067	0.504725	0.31884	-0.692257	0.7995
'2,3-Dimethoxy-1,4-naphthoquinone'	-0.559845	-0.0591329	0.551453	0.000196106	-1.3415	2.68433	0.652575	-1.05065	-0.320178	-1.01468	-0.507762	-0.399256	-0.988439	-0.884293	-0.243103	-0.418284	-0.00264886	1.28844	0.969845	0.386008	-0.130844	0.256698	0.869983	-0.311146	1.25359	-0.637508	0.344732	0.636003	0.103735	0.014442	-0.867407	-0.0124345	0.791132	-1.30115	-0.422551	0.14235	-0.436971	-0.443387	-0.404084	0.476975	1.25269	-0.0590438	-0.236019	0.412915	-0.19863	0.0976862	0.0782782	0.971541	0.139385
'Etodolac'	0.527193	-0.00832211	-0.60409	0.00062791	-0.276812	0.673988	0.00381424	0.476658	0.306124	-0.54389	-0.117792	-0.474538	-0.284842	-0.806726	0.00188931	0.0821747	0.266369	-0.727805	-0.675911	-0.237234	-0.520955	0.596935	-1.04875	-0.304289	0.332917	-0.482242	-0.356297	-0.912091	0.524553	0.589615	-0.892572	-0.802578	-0.248231	0.220557	0.238501	-0.578023	-0.0368478	-0.792493	-0.539053	-0.684323	-0.340329	0.454787	0.606236	-0.828642	0.675439	0.696398	1.24431	1.72359	-0.44223
'1,1-Dimethyl-4-phenyl-piperazinium iodide'	1.4398	-0.0187638	-0.64572	0.000497578	-0.50071	1.1583	-0.791517	1.00748	0.696219	1.48548	2.07565	1.69786	0.620741	0.726422	0.223369	0.634303	-0.369216	-1.45561	0.456262	0.909023	1.08799	-0.712322	-1.4503	0.759868	-0.893714	0.684363	0.651922	-0.87491	-0.540038	0.193285	-1.65228	-0.802578	0.122258	2.1168	1.78032	0.214073	1.25834	0.00883433	0.841029	0.270917	-0.795478	1.1039	1.18545	-0.125067	0.833812	0.764566	0.646255	-0.594447	0.831591
'E-64'	1.09468	-0.0262448	-0.586287	-0.00307092	-0.371067	1.57394	0.215406	0.386948	0.100033	-0.333263	-0.235584	0.124225	-0.169067	0.274344	0.128164	0.0664912	0.406134	-0.384799	0.0559985	0.111511	-0.187195	0.558547	-0.555577	-0.195456	0.569292	0.711457	-0.042867	0.00189242	-0.0455737	-0.0249893	-0.199199	-0.20906	0.0210201	1.25676	0.569027	1.07636	0.652371	0.610813	0.633398	1.18994	-0.340329	0.490758	0.645525	0.287402	0.326499	0.28712	0.120431	-0.503204	0.102843
'GW9508'	3.73495	-0.0122656	-0.339874	-0.00320125	-0.294183	1.21783	-0.630961	-0.53715	-0.306124	0.219288	0.72705	0.245599	0.0351556	0.935857	-0.428789	-0.0803478	-0.0210659	-0.769598	0.952369	1.12512	0.692902	0.424418	-0.951683	0.485196	-0.228937	1.29749	0.910963	-0.0073011	1.01413	1.32915	-1.22687	-0.675135	0.935965	2.58011	0.899553	-0.0757438	2.18378	-0.280293	1.57586	0.15511	-0.225509	1.19109	-1.68381	2.25615	-1.49976	0.77065	-1.96228	-0.965142	0.270386
'GYKI 52466 hydrochloride'	2.619	-0.00454406	-0.925392	0.00098632	-0.0478909	0.558068	-1.87109	1.67737	1.34059	-0.0569872	1.11302	0.839643	2.22768	1.11618	0.761428	1.74694	-1.18148	-1.79862	1.02932	1.41011	1.70143	-0.961737	-1.59346	1.83195	0.382964	-0.0716925	-0.360714	-0.996458	0.378259	0.281123	-2.51301	-0.802578	-0.228921	2.33736	1.70708	-0.510204	0.300284	-0.881553	0.344254	-0.326729	-1.36338	3.25496	-0.0385853	0.950959	-1.06018	2.19609	-0.886128	-0.936463	1.20036
'Emodin'	0.555168	-0.0338326	-0.0940213	-0.00294633	-0.604052	1.82659	-0.354348	0.227331	0.235419	-0.820166	0.00400344	-1.18151	-0.132794	-1.18327	-0.0810345	0.0978582	0.0975914	-0.727805	-0.664178	-0.441158	-0.665459	0.61358	-0.430462	-0.42573	0.398225	-1.37955	-0.875347	-0.905331	0.696101	1.39814	0.965084	0.176909	-0.248632	1.27896	0.972791	-0.942398	-1.39949	-1.30238	-1.27448	-1.1711	-0.795478	1.07959	1.18162	2.20753	0.565371	1.74405	1.53959	1.0432	-0.30799
'4-Hydroxy-3-methoxyphenylacetic acid'	5.76644	-0.0138205	-1.57768	-0.00101884	-0.220295	0.874553	-0.503462	-0.330311	-0.203295	0.089205	-0.454872	-0.567036	-0.0532925	0.165558	-0.659714	-0.27048	-0.0474713	-1.1126	-1.03801	-0.511934	-0.465344	0.17719	-1.25776	0.0738213	-0.508174	0.741376	0.226279	-0.726319	0.454369	0.78659	-1.50387	-0.442098	0.369526	2.97683	0.899553	0.461129	0.76223	0.0783879	0.765946	1.10075	-0.795478	1.0121	0.959865	0.506362	-0.971449	0.788873	0.439638	-0.667767	-1.08737
'(-)-Eseroline fumarate'	0.542385	-0.00361788	-0.60753	0.000382269	-0.0901209	0.312051	-0.00381424	-1.58856	-1.78533	-0.413807	-1.84407	-1.78396	-1.34247	-0.728145	-1.71799	-1.56315	0.208344	-0.301214	-1.83742	-1.72358	-1.76254	1.24332	0.0537234	-0.658354	-0.479737	0.444079	0.7574	-0.0830155	1.03038	0.882891	-0.174824	0.899719	1.23157	2.73408	0.642265	-0.0774418	0.928056	0.406312	0.165489	0.0445103	0.453084	-0.203057	-0.459713	0.365554	-0.08025	0.313096	-0.102847	-0.0637774	-2.11931
'6-Hydroxy-DL-DOPA'	1.83296	-0.0312091	-0.928348	-0.00239368	-0.578028	1.7273	-1.30769	0.475832	0.522252	-0.462134	0.637846	1.11331	1.3221	1.08209	0.000944654	0.785761	-1.2237	-0.64422	0.945548	0.86226	1.81062	-1.79195	-0.497448	2.4478	1.5329	0.409498	1.14594	1.72197	-0.994534	-1.38979	-1.43635	0.121661	0.597978	2.33736	0.972791	-0.135285	0.876407	0.0818177	0.976616	0.205761	-0.569969	3.48458	-1.5474	2.80937	-1.07317	3.44603	-2.27379	-1.21423	0.702677
'S-(+)-Fluoxetine hydrochloride'	0.893321	-0.0293126	0.437504	-0.000384471	-0.589957	1.59722	0.00254282	1.04069	1.32453	-0.089205	0.23158	1.11135	0.736516	0.657264	1.24207	1.25572	0.179331	-0.426592	2.19936	2.0844	1.11809	0.287447	-0.793707	0.375187	0.562956	0.0910667	-0.367576	-0.622076	0.195968	0.25381	-1.31095	-0.423892	-0.231035	-0.220557	-0.422551	-0.124922	0.991118	0.140132	0.234897	-0.364624	-0.453084	1.70162	-1.26391	1.75916	-1.73953	0.660361	-1.62833	-0.475265	1.88534
'Hispidin'	1.737	0.00556257	0.0297672	-0.00421315	-0.0374254	0.396112	-0.289327	-0.435345	-0.772947	0.673974	0.07319	1.2008	-0.386954	-0.138898	-0.901873	-0.625066	-0.171426	-0.384799	-0.478563	-0.271754	0.257713	-0.733173	-0.737554	0.525158	-0.353999	0.874886	1.75684	2.38217	-0.596973	0.750211	-0.586499	-0.107106	0.946071	2.75628	1.04603	0.542882	1.17408	-0.180413	0.622502	0.446273	-0.227574	0.190219	0.223808	0.651854	2.43695	0.297072	0.550071	0.487012	-0.968403
'Fluphenazine dihydrochloride'	0.360935	-0.0110092	-0.463781	0.0036767	-0.109727	0.560536	2.0865	-0.625557	-0.61146	-1.79397	-2.98139	-3.01173	-0.691052	-1.65398	-0.189464	-0.991577	1.63509	1.41382	0.998486	-0.0518686	-2.44224	3.44452	1.59961	-1.35296	0.985004	-0.80551	-0.912148	0.575566	2.03305	2.22193	0.657375	1.53221	0.860849	-1.10279	-1.63384	0.456896	-1.15256	0.41501	-1.2826	0.531096	3.40742	-0.896724	-1.38351	0.53158	0.253613	-0.554759	-1.20441	0.0600525	-0.0949129
'Nelfinavir mesylate hydrate'	2.70916	-0.0397087	-1.2184	0.00417663	-0.68691	1.76954	0.217949	0.627887	-0.00925169	-0.592217	-0.397977	-0.872329	0.182731	-0.711626	0.202586	0.146839	0.712069	-0.686013	0.927281	0.983854	-0.524946	1.86044	-0.918543	-0.377021	0.265929	-0.602347	-0.374154	-0.381142	1.90332	0.703935	-0.779114	-0.533794	0.350966	1.87405	0.715503	-0.316236	-0.492861	-0.793085	-0.493346	-0.570845	0.112755	0.224638	0.0287132	0.377419	-0.248305	0.490909	-0.685945	-1.18596	0.640538
'Fenoldopam bromide'	3.32925	-0.00823272	-1.51513	0.00138448	-0.123481	0.74901	-0.279156	0.0182153	0.445525	1.19309	1.07642	1.18713	0.0329188	1.06835	0.124386	0.337937	0.0606739	-0.384799	-0.168564	0.0399378	0.417996	-0.137828	-0.785402	0.162865	-0.819225	1.26398	0.10568	-0.269733	-0.549403	-0.669845	-0.569253	-0.638723	-0.126912	2.35955	0.972791	0.391993	1.46294	0.090746	1.48243	0.548953	-0.112755	0.295575	0.33702	-0.452796	-0.229095	0.0743862	-0.0459254	-0.551695	-0.362739
'5-Hydroxyindolacetic acid'	1.6208	-0.0261033	-0.98501	-0.0010322	-0.603366	1.50915	-1.57922	-0.750523	-0.726335	0.219288	0.686452	-0.68599	0.0691927	-0.580149	-1.14592	-0.185617	-1.54805	0.0417927	-0.0370605	-0.392696	-0.138678	0.226432	0.678996	1.14594	-0.670336	-0.765285	0.351794	-0.0512428	2.58255	3.52457	1.38773	3.0916	1.51838	3.39576	0.972791	-0.714636	-0.250938	-0.768127	-0.843801	-1.22313	0.112755	-0.102246	-0.16324	2.15317	1.50359	0.67501	0.297021	0.437468	-0.352284
'Flutamide'	2.89951	-0.0123562	-0.7989	-0.0014108	-0.187574	0.947645	-1.37399	0.253245	0.787001	0.673974	1.58018	0.328343	1.35614	0.907856	0.0461852	0.970413	-1.80126	0.343006	0.0812587	-0.300582	0.612768	-1.53467	0.477524	2.53833	-0.712313	0.242058	-0.265141	-0.688733	0.62943	-0.141757	0.580135	0.512706	0.134295	2.95464	-0.0920251	-0.268361	0.730778	-0.566283	0.617741	-0.416654	0.340329	-0.116825	0.0194015	0.0935593	-0.852817	-0.306809	-0.766403	-1.29457	0.198637
'Hydroxylamine hydrochloride'	0.616778	-0.0181833	-1.36341	0.00141968	-0.481098	1.0811	-0.29187	0.115487	-0.306124	-0.559999	-0.219288	-0.766052	0.300743	0.053139	-0.380714	0.00923776	-0.741081	0.301214	-1.10955	-1.15659	-0.39433	-0.723596	0.222002	0.585021	0.234616	-0.0270449	-0.148618	-1.28039	-0.0702397	0.743457	0.856271	-0.354709	-0.0154703	2.1168	1.37656	-0.670125	0.647284	-1.04903	0.565766	-0.748559	0.795478	-0.405008	-0.360649	-0.686917	-0.637519	-0.659793	-1.02897	-1.43425	-1.07365
'Fluoxetine hydrochloride'	2.93457	-0.0588909	-0.792741	0.000436701	-1.29359	3.21719	-0.212863	2.05559	2.53497	0.18707	1.62078	2.6702	2.41377	1.53961	2.53505	2.65913	-0.369216	0.301214	3.49226	2.80807	2.68864	-1.10002	-0.00339267	1.47241	1.03742	0.189687	-0.397887	0.458614	-1.16372	-1.20942	0.682948	-0.423892	-0.755706	1.47732	-0.495789	0.367649	0.344307	0.16396	0.372178	0.542813	0.455149	0.0853467	0.507823	0.169543	1.15085	-0.358247	-0.458217	-0.463287	3.35161
'R-(+)-8-Hydroxy-DPAT hydrobromide'	1.20642	-0.0180391	0.152404	-0.00477785	-0.385417	1.20301	-0.281699	0.260807	0.308131	0.690082	0.702748	0.677477	0.80459	0.225697	0	0.328699	-0.508981	0.686013	0.851658	0.226309	0.783384	-0.780656	0.917328	0.636809	-0.559789	-0.15705	0.457082	1.10787	-0.556827	-0.544124	0.885531	4.37043	0.422782	1.69788	0.972791	-0.0306743	-0.0612093	-0.244807	-0.0437566	0.174199	1.36338	-0.557877	-0.579429	0.0332294	-0.166417	-0.650807	-1.0816	-0.974719	0.643609
'Guanidinyl-naltrindole di-trifluoroacetate'	1.17402	0.0114897	-0.857834	-9.93709e-06	0.145807	-0.183652	0.425726	-0.425655	-0.821566	-1.30707	-0.767649	-1.4369	-0.489065	-1.51511	-0.824617	-0.733988	0.253166	-0.343006	-1.60092	-1.57137	-1.3825	0.59577	0.212408	-0.504775	1.02095	-0.919904	-0.231015	-0.254861	0.167745	-0.640334	1.00288	1.22738	0.185026	2.75628	1.78032	-0.689009	-0.849731	-1.01769	-0.762045	-0.788842	1.02099	-0.329703	-0.496736	-0.0301704	-0.283339	-0.377852	-0.916812	-1.04793	-1.61837
'Imazodan'	1.03227	-0.0327072	0.633504	-0.00661601	-0.837713	2.14802	-0.359434	0.995041	1.18713	-1.0469	-0.142094	-0.534272	0.720615	0.741748	1.11674	1.27602	0.0395663	-0.686013	0.936435	0.765649	0.0939882	0.95215	-0.342358	0.15956	1.15662	0.645821	-1.07924	-0.591656	1.13654	0.397105	0.36117	-0.000942418	-0.517736	1.0584	2.03761	0.548428	0.741499	-0.0840707	0.494502	0.840605	-0.682723	1.66859	1.58337	1.08182	0.220648	1.1965	0.514191	-1.02239	1.07332
'GBR-12935 dihydrochloride'	1.7145	-0.0495146	0.775018	-0.00421157	-1.24276	2.96232	-0.286784	2.29138	3.17532	-1.19309	0.48346	-0.0769964	2.76333	0.732094	2.90065	3.04143	0.266369	-1.45561	2.50654	2.52743	1.38189	0.676332	-1.44042	0.576038	1.71597	-0.517697	-1.82173	-1.61772	0.663751	0.698684	-1.59291	-0.802578	-1.42075	0.176171	-0.495789	-0.27445	-0.24531	-0.0759077	-0.498188	-0.381829	-0.682723	2.28495	2.2878	0.0392371	0.359021	1.56739	1.13055	-0.0199131	2.6869
'R(-)-Isoproterenol (+)-bitartrate'	2.05975	-0.0111509	-0.373031	-0.00212742	-0.282547	1.05267	-0.506005	0.835075	0.995099	0.479455	0.991222	0.547889	0.752416	0.907389	0.720911	0.968586	0.0843887	-1.45561	0.37478	0.781976	0.56613	0.0667131	-1.4503	0.345373	-0.227763	0.68207	-0.47092	-0.44266	-0.171488	-0.234197	-1.65228	-0.802578	-0.477817	1.91844	1.37656	0.517429	1.05658	0.206837	0.527888	0.5219	-1.13581	2.38169	-0.659841	2.45333	-1.09348	1.68325	-1.38328	-0.702601	0.657013
'ML-7'	-0.679329	0.0307963	2.57617	-0.00646287	0.168386	-0.5683	-0.0897271	0.746175	1.44337	-0.0949744	0.526309	0.61679	1.04909	1.04486	1.44022	1.45843	0.24273	-0.81896	0.968469	1.01889	0.947377	0.0504335	-0.932175	0.369519	0.539547	0.218201	-0.890964	-0.153779	-0.102181	-0.0923004	-1.15239	-0.0373925	-1.03198	-2.45297	-1.5849	0.624924	-0.0460242	0.0206081	0.636544	1.00374	-1.00907	1.28048	1.29554	0.155535	0.33507	0.786	0.616967	-0.222154	1.25256
'TMPH hydrochloride'	-0.424407	0.0322838	1.58094	-0.00462515	0.250401	-0.691826	0.127479	0.502676	0.68569	0.077119	0.39694	0.193755	0.398202	0.035537	0.779538	0.758994	0.41378	-0.199638	0.458488	0.558048	0.542769	0.366132	-0.524955	0.0300673	-0.0547057	-0.836477	-0.76644	-0.336235	0.0606552	0.258798	-0.641773	-0.097646	-0.878258	-0.0939065	-0.160195	-0.29202	-0.653903	-0.47519	-0.922417	-0.339015	-0.239488	0.0889459	-0.148321	-0.323494	-0.149966	0.0737896	0.110504	-0.409556	0.44719
'3-Isobutyl-1-methylxanthine'	-0.203834	-0.0212681	2.12669	-0.00786488	-0.554801	0.995933	0.486387	0.913454	1.02288	1.79805	1.42003	1.60981	0.546379	1.41824	1.28047	1.0712	0.718961	-0.40948	1.64703	1.54798	1.13184	0.425645	-0.485071	0.207477	-0.35841	1.34312	-0.210217	-0.160191	-0.115345	-0.45626	-0.0680923	-0.285878	-0.497969	-0.16839	0.480586	2.12026	0.648512	0.779689	1.31214	1.93152	-0.817124	1.11408	1.26806	-0.179832	-0.13579	0.494324	0.681278	-0.281921	1.5105
'SC-236'	0.473793	0.0138987	1.02973	-0.00384927	-0.0108025	0.149086	0.458029	1.61274	1.44311	0.584472	1.09737	0.95021	0.900915	1.03432	1.56373	1.26307	1.05183	-1.0186	1.5935	1.58559	1.34022	0.145678	-0.575952	0.0158952	-0.0602322	0.436843	-0.461939	0.300603	-0.869145	-0.91445	0.7168	-0.111018	-1.12127	-0.0939065	0.528301	1.37256	-0.0530726	1.25014	0.143064	1.73777	-1.20102	1.77767	1.90517	1.08235	1.36692	0.965337	0.872836	-0.212624	1.60871
'Iproniazid phosphate'	-1.18315	-0.00192782	1.28107	-0.00356774	-0.00712347	0.14538	1.53458	-0.16006	-0.253759	0.937586	0.161333	-0.37593	-0.662784	-0.866083	0.472443	0.0567171	0.768253	2.24704	0.439543	-0.232643	-0.193809	0.665129	1.78492	-0.487458	-1.17822	-0.980419	-0.674824	-0.982047	0.0246258	-0.437863	-0.176224	1.18061	-0.636178	-1.02976	-0.20791	-0.971761	-0.912044	-1.39716	-0.258931	-0.918662	0.818916	-0.472684	-0.345569	-1.02555	-0.503514	-0.485835	-0.0491585	0.24255	0.219649
'4-Methylpyrazole hydrochloride'	-0.0949356	-0.0346462	0.932583	-0.00308123	-0.596197	0.886643	-0.382437	0.308731	0.238849	1.93444	1.61728	1.18957	0.797735	0.437856	0.336774	0.714337	-0.637265	0.81896	0.917058	0.595052	1.28314	-1.23864	0.587258	1.26175	-1.06109	-0.364188	0.601478	0.452954	-0.70137	-0.645296	-0.216154	1.13855	0.411811	0.0566648	0.848692	-0.719191	-0.170376	-0.653568	0.108365	-0.323757	0.0493308	-0.0995987	0.0784346	-0.36352	0.718465	-0.165028	0.310525	0.619105	0.739234
'm-Iodobenzylguanidine hemisulfate'	-1.10636	-0.00432595	1.59832	-0.00383001	-0.124025	0.0240496	-0.00474098	0.197517	-0.0150397	1.27285	0.855367	1.73301	0.00133022	1.50633	0.165823	0.275545	0.191867	-0.40948	1.1035	1.00773	1.05319	-0.145387	-0.597327	0.509579	0.299866	2.38723	0.821207	0.538811	-0.283657	-0.222431	-0.502262	0.0362329	0.511424	-1.5916	0.160195	2.29568	2.00022	1.70012	2.41505	3.04586	-0.817124	0.735663	0.602568	-0.0460446	0.546402	0.685302	0.813932	-0.136401	0.696411
'PD-161570'	-2.2875	0.0666412	0.586717	0.00186247	0.647139	-2.10788	2.89444	-4.07143	-4.60983	-2.56924	-3.79284	-4.09982	-3.48326	-3.23722	-4.19144	-4.54304	0.809887	4.37895	-2.42979	-3.67661	-4.27053	3.45042	4.75481	-2.56183	0.227771	-3.31182	3.02269	2.07754	3.15895	1.17514	0.192361	1.82611	6.13976	-0.430687	-0.432872	-2.50527	-3.75515	-3.60487	-4.01664	-3.28883	5.14223	-1.45494	-2.67022	-0.295793	-0.43156	-0.73085	-1.06735	-1.21707	-3.5722
'Imetit dihydrobromide'	0.417849	-0.00994172	2.37532	-0.00734639	-0.423582	0.489071	0.599732	1.69872	1.38269	0.0860467	0.519916	-0.146499	0.559604	0.831492	1.57612	1.23903	1.06263	-0.609118	1.8515	1.70469	0.717868	1.37871	-0.415175	-0.0499714	0.256461	0.130487	-1.06329	-1.14398	0.405266	0.869154	0.0722098	1.40627	-0.811952	-0.730225	0.20791	1.49218	-0.129969	1.09856	-0.368915	0.953189	-0.237696	1.02847	1.09133	-0.0484757	1.00387	0.562383	0.741344	0.416765	1.72267
'Molsidomine'	-0.272558	0.00485907	1.01934	-0.00285646	-0.113971	0.119986	0.467511	1.04678	0.856019	0.910803	0.700427	1.34196	0.265912	1.3045	0.904238	0.654168	1.06263	-1.0186	1.2132	1.36123	1.17831	0.0807491	-1.12185	0.0183772	-0.0957432	1.85045	0.2731	0.000340846	-0.9303	-0.760348	-0.536158	-0.325758	-0.594316	-0.205632	0.432872	1.96113	1.55088	1.53916	1.15628	1.87384	-1.20102	1.5646	1.5534	-0.360868	-0.0730954	0.876171	1.06586	-0.138029	1.17118
'Agomelatine'	1.62844	-0.00675328	1.55881	-0.00524724	-0.268461	0.404453	0.958464	1.22746	0.878902	0.25814	0.787486	0.845613	0.265912	0.399604	1.25782	0.78993	1.303	-0.199638	1.15147	1.10676	0.953895	0.338583	-0.238896	-0.124824	-0.0434825	-0.264142	-0.220907	0.380362	-0.976033	-0.629042	0.0977282	0.0385391	-0.69047	-0.918038	-0.480586	-0.155287	-0.0342835	-0.292205	-0.0198641	0.0384204	-0.239488	0.156856	0.0889994	0.0715102	-0.224417	0.142466	0.108651	-0.00839804	1.06254
'Metergoline'	-0.874578	-0.0730789	3.33204	-0.0106244	-1.41513	2.80419	0.958464	2.22292	2.18961	0.249212	1.30101	0.579197	1.30045	0.475594	2.60065	1.99344	1.44479	-0.609118	1.92445	1.80587	0.930117	1.35699	-0.432376	-0.206078	-0.0689222	-0.896216	-1.60407	-0.545426	-0.000271144	0.037365	0.00120423	1.23118	-1.56446	-2.41573	-0.528301	-0.160285	-0.852106	-0.263268	-0.970076	-0.256181	-0.912203	1.3891	1.70983	0.10913	0.429279	0.512148	0.611193	0.0760121	2.27848
'Kenpaullone'	-0.291487	0.19022	0.39898	0.00185893	2.2458	-3.59993	1.5251	0.918659	0.446971	-0.275995	-0.30988	-1.18406	0.398202	-1.01172	0.824841	0.36145	1.04103	1.12352	-1.2527	-1.73298	-0.69575	-0.587622	2.0677	-0.856861	-0.932626	-1.95907	-1.89869	-0.976114	-1.72024	-0.539025	0.592836	1.79237	-2.3363	-0.393445	0.896407	-0.8155	-1.95497	-1.02748	-2.40959	-0.504562	1.29789	-0.623272	-1.00986	-0.357183	-0.862718	-0.483243	-0.589712	-0.641526	-0.764658
'Meclofenamic acid sodium'	-0.657548	0.014348	1.36141	-0.00488815	0.142542	-0.288898	0.495869	1.01791	0.511375	0.611255	0.942427	0.42667	0.559604	0.939161	0.710873	0.685104	0.264333	0.304559	0.850581	0.653983	0.678611	-0.014898	0.0341096	0.338082	0.245971	0.724496	-0.412004	-0.42213	-0.0785221	-0.550956	-0.358652	0.272067	-0.647794	-1.55436	-0.896407	1.55084	0.337481	0.826693	0.747891	1.40402	-0.239488	0.107586	0.381007	-0.998306	-0.355707	-0.156885	0.34978	0.219409	0.976791
'LY-367,265'	-0.0468724	-0.0127685	2.65457	-0.00625829	-0.0757334	0.782401	-0.741258	2.59	2.94304	0.720854	1.86568	1.20087	2.71597	1.59488	2.90513	3.08749	-0.231929	-1.0186	2.18896	2.20436	2.26977	-0.956485	-0.669769	1.36282	-0.0404403	-0.418105	-1.52449	-0.697537	-0.837808	-0.562531	0.506446	0.539339	-2.15509	-2.304	-0.800977	-0.17975	-0.169032	0.194629	-0.0961743	-0.00877685	-0.912203	1.32424	1.68588	0.347342	-0.390624	0.617188	0.523061	-0.150909	2.7561
'(±)-Metoprolol (+)-tartrate'	-0.0108575	0.000665195	1.83254	-0.00588972	-0.191014	0.157142	-1.16619	1.00008	1.07211	0.747637	1.20756	0.979164	0.99353	0.735627	0.757125	1.26997	-0.504705	-1.32316	1.29242	1.38965	1.37066	-0.293325	-1.11845	1.4181	0.141199	-0.252455	-0.260177	-0.0172545	0.550889	0.342347	-0.189396	-0.522093	-0.228223	-1.29206	-0.800977	-0.111265	-0.0811363	0.00282891	-0.126182	-0.378214	-1.2961	2.3416	1.94816	0.938297	2.41336	1.81124	1.72313	0.462736	1.18755
'Leflunomide'	1.55974	-0.00953178	2.04207	-0.00866704	-0.425396	0.802144	0.165231	1.58803	1.59853	0.421306	1.00391	1.4028	0.998812	1.0703	1.45071	1.25162	0.919271	-1.32316	1.75499	1.81077	1.61269	0.02724	-1.01925	0.327467	0.804845	0.110041	-0.092028	-0.389703	-0.917996	-0.553994	0.460521	-0.522093	-0.778453	-0.393445	0.528301	0.521976	0.154525	0.358409	0.109218	0.484184	-1.10415	1.59784	1.26286	1.1314	-0.685377	1.41841	0.684981	-0.00580625	1.79209
'SC-58125'	3.50683	-0.013293	2.63151	-0.0100692	-0.568598	0.978551	-0.278575	1.99633	2.19333	0.557689	1.68516	1.18334	1.91428	1.30191	2.33838	2.36061	0.120972	-0.609118	1.62809	1.6501	1.88281	-0.805708	-0.6884	0.899487	0.0417147	-0.517044	-1.04898	-0.335554	-1.01772	-0.5457	-0.488866	0.602523	-1.68134	-0.467928	0.20791	-0.602638	-0.244367	-0.789563	-0.100179	-0.618992	-0.815333	1.47132	1.70884	-0.379769	0.705529	0.236325	0.326769	-0.786644	1.96983
'CP-154526 hydrochloride'	-0.692587	-0.0503062	1.78085	-0.00487535	-1.39946	1.57861	0.429584	1.1342	1.23473	-1.94336	-0.587797	-1.47231	0.91414	0.306512	1.39302	1.28539	0.433811	-0.514401	0.10834	0.236023	0.39585	0.188425	-0.514356	-0.11008	1.10162	-0.979409	-1.93726	-0.772856	-0.210589	-0.800463	-0.977013	-0.0557988	-1.98846	-1.14149	-0.30334	-0.575616	-0.990136	-0.48019	-0.768013	-0.323586	0.0457475	2.67612	-2.23042	0.965731	-2.16328	1.62197	-1.93486	-0.931363	0.460372
'MDL 28170'	-0.030931	-0.0137723	1.23339	-0.00388387	-0.583359	0.529408	0.202983	3.05736	3.41302	0.186719	1.6532	1.35968	2.14447	1.41038	3.47615	3.06289	1.10112	-1.73264	2.25953	2.47095	2.11823	-0.0923837	-1.72021	0.491993	1.18551	-0.553973	-1.58347	-0.148288	-1.19952	-0.181998	-1.59394	-0.522093	-2.35244	-2.37849	-0.480586	-0.547857	-0.258464	-0.552277	-0.284424	-0.292846	-1.48984	4.31405	-0.653546	3.68567	-0.825655	2.63288	-1.27591	-0.25424	2.82651
'Mifepristone'	1.69828	-0.0709619	0.726745	-0.00671275	-1.42805	2.88209	1.31737	1.39317	1.02687	0.566616	0.265131	0.27351	0.107171	0.592704	1.38442	0.764762	1.54652	0.209842	1.27972	0.94432	0.437865	1.0256	0.223614	-0.415742	-0.445952	0.784736	-0.220322	0.373066	-0.456374	0.72724	0.0256007	0.506482	-0.317021	2.26676	2.49836	1.57555	0.872929	1.25695	0.678576	1.37645	-0.334566	0.700543	0.938638	0.163298	1.59364	0.0407482	0.314085	0.110811	1.26269
'Nitrendipine'	0.777643	0.0257407	1.15794	-0.00327913	0.0733409	-0.124705	0.0991211	0.478613	0.704587	0.0592637	0.600583	0.740452	0.866522	0.248195	0.654364	0.822003	-0.344457	1.0186	0.0740046	-0.178219	0.962928	-1.60998	0.570711	0.770596	0.336116	-1.0182	-0.289911	-0.0688426	-1.54484	-0.670443	-0.36375	0.289603	-1.0877	0.880796	1.07365	-0.959129	-0.772724	-0.715928	-0.533294	-0.860985	0.336358	-0.219516	-0.279454	-0.734517	-0.334423	-0.324346	-0.163911	-0.587247	0.399903
'Minocycline hydrochloride'	-0.218811	0.00779925	0.267125	-0.000500625	0.13795	-0.116708	0.146355	-0.176447	-0.106054	0.25814	0.167726	0.601057	-0.321473	0.434447	0.0399362	0.0263485	0.615662	-0.504197	0.857696	1.0061	0.772779	0.487184	-0.567775	0.0876406	-0.119188	0.306023	0.630669	1.17095	-0.0142106	-0.447257	-0.534107	0.340449	0.473553	-0.131148	0.112481	-0.0937373	0.413216	-0.843588	1.06762	-0.111303	-0.623384	0.371065	-0.222442	0.602623	0.876687	0.711788	0.249967	-0.13896	0.417188
'PHA-543613'	0.434357	-0.0139744	0.741643	-0.00397745	-0.0421266	0.603027	0.55241	0.446612	0.799329	0.566616	0.203643	0.671368	0.28708	0.700063	1.08711	0.946885	0.504705	0	1.17834	1.04586	0.845835	0.370063	-0.170409	0.16934	-0.372697	0.0740699	-0.556531	0.342924	-0.0129254	0.305123	-0.279609	0.4615	-0.563589	0.430687	-0.20791	0.487205	0.110568	0.45754	-0.0731506	0.410668	-0.0475392	-0.0179304	0.209817	-0.663184	0.0809734	-0.0512078	0.57135	0.817465	0.995286
'(-)-MK-801 hydrogen maleate'	1.97503	-0.00988786	0.914076	-0.00257404	-0.176246	0.426488	0.221947	1.52455	1.49633	0.747637	0.991129	0.616187	0.657502	0.612828	1.65576	1.40744	1.021	-1.21824	1.18212	1.29108	1.00772	0.406758	-0.928655	-0.0229117	-0.280155	0.216026	-0.94479	-0.832938	-0.580103	-0.37646	-1.18628	0.490935	-1.35901	-0.992522	-0.480586	0.613292	0.19604	0.189759	0.236167	0.292622	-1.2961	2.6342	2.06867	1.21551	-1.39723	1.49826	0.60732	-0.155747	1.19749
'Olomoucine'	2.3192	-0.00111764	0.804368	-0.00418897	0.060702	0.174878	0.59025	-0.0852674	-0.0339363	0.919731	0.0550955	-0.122344	-0.52255	0.0595526	0.131728	-0.0183081	0.86998	-0.714039	0.424158	0.415514	-0.0378089	1.08288	-0.584542	-0.417995	-1.03415	0.921811	-0.149693	0.501613	0.328076	0.965748	-0.0859326	0.453443	0.0700645	0.16839	1.53719	1.33063	0.507577	0.150077	0.923696	0.735151	-0.334566	0.283882	0.223037	0.552107	1.76976	0.648458	0.78386	0.582172	0.188596
'Methiothepin mesylate'	0.018855	-0.0522458	1.52807	-0.00397971	-0.66693	1.78962	2.52605	2.63188	3.39413	-0.293851	1.12689	0.212292	1.78199	0.622228	4.1478	2.86298	2.21383	0.913678	1.48552	1.02547	1.14681	-0.32215	0.766543	-0.505465	0.508437	-0.719695	-2.25386	-0.357921	-2.39125	-1.36843	-0.163508	1.39914	-3.21901	-2.67803	-0.112481	0.336673	-1.02984	-0.347155	-0.838696	-0.21087	0.239488	0.426111	1.02958	-0.325213	0.306956	0.191413	0.787476	1.21404	2.23667
'Orphenadrine hydrochloride'	0.736261	-0.0312973	0.730323	-0.00313279	-0.58826	0.924192	0.4863	0.251893	0.227148	-0.928658	-0.364976	-0.523873	0.509325	-0.197478	0.437398	0.436476	0.0701085	1.0186	0.642459	0.142659	0.09224	0.651314	1.24092	-0.0342283	0.693993	-1.46465	-0.937683	-0.0732093	0.904551	-0.0680112	0.152715	0.587607	-0.500215	-0.0939065	-0.112481	-0.925709	-1.38755	-1.18484	-1.2678	-0.796115	0.528306	-0.299048	-0.376127	-0.166859	-0.0373144	-0.260052	-0.0217158	0.0629831	0.623096
'Piperlongumine'	-2.74849	0.00878854	2.73615	-0.00172649	0.171569	-0.55009	6.79459	-5.46455	-6.31043	-3.80068	-5.10268	-7.05605	-3.61555	-3.33446	-4.80445	-5.593	-1.26451	18.4601	-4.20218	-9.43987	-6.10804	-0.843894	19.4513	-2.83509	-2.21267	-3.63172	3.69118	1.82314	0.956898	0.614968	0.0903056	1.56475	6.88081	-2.64078	-0.112481	-2.83977	-3.99748	-3.88276	-4.50816	-4.88651	14.7594	-1.63374	-2.96036	-0.843588	-1.06264	-1.28985	-1.90055	-3.18077	-5.39469
'(±)-Octoclothepin maleate'	-0.528306	-0.0664317	1.74145	-0.00364337	-0.938842	2.08235	2.79058	0.840611	1.03805	1.23713	-0.0319636	-0.662921	-0.326755	-1.00998	1.69033	0.463436	2.57911	1.12352	0.227246	0.112443	-0.362813	1.21496	0.0642674	-1.14968	-1.80798	-1.2228	-1.35205	0.00767381	-1.30946	-0.0237936	-0.826319	-0.0344292	-1.92342	-2.07895	0.20791	-1.00752	-0.848276	-0.499136	-1.02328	-1.11322	1.39476	-0.585031	-0.429079	-1.03754	-0.321126	-0.625809	-0.249287	0.489138	0.43101
'ONO-RS-082'	0.0928902	-0.00642468	0.66499	-0.000106375	-0.208471	0.089167	0.883048	0.885743	1.03432	1.91658	0.952773	1.08837	0.358527	1.32308	1.08758	0.734961	1.0318	0.209842	0.942272	0.695646	1.00641	-0.412609	0.14023	0.072221	-1.06485	1.44658	0.1843	0.944406	-1.46632	-0.321769	-0.484116	-0.0618168	-0.798889	-0.918038	0.528301	1.64649	1.47417	1.73444	1.06813	1.05457	0.531889	0.31178	0.341683	-0.437489	0.70122	-0.226156	-0.159885	-0.210007	1.035
'O-Phospho-L-serine'	1.67884	-0.039165	0.952009	-0.00468693	-0.775457	1.55004	1.04345	0.725498	0.874916	0.0949744	0.428903	1.24014	0.0410059	-0.0477524	1.24543	0.708568	1.67751	-1.42808	0.924157	1.2747	0.979829	0.338216	-1.39231	-0.356673	0.992745	-1.08089	-0.195434	-0.174341	-1.25235	-1.02454	-1.14617	-0.17544	-1.12614	0.467928	0.896407	-1.3113	-0.532919	-1.63916	-0.810045	-1.58558	-1.00907	1.31735	0.917835	-0.404517	0.363455	1.15814	1.13801	0.160256	0.945242
'PD-407824'	-2.03404	0.058225	-0.0709973	0.011381	0.623791	-2.06072	2.18611	-0.224705	-0.511375	-1.07397	-1.21395	-0.915959	-0.900915	-0.989824	0.0513804	-0.822003	2.21383	0.304559	-1.3793	-1.14799	-1.16766	1.1991	-0.450257	-1.46277	0.515097	-1.42408	-0.917774	-0.0434722	-0.928678	-0.734344	-0.815917	-0.322691	-1.46772	-1.89114	0.480586	-1.03033	-1.40797	-0.933988	-1.43329	-1.16273	1.39297	-0.688721	-1.27579	-0.433875	-0.516344	-0.367651	-0.594515	-0.974197	-1.25951
'Pancuronium bromide'	1.34193	-0.0464295	0.685308	-0.00398462	-0.826894	1.6281	-0.193677	1.23058	1.39388	1.57239	1.42643	0.554143	1.1655	1.37004	1.30241	1.41028	-0.0115877	-0.40948	0.713045	0.795701	1.34991	-0.906298	-0.531701	0.865555	-1.63026	1.28806	-0.785199	0.0391795	-1.02649	0.218181	-0.324371	-0.0435279	-1.35881	0.430687	0.528301	2.52389	0.114032	0.546761	0.650014	2.24564	-0.433228	0.924432	0.944493	0.21754	0.520208	0.487739	0.637188	-0.172032	1.08349
'Eprosartan mesylate'	-0.872537	0.00417245	0.112052	-0.000222631	-0.0533566	-0.261072	-0.401313	-0.797819	-0.996269	0.275995	0.329059	-0.891399	-0.062174	-0.379827	-1.12097	-0.497213	-1.16279	1.83756	-0.727259	-1.30032	-0.518488	-0.264518	2.49489	0.306929	-1.22471	-1.21189	-0.389683	-0.548392	1.8873	1.25966	0.185465	2.11357	0.681618	-0.430687	-0.848692	-1.22877	-1.0241	-1.58103	-1.25706	-1.3692	0.913994	-0.717933	-0.988539	-0.0671227	0.258922	-0.43828	-0.368607	-0.17246	-0.882945
'Pentolinium di[L(+)-tartrate]'	0.0177977	0.0701946	0.339837	0.00130377	0.816776	-1.76667	2.13879	-1.62145	-1.95089	-0.050336	-0.736345	-1.18686	-0.922083	-0.831546	-1.42782	-1.75285	0.706587	2.13191	-1.9179	-2.18743	-1.17881	-0.182368	1.34689	-0.917872	-1.17481	-1.40718	1.05978	0.285329	-0.946104	-1.14138	-0.231059	0.411106	0.0794344	-0.131148	-0.480586	-1.29858	-1.15701	-1.49075	-1.19209	-1.55611	3.40753	-0.829554	-1.58008	-0.435792	-1.006	-0.489053	-0.944937	-1.95695	-2.15905
'Nicardipine hydrochloride'	2.14023	-0.0238408	1.56636	-0.00339232	-0.580581	1.17839	-0.212465	2.21109	2.50391	1.87194	1.95669	2.40216	1.82433	2.27983	2.73655	2.59089	0.657296	-1.73264	2.59482	2.56792	2.55883	-0.913769	-1.23364	0.965563	-0.331224	0.755986	-0.635406	-0.0992244	-1.76093	-0.611073	0.694649	-0.522093	-1.55104	-0.430687	-0.160195	0.743603	1.03971	0.593251	1.33686	1.02527	-1.58492	3.79361	3.37071	2.01824	-1.60637	2.08992	1.16198	-0.142704	2.80142
'Valproic acid sodium'	1.24585	-0.0107661	1.23009	-0.00597314	-0.408885	0.647394	-0.070851	1.36547	1.41676	1.23713	1.13328	1.8571	0.81096	2.07811	1.48505	1.40801	0.626463	-1.42808	1.74784	1.79603	1.89718	-0.61877	-1.15431	0.603212	-0.155392	1.84942	0.0767002	0.369381	-1.34854	-1.21565	-0.586461	-0.0220539	-0.783307	0.393445	0.528301	4.35137	0.889791	1.79424	1.43866	3.03216	-1.48984	3.51565	-0.80435	1.69814	-1.10433	2.8267	-0.592138	0.713939	1.79804
'NF 023'	-0.312119	0.0213533	-0.648932	0.000511258	0.630074	-0.914535	-0.561892	-1.06201	-1.15143	0.267068	-0.222821	-0.609715	-0.620448	-0.283867	-1.54084	-1.08549	-0.142575	-0.504197	-0.653677	-0.779608	-0.67892	1.03538	0.235477	-0.210226	-0.863856	0.145713	0.640436	-0.154258	1.64231	0.834368	1.49311	0.487264	1.5133	1.81665	0.20791	0.330058	0.229529	0.573279	0.23327	0.385116	0.241279	-0.547431	-0.930357	0.634812	-0.817925	0.0640626	-0.295499	-0.200755	-0.967736
'Pyrilamine maleate'	-0.355409	-0.0129597	0.720842	-0.00502756	-0.229574	0.434544	-0.240735	-0.440765	-0.666535	0.0949744	-0.348237	0.156171	-0.382317	0.702643	-0.971954	-0.584254	-0.342885	0.40948	-0.0136165	-0.434234	0.082914	-0.539413	1.27117	0.518712	0.478373	1.79883	1.04036	0.724032	-0.406575	-0.208897	0.75418	1.52711	1.3893	0.804708	3.10504	2.52094	1.80317	1.9858	1.55623	1.856	0.0493308	-0.324745	-0.473424	0.36105	-0.494116	-0.156904	-0.191864	-0.307671	-0.455979
'AEG 3482'	0.760633	-0.044379	0.251882	-0.000882787	-0.549649	1.57189	0.514658	-0.106337	-0.0227537	-0.584472	0.174118	0.728312	-0.398202	-0.223276	0.210413	0.0681652	0.748222	-0.40948	1.84111	1.70787	0.747496	1.45639	-0.392444	-0.0992952	1.63117	-0.279338	0.607841	0.507988	0.964691	0.300162	-0.123997	0.48412	0.898576	-0.0566648	0.20791	0.262046	-0.57466	-0.494141	0.231564	0.624113	-0.817124	0.914545	0.873798	0.544107	0.912131	0.818493	1.24505	0.675239	1.27834
'Lorglumide sodium'	-0.0623153	-0.0361487	0.657593	-0.00338025	-0.415008	1.10458	-0.731864	0.421253	0.537727	0.249212	0.800272	0.243597	0.683952	1.78125	0.36897	0.813394	-0.546339	-0.304559	1.16596	0.949075	0.936703	0.106803	0.277204	0.752827	-0.295559	3.36922	-0.396109	-0.0926101	1.20163	-0.118733	0.704291	1.40665	0.0436952	-0.131148	-0.528301	6.91097	0.46561	2.28913	1.09634	3.96267	-0.720254	0.468636	0.571128	0.434868	-0.379421	0.439126	0.597365	0.217635	1.12196
'Idazoxan hydrochloride'	0.406726	-0.00280972	1.01301	-0.00434825	-0.0479471	0.351214	0.023617	-0.0899495	0.0530919	0.421306	0.619761	0.454339	0.308248	-0.131427	0.0857132	0.380939	-0.606432	1.32316	0.659288	0.160317	0.759627	-0.824685	1.22262	0.74299	-0.321135	-0.770434	0.200908	-0.330985	-0.0791547	0.0329672	-0.0986397	0.244512	0.255064	0.205632	-0.160195	-0.56714	-0.431466	-0.758695	-0.203257	-0.77971	0.433228	-0.434495	-0.354896	-0.539308	-0.405934	-0.171169	0.464097	1.34441	0.43278
'Linopirdine'	-0.728434	0.00906956	0.22223	0.00211366	0.0796572	-0.219545	0.306933	-0.61584	-0.534258	-0.249212	-0.0614883	0.328894	-0.593997	-0.579995	-0.393521	-0.213104	-0.201096	0.808757	0.465375	0.0374873	0.298778	-0.101561	0.937314	0.146755	0.414753	-1.05403	0.534042	1.00077	0.58774	-0.193034	-0.175082	0.355276	0.590402	-1.36654	-0.896407	-1.29129	-0.751762	-1.51034	-0.468753	-1.54528	-0.0493308	0.473273	0.290255	0.321023	1.12327	0.601493	1.00212	0.752508	0.0361907
'Fosmidomycin sodium salt hydrate'	1.08572	-0.0279654	0.844951	-0.00514879	-0.115059	0.8967	0.986822	0.377024	0.367398	0.222429	0.290702	-0.313524	0.0145554	0.0403113	0.437873	0.057853	1.21365	-0.514401	0.542927	0.444314	0.346226	0.556822	-0.413868	-0.511129	-0.720373	-0.369569	0.0469064	0.29655	-0.536286	0.793507	-0.882484	0.438104	-0.580567	-0.430687	-0.480586	-0.553961	-0.0527065	-0.362245	-0.177508	-0.367682	0.239488	-0.0210361	-0.514026	0.551729	1.29188	0.25564	-0.060141	-0.558058	0.683415
'Nocodazole'	-3.30378	0.00769799	4.05435	-0.00777729	0.430309	-0.342427	7.14401	-5.10645	-5.46199	-3.2844	-4.99644	-6.9364	-3.30864	-3.2903	-3.98592	-5.11012	-0.424581	17.3366	-5.23379	-9.03777	-6.0492	-0.458051	14.2985	-2.96699	-3.27187	-4.03787	-1.40448	-0.774975	0.111655	-0.528773	-0.304763	0.82142	1.68518	-4.40077	-0.848692	-2.79044	-4.98619	-3.91809	-5.21922	-4.20792	14.5674	-1.61537	-2.89586	-1.33212	-1.66645	-1.35529	-1.93431	-3.37037	-5.87772
'S(+)-Ibuprofen'	-0.107366	-0.0208302	0.691576	-0.00211112	-0.102111	0.641314	0.84512	0.012293	-0.102327	-0.077119	0.0191782	0.376541	-0.363809	0.814764	0.312699	0.0377966	0.919271	-0.104921	0.41313	0.182132	0.282321	0.182386	0.444384	-0.322496	0.541211	4.50362	-0.00442293	-0.0551349	-0.689866	-0.462262	0.770378	0.0975873	-0.424114	-0.0566648	-0.480586	4.77406	2.20866	2.85281	2.91756	3.62955	-0.241279	0.580971	0.220116	0.451726	-0.942847	0.527159	0.317753	-0.393733	0.249087
'Metaproterenol hemisulfate'	1.00868	-0.0297527	0.793462	-0.00511252	-0.296557	0.975031	-0.769616	1.26856	1.32973	1.0829	1.05901	0.795011	1.20255	0.543688	1.32625	1.56326	0.0608791	-1.73264	0.849213	1.11029	1.1442	-0.161301	-1.54568	0.593192	-0.617923	-0.681003	-0.804184	-0.522819	-0.085374	0.275444	-0.77303	-0.522093	-1.09061	-0.16839	0.480586	-0.792709	-0.444734	-0.908128	-0.258676	-0.749142	-1.2961	2.54615	2.14308	0.871248	2.05699	2.26273	2.09741	0.694538	1.07481
'1,5-Isoquinolinediol'	0.280475	-0.0397824	0.390876	0.000705667	-0.502059	1.20107	0.64679	0.773102	0.750094	2.08867	1.48791	0.762308	0.789792	0.776712	1.04157	0.894756	0.484674	-0.209842	1.03363	0.989928	0.959178	0.0102514	-0.371557	0.158826	-1.8795	-0.265851	-0.372168	-0.0540111	-0.428178	-0.366281	-1.0757	0.395156	-0.530444	-0.16839	0.20791	-0.35682	-0.124675	-0.275814	0.141446	0.238732	-0.146201	2.41334	-1.89603	0.83401	-1.26357	2.21492	-1.4162	0.809839	0.966409
'Zoledronic acid monohydrate'	-0.410667	-0.0268304	0.834578	-0.0028903	-0.211391	0.798246	0.495782	0.873004	0.681704	-0.430234	0.0806665	0.00205827	0.803017	0.175246	0.926414	0.855211	0.222699	0.609118	0.345501	0.212312	0.802439	-0.730134	0.238532	0.120672	0.256184	-1.25841	-0.63508	0.915148	-0.947724	-0.573885	-0.353567	0.384643	-1.33182	-0.95528	-0.160195	-0.874629	-1.08177	-0.777767	-1.34513	-1.0974	0.431436	0.0304624	0.0272591	0.187109	1.45612	-0.154671	0.0978644	-0.151873	0.434541
'Kainic acid'	1.03385	-0.0417985	0.171342	0.000947583	-0.458482	1.10955	1.04345	-1.2977	-1.03805	0.919731	-0.458428	-0.64775	-0.453764	-0.716588	-0.848204	-0.946317	0.546339	0.399276	0.123504	-0.211626	-0.122544	0.41764	0.638614	-0.503417	-1.83868	-1.09503	1.45489	0.241921	0.0303656	-0.368425	-0.77303	0.530136	0.98563	0.730225	0.160195	-0.952058	-0.972445	-1.44056	-0.736809	-0.950669	1.6782	0.172699	-0.537734	0.519934	-0.228389	0.616982	0.399625	-0.192808	-0.317848
'(-)-cis-(1S,2R)-U-50488 tartrate'	-0.425467	-0.0277483	0.113804	0.000208548	-0.343188	0.783408	1.2229	0.202591	-0.0416503	0.602327	0.0614883	0.199988	-0.334698	-0.197006	0.108602	-0.25776	1.18282	0	0.320956	0.278167	-0.0100833	0.846795	0.0214475	-0.589243	-0.354874	-0.61037	0.131389	0.18031	-0.28543	-0.462654	-0.0800508	0.125427	0.00367593	-0.131148	0.528301	-0.287378	-0.500948	-0.161202	-0.78907	-0.2837	0.722046	-0.499804	-0.927385	-0.29569	-0.301326	-0.244497	-0.339844	-0.412708	0.174087
'U-73343'	-0.388299	-0.00944548	1.8881	-0.0051399	-0.066317	0.58591	1.55345	0.541831	0.325618	-0.910803	-0.290702	-0.983207	0.300305	-0.517739	1.04014	0.509797	1.07186	1.42808	1.46677	1.001	-0.286607	2.58653	0.791921	-0.755304	0.6162	-1.6286	-1.53681	-0.861035	1.86275	0.394429	-0.393703	0.264672	-0.643221	-2.04171	-1.85758	-1.17745	-1.63883	-1.48422	-1.51446	-1.02619	1.29789	-0.619581	-0.828737	-0.76191	-0.699135	-0.391693	-0.29567	0.113241	1.15714
'Milrinone'	0.402814	0.00039097	0.724445	-0.00181747	-0.0791426	0.226859	-0.127479	0.355432	-0.00758455	0.77442	0.638939	0.582439	0.265912	2.0358	0.278603	0.518405	-0.262761	0.304559	1.1579	0.727304	1.13326	-0.682543	0.791921	0.763908	0.0810786	3.27533	0.416267	0.219314	-0.337487	-0.497085	0.458266	2.04442	0.186137	-0.16839	-0.623731	6.16352	1.28836	2.00321	1.74073	3.54781	-0.336358	0.172618	0.16385	0.18557	0.392595	0.0482439	0.171016	-0.340378	0.953516
'LY-310,762 hydrochloride'	1.18152	-0.0144192	2.1344	-0.00742183	-0.259431	0.898501	-0.117997	1.07371	1.42421	1.59918	1.23313	1.62444	0.964419	1.29577	1.32483	1.37764	0.21347	-0.81896	1.78058	1.7343	1.83015	-0.774161	-0.630711	0.849097	-0.267456	0.440483	-0.00216872	0.0626705	-1.10738	-0.52538	-0.797906	0.901331	-0.686243	-1.51711	-1.16908	0.823435	0.570603	0.962424	0.507462	0.54157	-1.29789	3.44244	-1.24365	1.20838	-0.479306	2.53178	-1.0148	0.49332	1.7554
'6-Methyl-2-(phenylethynyl)pyridine hydrochloride'	1.14494	-0.00416796	0.826192	-0.00429355	-0.164128	0.395252	0.373131	0.152123	0.36367	0.566616	0.0487028	-0.212589	-0.369092	0.226213	0.380889	0.276681	0.718961	-0.0947172	0.216351	0.304838	-0.0378884	0.859329	-0.313594	-0.312832	-0.912171	1.13922	-0.773868	-0.361164	0.251458	0.646116	-0.620729	0.0064433	-0.695909	0.467928	0.528301	2.34311	0.268558	1.50509	0.884732	2.30671	-0.526514	0.653233	0.516241	-0.336018	1.22672	0.345906	0.616895	0.211214	0.0554484
'VER-3323 hemifumarate salt'	-0.306684	0.0425451	0.556302	0.00128986	0.536495	-1.04854	0.410795	-0.283111	-0.662807	1.6081	0.384154	0.42343	-0.466989	0.262035	-0.244033	-0.310457	0.859178	-0.913678	1.18902	1.37662	0.5812	1.32517	-1.0422	-0.217266	-1.40231	0.153968	1.15201	0.210452	0.655403	0.751566	-0.465836	-0.081646	1.30069	-0.95528	-1.2168	-0.295907	0.304662	-0.118939	0.412659	-0.665108	-0.0475392	-0.211264	-0.828737	-0.251262	0.356053	0.217183	0.130312	-0.40654	0.845973
'2-methoxyestradiol'	-2.93756	0.432835	-0.977917	0.00776298	4.31259	-7.09946	4.09373	-6.21573	-7.03404	-3.95492	-5.6226	-7.65523	-3.81135	-3.38219	-6.36376	-6.1263	-2.09207	12.7376	-7.1363	-10.1414	-6.60574	-1.24475	12.2573	-3.35298	-4.58822	-4.63227	4.19382	1.87003	1.35497	0.865651	0.00406362	0.818026	7.39998	2.00447	-0.385157	-2.90783	-7.42341	-4.29635	-8.2003	-4.94897	11.1034	-1.64964	-3.01222	-0.76606	-1.37449	-1.29014	-1.98183	-3.80064	-7.78963
'NNC 55-0396'	-1.23354	-0.0156405	1.67255	-0.000883622	-0.250581	0.340383	0.750916	-1.77521	-1.95063	-2.60495	-2.45591	-3.77376	-1.81372	-2.03057	-2.09852	-1.94585	0.0516497	2.5618	-4.12412	-4.60218	-3.089	-0.188997	3.58394	-1.48252	0.978827	-1.22267	-1.98343	0.291741	-0.376978	0.325627	-0.0959453	2.20352	-0.856103	-1.70493	-1.76215	-1.10049	-0.760284	-0.655732	-0.620942	-0.812692	1.59029	-0.658403	-1.41716	-0.0194885	0.799497	-0.479656	-0.782097	-0.972407	-3.92626
'Myricetin'	2.10335	-0.0281409	1.55352	-0.00549237	-0.584916	0.985831	-0.0897271	1.84428	1.98868	1.05611	1.38168	1.06122	1.4248	2.17458	2.11044	2.01634	0.504705	-0.913678	1.94803	1.9537	1.751	-0.123089	-0.753565	0.635761	-0.546816	1.29525	-0.91726	-0.633568	-0.605867	-0.0577589	0.503437	-0.00456787	-1.34498	-1.02976	-0.20791	2.72212	0.428334	0.857164	0.91679	2.3778	-1.10415	1.68575	1.83867	-0.0496201	0.911165	0.650076	0.780498	-0.289514	2.1849
'L-alpha-Methyl-p-tyrosine'	-1.77678	0.0115969	0.11103	0.00603298	0.0642524	-0.780436	2.21438	-1.76389	-2.20478	-0.557689	-1.64681	-2.06867	-1.52269	-0.478207	-1.59901	-2.01406	0.748222	2.63611	-0.890891	-1.63915	-1.90663	1.73651	2.58302	-1.53958	-2.09562	-0.500823	0.0410863	0.221839	1.24098	0.420396	-0.230817	0.465714	1.34812	-0.992522	-0.160195	2.01463	-1.4053	0.614153	-1.11698	0.17794	2.446	-0.00486497	-0.707038	0.0287777	0.303698	0.417441	0.464164	-0.176433	-1.6048
'Nimodipine'	0.764774	-0.0717562	1.58327	-0.00505854	-0.959142	2.52096	1.16619	1.10193	1.23126	1.23713	1.0718	1.83016	0.517268	0.201882	1.62238	0.925125	1.95028	-1.42808	1.86952	2.04976	1.28505	1.00705	-1.38702	-0.298991	-0.519401	-0.833537	0.189426	0.639814	-0.889394	-0.726701	-1.13373	-0.0220539	-0.338023	0.131148	0.896407	-0.564419	-0.305047	-0.310643	-0.592634	-0.688588	-0.817124	1.19607	0.383169	1.2116	1.55883	1.12698	0.60248	-0.508475	1.73553
'Maprotiline hydrochloride'	-0.0138607	-0.0310656	0.971451	-0.000919344	-0.321584	0.924232	2.28067	1.38771	1.79547	1.39137	0.59419	0.636575	0.482875	0.218206	2.39441	1.26193	2.49898	0	1.74561	1.51864	0.707687	1.12464	-0.0761311	-0.730706	-1.1131	-0.439571	-1.18172	-0.431508	-1.27738	-0.16964	-0.172177	0.587883	-1.91381	-2.07895	-0.800977	-0.605835	0.090025	0.119989	-0.0653079	-0.453907	0.913994	-0.379029	-0.557597	-0.297783	0.125514	-0.292552	-0.294297	-0.0159188	1.7758
'NS-1619'	0.00339311	-0.00613716	0.663047	0.000543888	-0.173937	0.181933	0.713076	0.366484	0.60239	0.275995	-0.00639273	0.123946	-0.130961	0.0925554	0.939046	0.610079	1.14433	-0.714039	0.584357	0.625195	0.0737341	1.17714	-0.79481	-0.384942	0.379005	0.232612	-0.944238	0.390385	0.359956	0.304523	-0.36271	-0.279743	-1.03816	-0.692983	-0.432872	0.937997	0.481127	1.5384	-0.0109968	0.525508	-0.431436	0.298234	0.312135	-0.213088	0.416186	0.219545	0.295893	0.00980486	0.568532
'2-Methyl-5-hydroxytryptamine maleate'	-0.210226	0.0270962	1.61939	-0.00454673	0.244734	-0.556127	1.01518	-0.0920292	-0.268928	0.293851	0.186904	-0.364501	-0.138903	-0.291344	0.0740315	-0.194183	1.00097	0.104921	-0.0165536	0.10523	-0.252903	1.28627	-0.61523	-0.692269	0.031541	-0.770936	-0.430545	-0.236025	0.485033	0.259338	-0.944507	-0.281546	-0.465616	-0.393445	-0.160195	0.244876	-0.798754	0.187736	-0.702447	-0.105548	1.29789	-0.73115	-1.03261	-0.360988	0.305572	-0.507001	-0.595674	-0.681068	-0.208752
'Oleic Acid'	0.450074	0.000179459	0.956698	-0.00274316	-0.166714	0.206915	-0.174625	0.560429	0.928137	1.92551	1.67877	0.875461	0.295023	1.83254	0.972903	1.02995	0.37529	-1.0186	0.642847	0.726955	1.07564	-0.717993	-0.81252	0.538766	-1.28442	2.35875	-0.362094	-0.634968	-1.28407	-0.522808	0.178958	0.192687	-1.06489	0.356203	0.160195	3.23209	1.66302	1.37448	1.96659	2.37699	-1.20102	1.48676	1.4978	0.036243	-0.309264	0.886457	0.954092	-0.178379	0.671574
'Nemadipine-A'	0.908354	0.00676545	-0.144698	0.00272825	0.175995	-0.124394	0.165319	0.91892	0.533999	1.26392	1.32658	1.04917	0.440539	0.19743	0.676303	0.749249	0.0516497	0.304559	0.86683	0.614043	0.894268	-0.294332	0.261991	0.297534	-0.860848	-0.528142	-0.340923	-0.20288	0.209465	-0.689513	-0.152414	0.262478	-0.625022	0.95528	0.753263	-0.664575	-0.173324	-0.771504	0.0451032	-0.219054	-0.239488	0.0963281	0.3393	-0.549062	-0.50299	0.101226	0.59893	0.655409	0.899896
'TG003'	-0.203918	0.0245202	0.504151	0.000771218	0.34324	-0.613382	-1.08138	0.771414	1.20066	-1.26392	0.880938	1.10576	1.51475	0.545769	0.904238	1.38965	-0.598775	-1.0186	1.19494	1.23888	2.01153	-1.58664	-0.481674	2.20477	3.18474	-1.14488	0.131965	-0.183037	-1.01307	-0.738742	0.931663	0.539339	-0.528859	-2.11619	-0.432872	-1.27992	-0.531488	-1.17679	-0.896413	-1.54931	-0.817124	1.04617	0.235769	0.992277	-1.04022	0.889327	-0.00116039	-1.29686	1.32079
'Sivelestat sodium salt hydrate'	0.0830586	0.00387675	0.494219	-0.00184775	0.101526	0.0640095	0.0707631	0.185942	0.378839	0.602327	0.577451	0.912568	0.538436	1.62592	0.506776	0.632975	-0.0917117	0.199638	0.590353	0.248824	1.03634	-1.1162	0.55426	0.586571	-0.109512	1.8949	0.10182	0.00354671	-1.18197	-0.879369	0.184888	1.09153	-0.372392	-0.205632	-0.20791	1.52702	1.82045	1.40483	0.975022	0.762037	-0.0493308	0.481753	0.370794	-0.103204	0.302599	0.248582	0.259581	-0.70141	0.481593
'Progesterone'	0.328337	0.000963719	0.780383	-0.00108448	0.00718155	0.134366	0.0330111	0.870663	1.23473	0.593399	1.33937	0.916928	0.837411	0.263698	1.41567	1.49448	-0.131774	0.199638	1.70765	1.53968	1.42196	-0.0307365	-0.123634	0.71815	-0.201718	-0.90832	-0.741802	-0.716017	0.34763	0.82643	-0.222147	-0.150898	-0.868516	-1.21758	0.160195	-1.05583	-0.567655	-0.658176	-0.137608	-0.930633	-0.433228	0.898134	0.873665	0.993202	1.14424	0.735368	0.996509	0.590183	1.66781
'Neostigmine bromide'	1.19637	0.00559516	0.766373	-0.002894	-0.0738555	0.105604	0.363649	-0.249683	0.0797025	0.394523	-0.683688	-0.0690958	-0.718345	0.65449	0.188237	0.0555812	1.0318	-1.21824	0.00666317	0.308325	-0.0656061	0.952917	-1.31367	-0.442364	-0.486843	2.61556	-0.420896	-0.447224	-0.0530347	-0.484482	-1.62325	-0.287188	-0.505802	-1.25482	-0.800977	2.19115	1.87942	1.83202	2.02729	2.57845	-0.718463	1.6159	1.09288	0.0133475	-1.66743	1.0677	0.885439	-0.137176	-0.0871206
'(±)-Propranolol hydrochloride'	0.587968	-0.00951028	0.685134	-0.00402762	-0.197453	0.439584	-0.127479	-0.411366	-0.33706	0.267068	-0.0870592	0.391652	-0.620448	0.503687	-0.346556	-0.205632	0.384519	-1.12352	0.429506	0.584711	0.232772	0.907193	-0.995641	-0.185972	0.00728878	1.17479	0.421476	0.56783	0.879108	0.470874	-0.889126	0.533204	0.651284	0.467928	-0.896407	1.38203	0.858176	1.53765	0.755313	1.37558	-1.10594	2.21901	-1.75179	1.93009	-1.14812	2.6598	-1.18907	0.577656	0.0506903
'S-Nitrosoglutathione'	2.75702	0.0166472	1.06368	-0.00343363	0.07282	-0.0109304	0.892442	1.45275	0.96593	0.11283	0.793879	0.234316	0.398202	-0.49501	1.41614	1.02134	1.05183	0.104921	0.650274	0.482811	0.217555	0.747441	0.226475	-0.484278	0.640809	-1.58414	-1.5306	-0.882481	-0.216044	0.0979474	0.198599	0.634225	-1.61434	0.16839	-0.528301	-1.53894	-1.30375	-1.65761	-1.11127	-1.48398	-0.334566	0.471746	0.693012	0.0498394	0.318195	0.574626	0.935696	0.797941	0.774242
'3-alpha,21-Dihydroxy-5-alpha-pregnan-20-one'	0.916417	0.0078142	1.98666	-0.00750342	-0.0499474	0.399661	1.10956	0.417474	0.553155	-0.765493	-0.241999	-0.118015	-0.369092	-0.765496	0.98506	0.495509	1.52649	-1.12352	0.558441	0.791319	0.114667	1.4123	-1.29711	-0.681629	0.835406	-0.962255	-0.752164	0.160909	-0.0370655	-0.248901	-1.36177	-0.157034	-0.798195	-0.131148	-0.160195	-0.984643	-0.602304	-0.743331	-0.503796	-1.00903	-0.625176	0.776725	0.442744	0.360515	0.361764	0.978558	0.816657	0.307699	0.513779
'NG-Nitro-L-arginine'	1.88808	-0.0109957	0.995936	-0.00600877	-0.251482	0.861072	-1.04345	1.25191	0.96593	0.593399	0.855367	1.39475	1.00676	1.38937	0.813396	1.22986	-0.231929	-1.73264	1.11306	1.35067	1.74924	-0.994343	-1.43462	1.08792	0.243603	0.577667	0.154951	0.458887	-0.6742	0.334423	-0.250636	-0.522093	-0.518526	-0.0566648	-0.576016	0.813704	0.516789	0.530383	0.707991	0.643687	-1.87374	4.74703	-0.0929523	2.89248	-0.57485	2.71531	-0.814547	-0.878437	1.16528
'1-Phenyl-3-(2-thiazolyl)-2-thiourea'	1.55709	-0.0364477	0.225089	-0.00195291	-0.743265	1.41221	-0.212465	0.311987	0.23859	-0.77442	0.222821	0.419782	0.517268	0.345167	0.13054	0.508093	-0.535538	0.304559	1.21316	1.02845	0.934677	0.0184482	0.105801	0.885907	1.50794	-0.261984	0.17612	0.63425	0.971876	-0.114091	-0.231058	1.07648	0.459863	0.16839	0.160195	1.07447	-0.445929	0.331916	-0.586924	1.01052	-0.144409	0.089395	0.0852812	-0.324345	0.553979	-0.0848812	0.104203	-0.425736	0.943869
'Nifedipine'	1.38849	-0.0139565	1.2295	-0.00452521	-0.203956	0.808186	0.467424	1.19364	1.48116	1.41816	1.54301	1.2961	0.81096	1.47879	1.56492	1.36562	0.73742	-0.609118	1.62766	1.53648	1.50706	-0.277294	-0.270581	0.344918	-0.849644	0.829888	-0.275363	-0.619418	-1.04892	-0.818114	0.493733	1.40735	-0.735403	-0.692983	-0.160195	0.907796	1.03763	0.390677	1.151	0.24553	-0.912203	1.0996	1.39828	-0.253644	-0.0707965	0.257248	0.431978	-0.488303	1.72555
'Promethazine hydrochloride'	0.711163	0.00667676	3.1912	-0.0110598	-0.086044	0.479428	0.68463	1.29575	1.63632	0.747637	1.0167	0.486754	0.845354	0.978704	1.66625	1.36789	0.748222	-0.104921	0.922105	0.94565	0.673439	0.441546	-0.606158	-0.0951346	-0.582785	0.571465	-1.38663	-0.847567	-0.263435	1.37793	-0.707365	-0.190779	-1.71769	-1.25482	-1.48947	0.772569	0.182632	0.303596	0.593061	1.41732	-0.144409	0.290932	0.48562	-0.146688	1.81205	-0.0950291	0.0263698	-0.449184	1.16819
'Nimustine hydrochloride'	1.5645	0.00100912	1.21844	-0.00661084	-0.218543	0.362952	-0.0330111	0.589436	1.28795	0.403451	0.74913	0.961813	0.559604	0.648274	1.02989	0.957197	0.748222	-1.21824	1.12066	1.3432	1.15354	0.166749	-1.28856	0.163022	0.138403	-0.222637	-0.174235	-0.15903	-0.546605	0.00418341	-1.59475	-0.419322	-0.701687	-0.0939065	-0.112481	0.48679	-0.206037	0.0260157	-0.246568	-0.418628	-1.2961	2.4277	2.02116	0.59372	1.01251	2.07422	1.99774	0.920728	1.16162
'Piroxicam'	0.484285	0.0316786	-0.0820639	0.000767019	0.200437	-0.751366	-0.892354	-0.0842223	-0.246304	-0.0949744	-0.00639273	0.742777	0.202408	-0.0979871	-0.427379	0.12143	-0.535538	-0.609118	0.710966	0.914879	1.14707	-0.589613	-0.838139	0.969312	0.818219	-0.834551	1.21666	0.665755	0.0618958	-0.835617	-0.555841	-0.341863	0.855293	-1.14309	-1.48947	-0.298587	-0.40903	0.118972	-0.984316	-0.626766	-0.623384	0.231919	0.164032	-0.238444	0.596835	0.851206	1.40698	1.47694	0.394996
'Ifenprodil tartrate'	-0.446895	-0.0249492	0.441005	0.00202629	-0.276842	0.592057	-0.080333	0.102308	0.185369	0.457017	0.832236	0.956794	0.59928	-0.319618	0.198019	0.542437	-0.759023	1.21824	1.30652	0.725985	1.58049	-1.53535	1.27478	1.35072	1.20004	-1.78539	1.12057	0.359524	-0.915745	-0.905055	-0.10599	1.02081	0.41668	-1.77941	-1.12137	-1.62957	-1.70315	-1.80666	-1.3239	-1.72297	0.817124	-0.555001	-0.577747	-0.321734	0.232936	-0.308844	-0.0251999	0.469378	0.941946
'Lometrexol hydrate'	1.55581	-0.0562643	1.36022	-0.00564974	-1.04889	1.9145	0.524052	0.993321	0.799329	0.231357	0.613368	0.553823	0.789792	0.122419	0.90495	0.811122	0.433811	0	1.49553	1.27789	0.966884	0.378358	0.249693	0.322653	-0.0172906	-0.840246	-0.24445	-0.0256743	0.147774	-0.255405	0.183539	0.395994	-0.102287	-0.131148	0.528301	-0.880208	-0.645929	-0.80454	-0.552735	-0.990673	0.0475392	0.117653	-0.116583	-0.0398561	-0.97394	0.106601	0.116411	-0.312223	1.32122
'Rizatriptan benzoate salt'	0.204082	-0.0407987	0.148338	-0.00232747	-0.502187	1.27506	-0.571286	0.290395	0.0227537	1.59918	1.09737	1.18523	0.636333	1.20157	-0.096445	0.370627	-0.373718	-1.12352	0.144724	0.460541	1.03495	-0.936161	-1.24422	0.73287	-0.94131	0.718283	0.574077	-0.13506	-0.54974	0.51138	-1.27883	-0.153966	0.060844	0.430687	0.528301	1.42091	0.591103	1.39306	0.652744	1.1298	-0.720254	0.498217	0.622816	-0.649271	1.57318	0.319409	0.920685	0.391396	0.185865
'L-741,626'	1.20385	-0.0650046	1.081	-0.00237088	-1.1402	2.25365	0.65636	2.03991	2.13266	0.249212	1.22674	0.483919	1.50947	0.182639	2.45187	2.09883	0.759023	0	2.70323	2.34972	1.43095	1.02123	0.076324	0.246479	0.0974605	-1.4344	-1.2613	-0.389906	0.533116	0.348423	0.00366336	0.209946	-1.16965	-1.3293	0.160195	-1.23682	-0.937569	-1.14374	-1.23856	-1.30312	-0.142618	0.395632	0.837913	-0.108405	-0.0825832	0.133331	0.392197	0.290659	2.65502
'L-N6-(1-Iminoethyl)lysine hydrochloride'	0.921543	-0.0234349	-0.501619	0.000930265	-0.303768	0.658861	-0.85469	1.56383	0.928137	0.593399	1.71713	1.58092	1.27134	0.932963	0.90495	1.25105	-0.21347	-1.42808	1.78935	1.9395	1.7852	-0.128994	-1.39759	1.20111	0.562772	0.14566	0.147741	-0.412752	0.284513	0.0053958	-1.15861	0.149739	0.0488288	-0.0939065	0.20791	0.00593976	0.201754	-0.450619	0.264812	-0.0559741	-1.48984	3.34911	-0.987936	1.12178	-1.13219	2.68569	-1.17282	0.179186	1.53229
'N-omega-Methyl-5-hydroxytryptamine oxalate salt'	1.88146	0.0233814	-0.280298	0.00277687	0.529324	-0.434423	-0.826332	0.224705	0.704587	0.910803	0.687642	1.24091	0.440539	0.987346	0.210888	0.674792	-0.506277	-0.714039	0.781421	0.791947	1.25891	-0.729118	-0.577651	1.05552	-0.23398	0.584586	0.34843	0.806241	-0.112616	0.298558	0.159906	-0.150898	0.111673	0.393445	0.800977	1.8844	0.400916	1.73802	-0.057122	0.864839	-1.00907	1.02708	0.964603	0.601156	0.759967	1.17184	1.54077	1.01474	0.740678
'p-Iodoclonidine hydrochloride'	-0.347855	0.0187124	0.341654	0.000884368	0.686406	-0.544749	0.410795	0.00969072	0.446971	0.783348	0.483999	0.185552	-0.10451	-0.206966	0.301492	0.22512	0.535538	0.104921	-0.0724478	-0.250104	0.0138769	0.187753	0.539975	-0.286235	-0.287688	-0.331617	-0.676479	0.2707	-0.276996	-0.210427	0.174092	1.03272	-0.820498	-1.02976	0.20791	-0.508742	0.0489294	0.0335462	-0.171626	-0.211109	-0.239488	-0.00776696	-0.0329392	0.602259	1.09381	0.166677	0.246344	0.11598	0.0953633
'Mianserin hydrochloride'	0.576583	0.0110728	1.43547	-0.00385544	0.14098	-0.0517525	-1.03406	1.39226	1.5304	-1.10968	0.755523	0.827159	1.56503	1.11224	1.26879	1.7958	-0.789856	-0.504197	1.11611	1.20729	1.70489	-1.03083	-0.711399	1.68513	2.49364	-0.292964	-0.66858	0.537485	-0.123997	0.782715	-0.747154	-0.21378	-0.950215	-1.47987	-0.848692	0.244741	-0.0398045	0.487874	-0.377528	0.227224	-0.718463	2.06054	1.77819	1.00928	4.67634	0.725472	0.773489	-0.29464	1.43099
'Molindone hydrochloride'	1.99942	0.0290443	-0.29184	0.00264395	0.736254	-0.895977	-0.646878	0.529473	0.625014	-0.430234	0.793879	0.820876	0.41937	-0.545642	0.449317	0.780186	-0.171836	-1.12352	0.797521	0.919016	1.01228	-0.303138	-0.805243	0.581472	1.13868	-1.13477	-0.176855	0.291501	-0.0493611	0.674619	-0.590615	0.557746	-0.229299	0.16839	0.255625	-1.19972	-0.653989	-1.51266	-0.739113	-1.03695	-1.10594	2.87794	-1.95832	2.14932	-1.1521	2.46546	-1.34797	-0.19968	0.809688
'Mizoribine'	0.829133	0.0306512	0.77894	-0.00162115	0.498515	-0.439576	0.561892	1.02233	0.984827	0.77442	1.23952	0.412839	0.517268	0.195534	1.21157	0.926828	0.980936	-0.714039	1.70915	1.5647	0.626674	1.36528	-0.27558	-0.255475	-0.374223	-0.732697	-0.875736	-0.69365	0.502146	0.335879	0.392587	1.27559	-0.501998	-0.6185	-0.432872	-0.470874	-0.737202	-0.518216	-0.218006	-0.00302247	-1.20102	1.66373	1.7947	0.528685	1.16406	1.27871	1.56112	0.654889	1.67303
'Ketoconazole'	0.924812	-0.0180387	1.21812	-0.0053633	-0.362588	1.03323	0.476818	0.555486	0.526544	0.602327	0.948819	1.81854	0.41937	0.797928	0.745443	0.665048	0.302823	0.0947172	2.44648	2.17259	1.88177	0.070457	-0.345113	0.71448	0.70671	0.198375	1.11005	0.98505	-0.137239	-0.353309	-1.22435	0.0914519	0.666028	0.205632	-0.480586	-0.0222461	0.683754	0.30797	0.529971	0.312182	-0.530098	2.44451	-1.75179	1.67876	-1.38698	2.34488	-1.40823	0.72885	1.88117
'Clorgyline hydrochloride'	1.75889	-0.012173	-0.439609	0.00210896	-0.154654	0.588871	-0.920712	0.522972	0.961944	0.213502	0.445642	0.22055	0.858579	0.315733	0.72113	1.12844	-0.282792	-1.42808	1.60498	1.74393	1.31037	0.366043	-1.23893	0.866309	-0.0997337	-0.228192	-0.108129	-0.574684	1.13295	1.37135	-0.785468	-0.196914	-0.0673825	0.467928	-0.896407	-0.887503	0.112837	-0.994188	0.328246	-0.51751	-1.00907	1.19866	1.02447	1.1543	1.03378	1.12585	0.892559	0.260231	1.31969
'L-701,324'	1.05209	0.0455931	-0.144993	-0.000558536	0.82955	-1.10633	0.014223	-0.0851368	-0.405191	-1.09182	-0.719605	-0.60449	-0.403485	-0.407263	-0.335112	-0.2062	0.202668	0.104921	-0.308647	-0.206703	-0.181892	0.614602	-0.42796	-0.262803	0.837485	-0.46678	-0.111859	0.357074	0.819874	0.418792	-0.725584	-0.00402394	0.00367198	-0.131148	-0.848692	-0.315349	-0.423459	-0.408719	-0.61156	-0.175658	-0.239488	-0.122891	-0.665732	-0.547839	-0.0809341	0.249256	0.0390713	-0.719249	-0.48185
'(±)-alpha-Methyl-4-carboxyphenylglycine'	0.967559	0.00316135	0.253786	-0.000233267	0.168193	-0.00550605	-0.382437	0.349313	0.337319	0.765493	0.426464	0.487435	0.414088	0.541228	0.416409	0.609511	0.333656	-1.62772	0.74985	1.05181	0.534571	0.923828	-1.6401	0.156072	-0.29392	0.238241	-0.217978	0.0325651	0.866947	1.14256	-1.74674	-0.522093	0.0826089	-0.356203	-0.800977	-0.147828	0.587369	-0.336515	0.76469	-0.0642103	-0.912203	0.801669	0.783093	0.479701	1.86916	0.635298	0.84246	0.21727	0.56669
'Olvanil'	0.434186	0.0674416	-1.28302	0.00623033	1.06993	-1.57996	0.0520629	-0.070568	-0.0946128	0.0860467	0.067881	-0.285023	0.00133022	-0.512992	-0.346556	-0.0704371	-0.0901394	0.209842	-0.436187	-0.502767	-0.133793	0.0483071	0.0390127	0.140843	-0.0848265	-0.826637	-0.270074	0.535606	0.5206	0.393608	-0.154648	1.0493	-0.229626	0.467928	0.160195	-0.908467	-0.470442	-0.838092	-0.424334	-0.835195	0.820708	-0.13259	-1.01174	0.361213	1.03992	0.167478	-0.305846	-0.612282	-0.3702
'Mibefradil dihydrochloride'	0.35157	0.00364509	0.359902	0.0052845	0.0998657	-0.217928	2.77171	0.790143	0.572051	-1.10968	-0.967998	-0.528385	-0.292362	-0.951447	1.40517	0.265801	2.51901	0.714039	0.625839	0.388311	-0.233761	1.33042	0.225285	-1.06934	1.34053	-1.13446	-1.01709	-0.337396	-1.16105	0.28005	-0.418352	0.27508	-1.59424	-2.37849	-0.800977	-0.638129	-0.870852	-0.232922	-0.961552	-0.429384	1.77866	-0.716474	-0.972766	-0.300323	0.296837	-0.485289	-0.670356	-1.14449	0.608009
'Lidocaine hydrochloride'	0.0977417	-0.00191404	1.10048	-0.00416418	0.0100886	0.176528	0.571286	0.308993	0.132665	0.756565	0.0934519	0.556694	-0.160071	0.416454	0.210888	-0.00572406	0.990166	-0.714039	0.53026	0.452584	0.33639	0.613313	0.0959041	-0.371397	-0.865853	0.728566	0.10321	0.406617	-0.337896	-0.602964	1.70364	-0.169305	0.00136578	-0.467928	-0.20791	0.642282	1.00211	0.838084	0.25646	0.638737	-0.625176	0.720438	0.612959	1.28841	-1.62437	0.61652	0.250932	-0.472925	0.265365
'Cysteamine hydrochloride'	-0.165364	0.013302	0.628736	-0.00123866	0.261548	-0.301749	0.155749	-0.0531357	-0.0379228	0.783348	0.403332	0.444704	0.0489487	0.716726	-0.141985	-0.057285	0.362916	-0.81896	0.542499	0.553724	0.558197	0.365425	-0.583111	0.102402	-0.444104	0.345575	0.432067	0.172775	0.0864936	-0.652902	-0.741935	0.208025	0.375579	-0.880796	-0.385157	-0.232938	0.67168	0.060323	0.662891	-0.0182801	-0.0493308	0.465254	0.0381307	0.0777608	0.158632	0.543394	0.440884	-0.398891	0.36034
'Ro 90-7501'	0.0574058	-0.017924	-0.511594	0.00994614	-0.406229	0.344359	1.36452	-0.0324584	0.0267401	0.121757	0	0.00636979	-0.403485	-0.799313	0.325805	-0.0188761	0.646494	1.62772	1.16719	0.426056	0.244021	0.617964	1.70993	-0.199809	0.61988	-0.932314	0.486713	0.814016	0.107818	0.758205	0.0545039	1.095	0.895267	-0.467928	-0.528301	-1.0951	-0.500991	-1.19867	-0.472248	-1.11748	1.20102	-0.655357	-0.878962	-0.248988	0.345807	-0.328299	-0.0571221	0.48509	0.450629
'NG-Monomethyl-L-arginine acetate'	1.19456	-0.0219409	0.168708	-0.00178916	-0.446152	0.555061	-0.023617	-0.144969	-0.151562	-0.729782	-0.916856	-0.252033	-0.146846	1.19731	-0.0628247	0.0372286	0.353687	-0.714039	0.617017	0.464873	0.429356	0.354189	-0.0205259	-0.0283052	1.96275	3.70564	0.222781	0.902122	0.161876	-0.255332	0.986386	1.00563	0.201974	0.767467	0.20791	5.48739	1.47454	2.46009	2.65812	4.93206	-0.720254	0.407383	0.43229	0.746694	0.625358	0.381872	0.483094	-0.00425434	0.323405
'SB-215505'	0.236091	-0.0258003	0.395566	-0.00118419	-0.56733	1.09466	-0.0707631	0.365319	0.776446	1.74449	1.45595	1.41085	0.440539	0.496301	0.698954	0.812258	0.304395	-1.0186	0.588558	0.775998	0.995277	-0.376957	-0.919631	0.309268	-1.10733	-0.131837	-0.237532	0.0455542	-0.516881	0.0352952	-0.0749949	-0.0895438	-0.866203	-0.0939065	-0.432872	-0.180708	0.354246	0.485447	-0.180067	-0.129833	-1.00907	1.24146	1.21004	0.216972	0.622165	1.02386	1.36037	0.680324	0.708817
'Nisoxetine hydrochloride'	0.542336	-0.0494928	1.48221	-0.00550806	-0.790476	1.73861	1.17567	0.857912	1.05296	1.23713	0.929641	0.657311	0.440539	0.93592	1.3706	1.00129	0.990166	0.104921	0.787908	0.6041	0.97923	-0.436653	0.163641	0.011196	-0.974022	0.90494	-0.471041	-0.0821082	-1.51306	-1.13963	-0.320898	0.426617	-1.5401	0.430687	0.160195	0.49579	0.995989	1.09995	1.02831	0.468583	0.336358	-0.12768	0.109066	-0.706201	-0.704888	-0.44514	-0.269475	-0.612792	1.07404
'H-8 dihydrochloride'	0.203597	-0.0786918	0.70955	0.000886456	-1.48902	2.51262	1.81789	1.64968	2.023	0.222429	0.252346	0.504456	0.39292	-0.299489	2.80569	1.80328	2.22463	-0.199638	2.38119	2.04125	0.704045	2.05587	-0.0341096	-0.620345	0.140323	-0.94796	-1.52966	-0.323689	-0.107494	-0.566744	0.0586388	0.339502	-1.50779	-1.29206	-0.848692	-0.792877	-0.824785	-0.649332	-0.597154	-0.589468	-0.526514	1.5386	1.77721	-0.0206968	0.0611613	0.969683	1.20037	0.821569	2.45191
'CP-66713'	0.769529	-0.0577226	0.482103	-0.00315658	-0.791498	1.85559	0.467424	0.106206	0.302994	0.249212	0.619761	0.556635	0.0489487	-0.503139	0.460762	0.466276	0.231929	0.40948	0.974644	0.806053	0.648672	0.369589	-0.00917113	0.225988	0.140852	-1.10909	-0.165488	0.145322	0.337166	0.458478	-0.365337	0.162395	-0.172065	1.25482	1.53719	-1.15828	-0.553924	-0.610801	-0.763239	-1.41674	-0.239488	0.0509813	0.268987	-1.01206	-0.0365922	0.0886722	0.819893	0.977609	0.749156
'alpha-Methyl-5-hydroxytryptamine maleate'	0.0663061	0.00432316	2.09206	-0.00701209	0.075225	0.0815906	0.448547	0.732129	0.996269	1.40923	0.668464	0.382821	0.363809	1.73909	0.768094	0.570534	0.859178	-0.714039	1.07332	0.951395	0.603286	0.687033	-0.00972837	-0.207026	-1.46023	2.09098	-0.407584	-0.109008	-0.0782842	0.310378	1.32648	0.0485037	-0.391283	-0.692983	-0.160195	3.55649	1.09458	1.39254	2.03565	2.54876	-0.817124	1.02347	1.05652	1.69425	-0.35345	0.648984	0.366566	-0.506428	0.929103
'Oxymetazoline hydrochloride'	0.668156	-0.0159043	1.682	-0.00833164	-0.303072	0.892961	-0.136961	0.74722	0.712042	0.275995	0.490392	0.579717	0.377034	0.501616	0.756175	0.980093	-0.171836	-0.514401	1.03266	0.760192	1.01234	-0.476342	0.0991511	0.625987	0.790347	0.480163	-0.443062	0.536287	-0.252677	0.111053	-0.399891	1.2081	-0.588507	-0.692983	0.896407	0.246592	0.74029	0.33536	1.0214	0.762208	-0.913994	2.72982	-1.63049	2.59805	-0.678357	2.47403	-1.44663	0.444292	0.922101
'Moclobemide'	1.17048	0.0284261	-1.20107	0.0118389	0.3688	-2.047	-1.54406	-1.52469	-1.94664	-1.80698	-1.55823	-2.03064	-0.842693	-1.19097	-2.16481	-1.1731	-1.27532	-0.714039	-3.34771	-3.49269	-1.33443	-1.47655	-0.457609	0.48069	1.44151	-0.847284	-0.342363	-0.137142	-0.149566	-0.302979	0.113075	0.784757	-0.791745	1.81665	-0.160195	-0.876042	-0.634588	-0.909938	-0.277435	-0.976735	-0.720254	-0.0558911	-0.42255	-0.143713	-0.404234	0.405748	0.436085	-0.260771	-2.8063
'Ofloxacin'	1.32769	-0.0220491	0.017842	-0.00303157	-0.347428	0.650325	0.070851	-0.493443	-0.23859	-0.240285	-0.0806665	-0.400583	-0.59928	0.79503	-0.437636	-0.216512	0.0516497	-0.514401	-0.153946	-0.17177	0.0121651	0.0513603	-0.318668	0.0695609	0.21511	3.02848	0.15252	0.259074	0.0887722	-0.0689055	-0.792931	0.263244	0.238254	0.131148	-0.480586	5.99393	0.392307	1.58525	1.16455	3.94407	-0.722046	2.03789	-1.90259	1.37234	-1.43873	2.6048	-1.4992	0.748487	-0.32517
'p-MPPF dihydrochloride'	-0.551079	0.0443538	-0.373576	0.00403924	0.536155	-1.13217	1.24178	-1.02558	-0.924151	-0.73871	-1.17164	-0.779285	-1.43802	-1.38591	-0.744493	-1.06429	1.06106	0.714039	-0.5721	-0.628608	-0.81998	1.14203	0.388125	-0.899502	0.473717	-1.1695	0.319426	0.810811	0.22308	-0.117631	-0.354536	-0.146566	0.583827	0.467928	0.160195	-1.49471	-0.718639	-1.27243	-0.526388	-1.59294	0.528306	-0.514255	-0.998361	-0.258828	-0.142882	-0.145811	-0.0876784	-0.268179	-0.93424
'Topotecan hydrochloride hydrate'	-2.9093	0.552905	-2.46565	0.021568	6.01078	-8.93672	0.429759	-4.00782	-4.19333	-2.41501	-3.41508	-4.05486	-3.02289	-2.40531	-4.31781	-3.79724	-0.312053	1.32316	-4.66834	-4.67161	-3.90531	1.42907	1.31911	-2.27223	-1.54347	-0.463618	0.510608	-0.14921	3.04292	2.23466	-0.0274393	0.946861	3.1612	0.467928	1.53719	-0.0981998	0.641507	-0.550839	-0.684713	-0.672196	1.58492	-1.12388	-1.9495	-0.350847	0.182217	-0.267157	-0.0700959	0.340191	-4.93562
'CR 2249'	0.903081	-0.0275867	0.453055	-0.00345607	-0.400627	0.922009	-0.0613691	0.347756	0.397736	1.75341	1.46874	0.964552	0.189182	1.28069	0.358238	0.476588	0.171836	-0.304559	1.07849	1.05923	1.06667	-0.0174633	-0.542424	0.414952	-1.30416	1.97973	0.380849	-0.264767	-0.0329198	-0.342776	-0.450308	-0.13594	0.0105125	-0.0939065	-0.160195	1.91817	1.43464	0.975992	2.04588	2.127	-0.720254	0.52219	0.663548	-0.585719	-0.49529	0.17913	0.388254	-0.36103	0.924692
'SKF-525A hydrochloride'	1.27833	-0.0531338	1.95837	-0.00954649	-0.821928	2.1401	-0.354079	1.02038	1.17804	1.73556	1.46234	1.45759	1.08348	1.5994	1.16579	1.33525	0.000786107	-0.714039	1.26498	1.31445	1.75427	-1.12612	-0.933242	1.07315	-0.834515	0.930727	-0.00310963	0.445861	-1.27496	-0.293229	-0.520986	-0.307352	-0.934122	-0.918038	-0.896407	-0.260112	1.26768	-0.198352	1.59741	0.031861	-0.528306	0.462528	0.519907	-0.0667592	1.11755	-0.001133	0.0177473	-0.74264	1.23922
'NCS-382'	1.49328	0.0216388	0.491426	-0.00353503	0.159117	-0.291117	0.628002	-0.375467	-0.0831712	0.937586	0.290702	0.148838	-0.52255	0.115807	-0.118621	-0.237704	0.626463	0.514401	0.42085	-0.0538099	-0.0410025	0.571985	1.2735	-0.276507	-0.489302	0.735007	0.128077	-0.214303	0.066768	-0.0453631	0.382662	1.1047	0.351118	0.393445	0.528301	-0.29039	1.1987	-0.475182	1.2528	0.154923	-0.142618	-0.0074425	-0.475394	0.266823	-0.241858	0.309083	0.226186	0.25714	0.257713
'Pirfenidone'	-1.18628	0.220627	-0.793131	0.0105248	2.29503	-3.33696	2.37487	-2.59129	-2.92865	-0.0949744	0.290702	0.431312	-1.27928	-0.461748	-2.47713	-2.13554	-2.21226	7.40414	-3.80716	-5.23029	-2.2406	-2.95018	6.01209	-1.81195	-4.29904	-1.94471	-2.85604	-0.884895	-1.13171	-0.163564	-1.04667	0.358344	0.306332	0.467928	7.52231	-1.13809	-4.04575	-1.80127	-4.02601	-1.71665	4.65251	2.03824	-3.06967	3.5029	-2.03987	1.54422	-2.36432	-1.72493	-3.88275
'Naphazoline hydrochloride'	0.154877	-0.00750264	0.650027	-0.00198808	-0.212928	0.481385	-0.4863	0.192443	0.257745	1.57239	0.971951	1.11634	0.239461	0.936734	0.256902	0.67252	-0.464643	-0.304559	1.42053	1.16239	1.15421	-0.193635	0.10078	1.15281	-0.984029	0.991445	0.41919	-0.392669	0.551692	0.553565	0.311745	1.80437	0.728252	0.0939065	-0.576016	1.00204	1.06845	0.950141	1.12781	0.774865	-0.720254	0.433228	0.547165	-0.12051	-0.0557751	0.429842	0.815522	0.506605	1.05784
'Mitiglinide calcium'	-0.136094	-0.0256018	-0.347137	0.00195153	-0.209197	0.659591	-1.06241	0.729657	0.977372	-0.584472	0.694035	1.08645	0.755399	0.599832	0.529665	0.967509	-0.253532	-1.73264	1.42577	1.69309	1.44709	0.167044	-1.55626	0.932009	1.74225	-0.309444	0.227215	0.692084	0.749885	0.163172	-0.822782	-0.522093	0.379517	-0.692983	-1.53719	-0.404798	0.250351	-0.140979	0.0619848	-0.488962	-1.48984	3.19115	-1.65999	2.92162	-2.10755	3.05155	-1.10194	0.298304	1.3338
'Naloxone hydrochloride'	0.643897	-0.00144978	0.872441	-0.00253642	-0.112801	0.160389	-0.108603	-0.367529	-0.14012	0.25814	-0.0806665	1.06752	-0.334698	0.39672	-0.164873	-0.109982	0.666525	-1.21824	0.768394	0.970372	1.07509	-0.0829427	-1.02072	0.185149	0.626106	0.688433	1.41845	1.1926	-0.784908	-0.227968	-1.29077	-0.31288	0.567207	-0.0939065	-0.112481	0.436551	0.748943	0.229086	1.00938	0.924298	-0.528306	0.209901	-0.309266	1.31563	-0.369588	0.625151	-0.0119733	-0.530618	0.456074
'Praziquantel'	1.08914	-0.0336477	1.64912	-0.00589952	-0.389924	1.03799	0.788492	1.549	1.20838	0.711927	0.74913	0.719577	0.866522	0.13881	1.74636	1.24131	1.43556	-1.12352	1.29719	1.40552	1.18288	0.221793	-1.17546	-0.180963	-0.371502	-1.04414	-0.604958	-0.588594	-1.20411	-0.852471	-1.17104	-0.117153	-1.49003	-0.730225	-0.528301	-0.519021	-0.847587	-0.728733	-1.0307	-0.407686	-0.817124	1.26594	0.898605	0.0470629	-0.340661	1.17267	0.639568	0.434885	1.52785
'Norcantharidin'	0.134989	-0.031207	0.143514	0.000341084	-0.373998	0.732533	0.61852	0.0278963	0.0608059	1.7802	0.613368	0.441262	-0.480214	-0.351492	0.132203	-0.10251	1.04103	-0.714039	0.69482	0.638621	-0.130083	1.56426	-0.347926	-0.556702	-1.54252	-0.133373	-0.0014721	-0.138708	0.697174	0.0961219	0.37318	1.56089	0.713575	-0.131148	-0.160195	0.187032	-0.240041	-0.412568	0.0866258	0.49292	-0.625176	0.623636	0.54511	-0.033504	0.0363213	0.878607	1.18316	0.795076	0.287986
'3-n-Propylxanthine'	-0.413353	-0.00718224	-0.113309	0.000409861	-0.159742	0.0400073	0.835726	-0.247081	-0.416633	-0.0949744	-0.422511	0.186028	-0.91414	-0.639364	-0.323668	-0.530421	1.05183	-0.81896	0.37956	0.412622	-0.0415149	1.06146	-0.784087	-0.482806	0.377701	-0.166531	0.625926	0.152416	0.0602765	0.12645	-0.978256	0.119061	0.517943	0.205632	-0.528301	0.0903012	-0.134994	-0.0567124	0.205389	-0.323876	-0.625176	0.577785	-0.0268713	0.947065	0.195096	1.36579	1.11008	0.611376	0.143507
'Isotharine mesylate'	-0.0351485	-0.0102719	1.42184	-0.00482297	-0.108614	0.304795	-0.627914	1.66724	1.76912	1.24606	1.50465	1.83338	1.09143	1.43043	1.6219	1.84566	-0.11017	-1.0186	1.88046	1.91133	1.84894	-0.565471	-1.04159	1.31248	-0.139763	0.523547	-0.354271	-0.259756	-0.507529	-0.496375	-0.340569	-0.261336	-0.69218	-1.29206	-0.528301	0.0263159	0.658552	-0.0722148	1.10555	0.413664	-1.39297	2.22245	2.2249	0.422526	1.4556	1.40349	1.62315	0.265449	1.98467
'cis(+/-)-8-OH-PBZI hydrobromide'	1.8935	-0.0352372	1.07394	-0.00450729	-0.603935	1.3501	0.108515	0.667092	0.897799	2.41501	1.48152	1.67391	0.649559	0.678958	0.984823	0.884444	0.675755	-1.0186	1.55971	1.54949	1.45334	-0.0244111	-0.736681	0.566513	-1.42267	-0.268263	0.263087	0.29655	-0.652479	-0.141344	0.362793	1.17129	-0.124237	0.356203	1.2168	-0.40029	0.223954	-0.617964	0.150569	-0.397154	-0.528306	0.415086	0.179588	0.489511	0.72105	0.433914	0.334757	-0.161083	1.20521
'(-)-Isoproterenol hydrochloride'	0.986442	-0.0480568	1.17317	-0.00679491	-0.754501	1.78067	0.184107	1.75934	1.26905	-1.45387	0.116584	0.289139	1.00676	0.444522	1.47408	1.42806	0.211898	-0.104921	1.41317	1.19744	1.06663	0.0132777	-0.0980154	0.467065	2.88955	-0.528031	-0.862818	0.0355315	-0.106724	-0.394037	-0.151484	0.382885	-0.81286	0.880796	1.16908	0.321366	-0.574886	0.0997464	-0.411546	0.45091	-0.528306	0.536774	0.862023	0.0856928	-0.0745157	0.251587	0.510018	0.188967	1.54671
'L-703,606 oxalate salt hydrate'	-0.476771	-0.0677272	1.09071	4.30334e-05	-1.2328	2.30931	3.5271	1.31474	1.37125	-0.240285	-0.303488	-0.811574	0.265912	-0.742267	2.47452	1.02134	2.49741	2.75124	1.46883	0.193533	-0.210305	1.12123	3.36165	-1.15964	-0.303871	-1.71437	-2.07509	-0.230295	-1.25803	-0.525025	0.383567	1.14835	-2.10299	-3.76445	-1.85758	-1.24411	-1.4293	-0.89391	-1.54302	-1.45831	2.64332	-0.809404	-1.10087	-0.238366	-0.515285	-0.626006	-0.814553	-0.546935	1.32348
'3-Iodo-L-tyrosine'	2.99808	-0.0153935	1.2944	-0.00643075	0.0211962	0.649697	-0.354079	0.637563	0.666794	0.73871	0.668464	1.14015	0.60194	1.35163	0.620506	0.820299	0.0408481	-0.609118	1.78908	1.78558	1.4914	0.168849	-1.0135	0.841124	-0.022495	0.993123	0.51717	1.15448	0.456474	0.758108	-0.825649	-0.145529	0.29492	0.467928	-0.160195	1.04223	0.557884	0.126006	1.26516	0.944676	-0.815333	1.08776	1.1257	0.112578	3.25797	0.756382	1.16494	0.336963	1.55084
'Moxonidine hydrochloride'	1.14728	-0.0169685	-0.262617	-8.84514e-05	-0.0923603	0.467411	1.1474	0.137293	0.0834301	-0.403451	-0.241999	-0.11258	-0.382317	-0.168994	0.415934	0.10771	0.738992	0.913678	-0.423628	-0.729124	-0.0607564	-0.535335	0.75252	-0.419701	0.726731	0.154997	-0.400979	-0.23118	-1.41465	-0.96685	-0.250435	0.333421	-1.0205	1.5916	0.623731	0.222047	0.562673	0.00551415	0.335496	0.0895905	0.239488	-0.0949134	-0.0800056	-0.656784	-0.422581	0.0992286	0.586675	0.769558	-0.398702
'R(+)-IAA-94'	0.891663	0.0100152	1.17065	-0.00499735	0.211995	-0.150043	0.325897	0.54794	0.375112	-0.756565	-0.174118	0.318169	0.295023	0.50321	0.699904	0.694848	0.202668	1.0288	0.192727	-0.0300984	0.635536	-0.774018	0.637286	0.242457	1.56587	0.268663	-0.422428	0.243561	-1.01877	-0.341844	-0.0234976	1.11887	-1.04785	-0.019423	-0.753263	-0.0103668	0.521072	0.586226	0.543612	0.222446	0.531889	0.116302	-0.0650383	-0.18419	-0.17904	-0.15662	-0.440839	-0.89853	0.287598
'Mevastatin'	2.07557	-0.103914	1.81922	-0.00492547	-2.21959	4.50986	1.80841	2.94393	3.60624	-0.439161	1.14607	0.725294	1.95662	0.662585	4.21576	3.07263	2.35562	-0.609118	3.42753	3.22277	1.73636	1.66415	-0.680491	-0.276564	1.20336	-1.28291	-1.94757	-0.917432	-0.608666	-0.329167	-0.531373	-0.479144	-2.2879	-2.07895	-1.16908	-0.565184	-1.2029	-1.07689	-1.03308	-0.831461	-0.528306	1.02631	1.6808	-0.576825	-0.256304	0.32104	0.797194	0.566252	3.67915
'IB-MECA'	0.422837	-0.0319767	1.68602	-0.00539788	-0.00455049	1.07221	0.665754	0.500727	0.602131	0.267068	0.558273	0.528649	0.223576	0.0214011	0.824128	0.603743	0.728191	-0.104921	1.76998	1.43719	0.916743	0.635629	0.3864	-0.0705484	0.204223	-0.341276	-0.0690865	-0.219112	-0.00691021	-0.261689	0.181825	1.04858	-0.0589772	-0.95528	-1.16908	-0.985208	0.33209	-1.22979	0.617957	-1.01859	-0.241279	0.718747	0.131726	0.279993	0.248547	1.1157	1.09425	0.267025	1.35812
'S-Methylisothiourea hemisulfate'	2.62789	0.0149742	0.580167	-0.00269797	0.572354	-0.468124	0.637396	-0.0396121	0.189614	0.946514	0.384154	0.672113	-0.250026	0.106912	0.439298	0.285289	0.555569	0.304559	0.286888	0.0896442	0.445753	-0.191809	0.363937	-0.0757328	-0.378842	0.0609591	0.176992	0.615807	-0.76224	-0.628184	0.0670447	1.95108	-0.127819	0.0939065	-0.20791	-0.306022	0.174649	-0.0469848	0.0976254	-0.23909	0.0475392	-0.0637379	-0.570745	0.102825	-0.281406	0.231372	0.0856617	-0.719096	0.164548
'Ketorolac tris salt'	1.61976	0.0134401	0.291183	0.00028744	0.0449051	0.0275353	-0.014223	0.31251	0.405191	0.0860467	0.0998447	0.650041	0.411428	0.362074	0.107652	0.226824	0.181065	-0.40948	1.23574	1.18257	1.22438	-0.128716	-0.41144	0.545263	0.41517	-0.0132361	1.06023	0.977477	-0.247979	0.392677	-0.045609	-0.031257	0.487174	-0.28172	-0.800977	0.31228	0.142688	0.175553	0.695031	1.07419	0.239488	-0.0265066	-0.349073	0.29794	1.29838	0.079669	0.0522805	-0.273601	0.909105
'L-DOPS'	1.72069	0.00818851	0.000837205	0.001213	0.218614	0.0265897	0.599732	0.0554767	0.200797	-0.231357	0.222821	0.0969951	-0.0965672	-0.605396	0.335825	0.276113	0.415352	0.40948	0.0884395	-0.0583696	0.348593	-0.255833	0.100973	-0.0385659	0.97961	-0.887684	-0.202893	0.92705	-0.551453	-0.252612	-0.270901	0.425562	-0.724737	0.730225	0.160195	-0.280302	-1.20787	-0.486719	-0.78984	-0.225271	0.0493308	-0.168238	-0.0465599	-0.546695	0.629273	-0.0368288	0.677988	1.40883	0.225513
'loxoprofen'	-1.10875	0.0590518	2.23032	-0.00492121	0.624305	-1.16167	0.231341	0.58814	0.7006	-0.593399	0.651724	0.12298	1.01204	0.277115	0.64197	0.719449	-0.0608791	0.609118	0.61447	0.226906	0.655337	-0.516497	1.08106	0.270982	0.716382	-0.878503	-0.574952	-0.308175	-0.434463	-0.00110866	0.424423	2.16805	-0.755782	-2.11619	-0.160195	-0.644862	-0.731532	-0.691215	-0.668773	-0.598904	0.623384	0.00452884	-0.14595	0.520589	0.255573	-0.112143	-0.170805	-0.552051	0.576419
'1-Methylhistamine dihydrochloride'	0.0946379	0.015767	-0.0669066	0.003129	1.11703	-0.427822	0.146355	-1.02012	-0.541713	-0.928658	-0.774701	-1.21532	-0.683952	-0.256478	-0.665808	-0.643288	0.717389	-1.0186	-1.07336	-0.728464	-0.622622	0.670645	-0.897506	-0.720219	-0.0895204	-0.279132	-0.22888	0.35864	0.0737402	0.404681	-0.00788684	0.235635	-0.347006	0.655741	0.800977	-0.029514	-0.460864	-0.776358	0.118683	-0.21008	-0.241279	0.391148	-0.191526	0.377102	0.725777	0.584874	0.384593	-0.873116	-1.20484
'Lomefloxacin hydrochloride'	0.968569	-0.00652843	0.72757	-0.00194503	-0.0230491	0.281588	0.118085	0.8998	0.874916	0.747637	0.70682	1.01109	0.726288	1.50169	0.926414	0.959469	0.182637	0	1.09557	0.937421	1.2172	-0.486804	0.105657	0.43526	-0.198166	1.56381	-0.182935	0.443336	-0.473225	-0.325516	0.021366	0.328437	-0.763705	-0.6185	-0.848692	1.64037	1.21235	1.19714	0.932392	1.21902	-0.239488	0.115697	0.118211	-0.0636749	0.648516	-0.0816234	-0.0752672	-0.552869	1.12716
'Ro 61-8048'	0.615822	0.0136423	0.435894	-0.00121939	0.0820434	-0.125386	0.193677	-0.0874778	0.0871577	-0.284923	0.103798	0.262148	0.371752	0.0677016	0.25619	0.296737	0.304395	0.104921	0.422032	0.0519033	0.385332	-0.372391	0.759218	0.274076	0.695911	-0.457328	-0.197058	-0.0697639	-0.878727	-0.378211	0.850514	1.94022	-0.361911	-0.131148	-0.20791	-0.0622411	-0.364017	-0.184647	-0.473954	-0.137145	0.0493308	-0.137519	-0.727812	0.419116	-0.728446	0.277462	-0.205256	-0.407081	0.332713
'Lidocaine N-ethyl bromide quaternary salt'	-0.263972	-0.000872154	0.639725	-0.00163832	0.0365179	0.223634	1.20394	-0.0656247	0.132665	1.59918	0.403332	1.03267	-0.236801	1.34547	0.575442	0.255489	0.615662	1.21824	0.793951	0.515263	0.840393	-0.364194	0.481262	0.155021	-0.999654	3.50942	0.48295	0.428542	-1.00426	-0.545456	-0.352765	0.691487	-0.0746596	0.393445	0.112481	4.15846	1.96742	2.24381	2.50431	2.17651	0.623384	-0.204479	-0.352218	-0.349993	-0.241572	-0.0701911	0.197856	0.0806957	0.354092
'alpha,beta-Methylene adenosine 5''-triphosphate dilithium'	0.748376	-0.0238526	1.04772	-0.00405503	-0.285989	0.868796	0.202983	1.0421	0.874916	-0.611255	0.687642	0.247369	0.977644	0.275093	1.177	1.15881	0.191867	-0.209842	1.35971	1.27252	1.07167	0.189114	-0.329246	0.31741	0.785412	-1.29141	-0.729367	-0.570317	0.160814	0.382927	-1.04251	0.0883841	-0.799859	0.730225	0.160195	-0.60833	-1.40308	-1.04463	-1.01015	-0.445104	-0.530098	2.76728	-1.9911	0.787685	-1.37106	2.08939	-1.32671	0.244913	1.35033
'Loratadine'	-0.0104605	-0.0826961	0.96723	0.000582013	-1.60077	2.67158	2.00683	1.52754	1.88648	-0.240285	-0.452035	-0.519693	0.461707	-0.900119	2.57681	1.61709	1.96266	0.923882	2.24829	1.76789	0.750555	1.43677	1.03868	-0.561987	0.484485	-2.01816	-1.51343	-0.241958	-0.459286	-0.490839	-0.030384	0.689014	-1.61146	-1.77941	-1.16908	-1.5475	-1.78336	-1.42558	-1.77799	-1.88323	1.2046	-0.23915	-0.0270282	-0.473081	-0.751126	-0.106076	0.258313	0.918936	2.09658
'MK-912'	0.377309	-0.0284937	0.0210256	0.00252366	-0.415652	0.68079	-0.543016	0.3021	0.284097	0.756565	0.403332	0.476422	0.747456	1.3137	0.130778	0.54991	-0.56637	-0.104921	0.721334	0.635406	1.36778	-1.33136	-0.0118397	1.09889	-0.409688	1.12081	0.657536	1.30563	-0.89877	0.356494	0.508089	-0.184643	0.123224	-0.730225	-0.480586	0.257575	1.16342	0.402582	1.41419	0.234364	0.144409	-0.248912	-0.308924	0.454149	1.39036	-0.227088	-0.197696	-0.407743	0.404652
'1-Methylimidazole'	1.59119	-0.0391302	0.454924	-0.00238657	-0.586845	1.28385	-0.495782	0.976411	0.962203	1.39137	1.51105	1.56301	1.10465	1.43291	0.916157	1.26079	-0.555569	-0.209842	1.45032	1.33995	1.87498	-1.44375	-0.620133	1.67413	-0.372649	0.718891	0.266918	-0.172775	-1.25881	-0.61547	-1.27055	-0.132492	-0.356643	0.318961	0.528301	1.80919	0.597236	0.860871	0.667748	1.193	-0.625176	0.907207	0.980688	-0.116595	0.425897	0.505753	0.706031	0.0126197	1.44954
'Nylidrin hydrochloride'	1.41549	-0.0550916	1.17876	-0.004085	-1.24744	2.17433	1.02457	1.73579	2.20079	0.729782	1.17164	1.19838	1.54386	0.934898	2.42898	1.9012	1.11192	-0.104921	1.6175	1.5717	1.47079	-0.167779	-0.712808	0.128666	-0.0906512	-0.431209	-1.09027	-0.450227	-1.32345	-0.534886	-0.829941	-0.387113	-1.95744	-0.205632	1.2168	-0.568754	-0.259153	-0.342406	0.257396	-0.537426	-0.241279	1.04935	1.01674	-0.560954	0.404259	0.557797	0.867049	0.281911	1.9022
'Proglumide'	1.33452	-0.0458535	0.409931	-0.000497642	-0.73489	1.41534	1.11904	2.10208	1.91309	0.421306	1.05901	0.471197	1.22372	1.11525	2.45282	1.83535	1.3955	-0.40948	1.65578	1.50262	1.1737	0.286897	-0.41144	-0.126387	0.0331551	-0.0191777	-1.07375	-0.853702	-1.11952	-0.678159	-0.045609	0.045436	-1.60555	0.6185	0.528301	0.138257	0.263716	0.436905	0.376846	-0.0364673	-0.528306	0.724092	0.790233	-0.558192	-0.67607	0.135887	0.201964	-0.440571	1.92814
'NBQX disodium'	1.31559	-0.0281178	0.774539	-0.00301563	-0.305027	0.953337	-1.43072	1.20391	1.51896	1.40923	1.45595	1.92149	1.27134	2.78688	1.07519	1.69155	-0.829918	-1.42808	1.41386	1.63523	2.21288	-1.46345	-1.47693	1.94276	-0.258002	2.4922	0.0194709	0.934788	-0.709416	-0.439578	-1.34518	-0.17544	-0.578224	-0.205632	-0.20791	2.51045	1.98737	1.97593	1.8248	2.16206	-1.68179	3.78856	-0.60765	1.843	0.404484	2.38174	-0.864168	-0.441071	1.43839
'Sodium Oxamate'	0.363814	-0.0103484	1.47136	-0.00481631	-0.00234472	0.466871	-0.495782	0.0308906	0.590948	1.42708	1.01031	1.03914	0.363809	0.785396	0.426666	0.738369	-0.253532	-0.199638	0.980681	0.98421	1.25886	-0.446479	-0.375581	0.838234	-1.0793	0.425531	0.188474	0.745275	-0.0878999	-0.669046	-0.410646	0.636971	-0.0755899	-1.21758	-1.16908	0.562962	0.413356	0.554078	0.691963	0.366929	-0.431436	0.202751	0.177835	0.0421694	0.883147	0.217827	0.511317	0.28155	0.694073
'X80'	0.336618	-0.0520259	0.170596	-0.00222086	-0.830772	1.63289	0.382525	-0.442191	-0.231135	1.4003	0.241999	0.861439	-0.488157	-0.100985	-0.108602	-0.235432	0.971707	-1.0186	1.02932	1.05472	0.656322	0.766833	-0.716763	-0.284782	-1.1821	-0.131505	1.03681	0.761028	0.134874	-0.343057	0.424024	0.974956	0.606525	-0.16839	-0.255625	-0.328563	0.408191	0.219229	-0.0866204	-0.458975	-0.433228	0.592593	0.373766	0.968396	1.07396	0.642908	0.689375	0.000703111	0.656009
'Oxotremorine sesquifumarate salt'	1.58207	-0.00433685	-0.158915	-0.00138131	0.0131306	0.176465	2.02571	-0.345676	-0.446971	-0.0860467	-0.348237	0.0553754	-1.02526	-0.618757	-0.0966825	-0.708568	1.35701	1.62772	0.549931	-0.197182	-0.289403	0.676854	1.84748	-0.681716	0.0840004	-0.0910133	0.573565	0.508909	-0.441073	-0.103839	0.118436	0.864305	0.200422	0.730225	0.896407	0.216968	-0.553149	0.0575126	-0.419898	0.799321	1.00907	-0.616984	-0.655528	-0.470311	-0.641799	-0.25511	0.289197	1.36983	0.12499
'Levetiracetam'	1.54685	0.0259623	-0.175658	0.0017848	0.621031	-0.802676	-1.01527	-0.160583	0.185886	1.26392	1.00391	1.29658	0.133621	0.54565	-0.151767	0.368923	-0.487819	-0.913678	0.308559	0.493067	1.12382	-0.748448	-0.951048	1.72698	-0.739774	0.00868492	1.08962	0.870892	-0.19155	-0.11109	-0.664364	0.465242	1.09947	0.430687	0.576016	-0.392703	0.185754	-0.404504	0.425276	-0.745117	-1.10415	1.18852	1.02153	-0.26339	0.803569	1.27994	1.6314	0.590913	0.111
'Piceatannol'	-0.06825	0.000594281	1.03864	-0.00482356	0.395732	0.0693103	0.77901	0.432827	0.435529	0.240285	0.422511	-0.219067	0.530493	1.05567	0.790508	0.624367	0.342885	0.913678	0.459554	0.199982	0.302249	0.328645	0.563772	-0.0787098	-0.840033	1.43713	-1.06374	-0.76556	0.0909785	-0.258185	-0.268734	0.169903	-0.988837	-0.430687	-0.160195	3.22564	0.495417	2.22447	0.62529	2.19994	0.623384	-0.0564959	-0.0767491	-0.330769	-0.24428	-0.295063	-0.311557	-1.00996	0.40537
'S-(4-Nitrobenzyl)-6-thioinosine'	-0.232147	-0.0601362	-1.53388	0.0122343	-0.890024	1.09152	1.97839	-1.88877	-1.78775	-0.593399	-1.2587	-0.727264	-1.85606	-1.69727	-1.26737	-1.78833	1.48643	0.913678	-1.00106	-1.66223	-1.45466	1.06115	1.85687	-1.38179	-0.274013	-0.206482	0.97693	0.672204	-0.340043	-0.358919	0.623371	1.11384	0.981867	-0.16839	-0.112481	-0.00792226	-0.0834825	0.116395	0.0144086	-0.177202	1.58492	-0.900466	-1.74614	0.00501453	-0.525636	-0.05405	-0.174587	0.535089	-1.45336
'Picrotoxin'	1.05886	-0.0249564	-0.534152	0.00176907	-0.255482	0.600913	0.429671	-0.372995	-0.401464	1.23713	0.345798	0.760372	-0.52255	0.0648762	-0.437398	-0.373467	0.151805	0.609118	0.952753	0.507529	0.438599	0.334143	0.721977	0.161035	-0.986107	0.662261	1.07605	0.779065	0.393662	-0.121342	0.057721	1.111	1.2281	0.692983	1.2168	-0.163048	1.17382	0.127541	1.49314	0.443941	0.336358	-0.413623	-0.716153	-0.494791	-0.39592	-0.195848	0.0174988	0.0248344	0.419932
'Nalidixic acid sodium'	0.0776036	-0.0165524	0.143525	-0.00115275	-0.0140187	0.378707	-0.0518871	0.221972	0.215966	0.25814	0.384154	0.618662	0.427313	0.303316	0.290285	0.370627	0.364488	-0.609118	0.167199	0.382607	0.748156	-0.467751	-0.923634	0.170668	0.171767	-0.43696	0.178962	0.125479	-0.867828	-0.297051	-0.736533	-0.3549	-0.53116	0.692983	-0.20791	0.243791	-0.580836	0.448196	-0.416829	-0.0976027	-0.528306	0.332091	0.310992	-0.326611	0.755895	0.166204	0.502346	0.0950669	0.272042
'1,3-Dimethyl-8-phenylxanthine'	0.730275	-0.0241677	0.12542	-0.00225327	-0.159227	0.717563	-0.108603	-0.0510559	-0.00758455	0.448089	0.490392	-0.72136	0.377034	-0.278105	0.00584086	0.22512	-0.122544	0.619322	0.0182328	-0.0565128	0.244792	0.101981	0.260684	0.273392	-1.17875	-1.38201	-0.444647	0.0512843	0.422481	0.382499	0.136202	1.62773	-0.251007	0.730225	1.16908	-1.24997	-1.11467	-1.32877	-1.17385	-1.30266	0.243071	0.055137	-0.0475612	0.148911	0.762651	0.193745	-0.0013145	-0.255226	-0.059132
'3-Nitropropionic acid'	0.936242	-0.000847467	1.27951	-0.00501115	-0.139963	0.519296	0.344597	1.96056	1.99241	-0.910803	0.590236	-0.0772515	1.48036	0.942035	2.24682	1.94415	0.888438	-1.12352	0.647843	0.974342	0.856929	0.293589	-1.26008	0.00800395	0.862276	-0.792179	-1.98735	-0.46434	-0.572341	-0.0495765	-1.30371	-0.111018	-2.32006	-0.430687	0.576016	-0.766543	-0.682053	-0.707472	-0.497742	-0.692732	-0.722046	3.10399	-1.65344	2.29716	-1.37504	1.97282	-1.73106	-0.417872	1.08643
'Cisplatin'	1.43112	-0.0116006	0.674191	-0.00117979	-0.329649	0.550724	-0.675148	2.48659	2.64416	1.05611	1.72108	1.12935	1.96456	1.79334	2.61185	2.70432	0.162606	-1.73264	1.34028	1.61191	1.6036	-0.533266	-1.72021	0.974728	-0.385369	0.162258	-1.60762	-0.659141	-0.898638	-1.05191	-1.59394	-0.522093	-2.08732	-0.655741	0.160195	-0.014831	-0.0495218	-0.488003	0.688806	0.244896	-1.58492	3.72319	3.3052	0.191339	0.211833	1.68052	1.43591	-0.0304853	1.99247
'7-Nitroindazole'	0.662003	-0.012561	0.59155	-0.00201467	-0.279866	0.601252	1.06233	0.393933	0.689418	-0.267068	0.161333	-0.116864	-0.189182	-0.126928	0.927364	0.445652	1.3739	-0.304559	0.710513	0.754055	0.294301	1.0856	-0.545505	-0.454969	0.104676	0.0509953	-0.690713	-0.145801	-0.195523	-0.144848	-0.451499	0.385033	-0.902553	-0.655741	-0.112481	-0.309252	-0.23068	-0.440879	0.783615	-0.0243775	-0.431436	0.280139	0.459402	-0.784969	-0.232812	0.210244	0.747529	0.688002	0.72659
'Propafenone hydrochloride'	1.78062	0.0194995	0.586137	0.000542209	0.285925	-0.230862	-0.939588	0.669956	0.844578	0.240285	1.01031	1.03643	0.649559	0.650567	0.391621	0.834019	-0.302823	-1.42808	1.04221	1.30513	1.52929	-0.619285	-1.48222	0.996972	0.524871	-0.357219	0.482339	0.572362	-0.0683138	0.186359	-1.35761	-0.45767	-0.106577	-0.131148	0.20791	-0.295262	-0.0741312	-0.147375	-0.094978	0.0306463	-1.68179	3.85181	-0.968266	2.43154	1.32012	2.98092	-0.104787	0.514093	0.908008
'Noscapine hydrchloride'	0.0587845	-0.0154125	1.50079	-0.00390442	-0.325204	0.730122	1.01509	1.63173	1.7614	-0.249212	0.781094	0.657936	0.900915	0.153391	2.20152	1.73393	0.919271	0.199638	1.58466	1.41223	1.02359	0.524698	-0.00562916	0.00567892	0.797599	-1.37975	-1.45921	-0.568714	-0.322683	-0.30309	0.218598	-0.21532	-1.6263	-0.992522	-0.480586	-0.97798	-1.33448	-0.942315	-1.14852	-1.03592	-0.241279	0.929946	1.09901	0.285843	-0.866723	0.406949	0.416995	-0.20349	1.75209
'Phenylephrine hydrochloride'	0.981921	-0.0165261	1.33559	-0.00463639	-0.491678	0.82434	-0.646878	0.55002	0.534258	0.910803	0.519916	0.919393	0.295023	0.421723	0.347981	0.599767	0.191867	-1.73264	1.49433	1.71163	1.14551	0.775688	-1.62501	0.478115	-0.576438	0.118947	0.551654	0.53977	0.926084	0.379534	-1.14617	-0.522093	0.717152	-0.131148	-0.480586	-0.394702	0.355764	-0.104099	0.7415	0.0624811	-1.68179	3.41065	-0.56831	2.09687	-0.905276	3.77869	-0.307112	1.43128	1.25517
'Isoliquiritigenin'	-0.0253556	-0.0667165	2.61669	-0.00613746	-1.1872	2.21178	1.56285	1.86795	1.72361	1.73556	1.5494	1.16042	1.25811	0.614408	2.4409	1.77461	1.12115	1.533	2.3177	1.29607	1.45026	-0.341896	2.35905	0.218097	-1.18044	-0.596615	-0.919211	-0.203119	-1.5449	-1.07608	0.626041	1.44439	-1.42762	-2.97756	-1.16908	0.168377	-0.376177	-0.000381545	-0.446843	-0.259521	1.10594	-0.423738	-0.190055	-0.515886	-1.12353	-0.503078	-0.36415	-0.113464	2.32212
'BW 723C86'	-0.778483	-0.00159236	0.317698	-0.000649583	-0.238785	-0.0627822	1.58181	-0.546775	-0.549168	0.11283	-0.229214	-0.323911	-1.10199	-1.18374	-0.209938	-0.677632	1.20442	0.913678	0.0895856	-0.401994	-0.521796	0.94618	0.961406	-0.810162	0.0348474	-0.809149	0.189395	0.955589	-0.0325146	-0.518055	-0.0868204	0.570243	0.0413146	-0.804708	0.160195	-0.824968	-0.468558	-0.732944	-0.339073	-0.663036	0.528306	-0.44261	-0.658264	-0.140216	-0.127813	-0.0382012	0.237133	0.741263	-0.30291
'1-(5-Isoquinolinylsulfonyl)-2-methylpiperazine dihydrochloride'	1.95726	-0.0466742	1.28536	-0.00597366	-0.770549	1.58238	-0.0518871	1.04782	1.01542	1.26392	1.3625	0.789834	0.511986	0.255361	1.07638	1.00705	0.728191	-1.21824	0.6812	0.814221	0.637701	0.344524	-0.920285	0.0303219	-0.544088	-0.224448	-0.608376	-0.679463	-0.368463	-0.607288	-1.17678	0.153259	-0.742158	1.14309	0.800977	-0.533701	0.0504469	-0.735784	0.275729	-0.49535	-1.2961	2.67427	1.93794	0.352155	-1.34144	1.63254	0.61058	-0.277659	0.796578
'Metoclopramide hydrochloride'	0.997716	-0.0569161	0.911872	-0.00372581	-0.857085	1.88939	1.374	1.48123	1.41303	0.611255	0.781094	1.45812	0.384977	1.03813	1.89514	1.23903	1.48643	-0.104921	1.52237	1.19548	1.09408	0.00316055	0.218903	-0.267521	0.696774	1.13643	-0.482108	0.148123	-1.50011	-1.06294	0.0687633	0.266312	-1.13413	0.356203	1.2168	1.72732	0.831833	1.19483	0.776027	1.64711	-0.817124	1.19242	1.44552	0.175027	0.00645016	0.662556	0.941537	0.112637	1.41589
'Cibenzoline succinate'	0.51125	-0.0265554	0.686096	-0.00209398	-0.203074	0.788072	1.73291	0.231336	0.58722	-0.077119	-0.0255709	-0.254351	-0.676009	-0.26306	0.836522	0.0458369	2.09365	-0.304559	0.995278	0.916458	0.0151163	1.75893	-0.310175	-0.950293	0.117127	-0.0291619	-0.326573	0.688196	-0.242727	-0.263869	-0.1043	-0.20551	-0.548044	-0.356203	0.896407	1.17965	-0.565405	0.747204	-0.815755	0.312749	0.144409	-0.137523	-0.598698	-0.110425	-0.419569	0.0612582	0.0109003	-0.000347634	0.686349
'CP-101537'	-0.738444	0.00673712	0.451352	-0.00142425	0.600789	-0.367373	1.04354	-0.500466	-0.416633	1.0829	0.30988	0.104213	-0.760681	-1.16281	-0.00560339	-0.351706	1.17359	0	-0.206184	-0.158549	-0.251644	0.715706	-0.259033	-0.752869	-1.25458	-1.14859	-0.107279	-0.439007	-0.376358	-0.425504	-0.386903	0.755298	-0.463986	-1.25482	0.20791	-0.802136	-1.08458	-1.18075	-0.612501	-0.235169	0.241279	-0.367407	-0.444546	-0.474391	-0.467356	0.178603	0.651568	1.60624	-0.451221
'Indatraline hydrochloride'	-1.95247	0.185942	-1.63645	0.0099811	2.46961	-4.38849	1.54406	-2.74727	-3.41649	-2.45964	-3.37916	-4.16659	-2.28204	-2.052	-3.04175	-3.04681	0.171836	3.78004	-3.98408	-4.64631	-3.5191	0.700468	3.29244	-1.74522	-0.277253	0.305952	-0.127764	0.806923	0.744096	0.959096	-0.19594	0.505222	1.40541	-0.430687	-1.48947	-0.0516435	0.13565	0.144415	-0.13727	-0.345045	3.60844	-1.22214	-2.02713	-0.664731	-0.781891	-0.896127	-1.17424	-1.2869	-4.07763
'8-Methoxymethyl-3-isobutyl-1-methylxanthine'	2.2166	-0.0189857	-0.0844622	-0.00124776	-0.155278	0.586938	0.221859	0.575128	0.443243	1.07397	1.07819	0.50953	0.4961	1.64233	0.700141	0.727489	0.292022	-0.304559	0.971985	0.807753	0.874622	0.0157576	0.0690472	0.401639	-1.04528	2.19784	-0.253682	-0.288295	-0.160978	0.254474	0.261993	1.22336	-0.351852	1.3293	0.944121	2.1656	1.53204	1.30278	1.75378	2.08573	-0.336358	0.216646	0.338611	-0.184006	-0.12837	-0.0570858	0.108145	-0.446773	0.94172
'Aurothioglucose'	-4.90387	-0.170342	3.15335	-0.00311239	-4.94279	8.7511	4.86818	-0.58814	-0.666535	-0.421306	-1.95913	-2.03994	-1.68143	-2.10844	0.745918	-1.06543	3.40824	4.0846	1.38498	0.225003	-1.85083	4.48581	3.24052	-1.91712	-1.10287	-1.88669	-1.31236	-0.374632	0.961527	0.535633	-0.31391	0.532614	-0.119059	-8.59591	-4.24346	-1.43375	-2.00529	-1.65018	-1.72624	-1.43056	4.08741	-1.10738	-1.88337	-0.47683	-0.345783	-0.628721	-0.679618	0.729135	0.76036
'MG 624'	0.405162	-0.0183437	0.550651	-0.00201429	0.11338	0.499395	1.78005	0.258263	0.58722	-0.584472	-0.0614883	0.157617	-0.726288	-1.06401	1.04157	0.130038	2.46658	-1.0186	0.332153	0.509666	0.112053	1.15532	-0.989672	-1.00979	0.94924	-1.11249	-0.376891	0.308654	-1.21046	-0.529128	-0.233546	-0.0220539	-1.23171	-0.16839	0.896407	0.0101108	-1.23994	-0.0323872	-1.03453	0.35835	-0.431436	0.311952	0.274027	0.416252	0.118151	0.667839	0.901531	1.25157	0.241385
'Ketoprofen'	1.86379	-0.0168259	0.306309	-0.00250332	-0.0652878	0.733734	0.618432	-0.0997055	0.234862	0.602327	0.161333	0.411665	-0.223576	0.278984	0.381602	0.0893576	1.18125	-1.12352	0.884851	1.08758	0.452569	1.31047	-1.28124	-0.179402	-0.366156	0.0976783	0.0722435	0.0643103	0.2827	0.74124	-1.33689	-0.451535	0.0162928	0.730225	0.255625	-0.265851	0.55217	-0.100643	0.386821	-0.675521	-0.625176	0.689811	0.150158	1.77955	-0.759792	1.09141	0.120572	-0.520886	0.463477
'Meloxicam sodium'	-1.83797	-0.0309202	1.2355	-0.00286607	0.703676	0.847032	0.070851	-0.0799321	-0.121223	0.103902	0.254785	0.2495	-0.181239	0.267768	-0.221857	-0.057853	0.171836	-0.304559	-0.239567	-0.108919	0.302849	-0.256375	-0.389969	-0.035394	0.260244	0.538905	0.156896	0.125037	-0.372095	-0.215254	-0.247502	0.0588578	-0.181448	-1.55436	0.112481	2.21234	-0.0412354	1.25476	0.349818	2.2164	-0.431436	0.0999309	0.0237531	-0.259287	0.280585	0.244423	0.454581	0.27115	-0.283864
'Labetalol hydrochloride'	0.573002	-0.0816996	1.2004	-0.00412817	-1.24827	2.77934	1.19463	1.27195	1.06813	-0.249212	0.0127855	-0.572283	0.398202	-0.490907	1.52964	1.13705	0.688129	1.42808	0.733289	0.133405	0.299688	0.0951503	1.54224	-0.233617	-0.0183913	-1.44831	-1.54966	-0.579695	-0.515639	-0.609786	0.0767197	1.19268	-1.76146	0.131148	0.528301	-1.14976	-0.979353	-0.999554	-1.29202	-1.2303	0.722046	-0.392018	-0.171457	-0.630276	-0.942396	-0.305415	0.0795558	0.49046	0.931699
'Moxisylyte hydrochloride'	0.88262	-0.0279197	0.631829	-0.00339776	-0.210683	0.870075	0.344685	0.188806	-0.0341952	1.29963	0.832236	1.26912	-0.0277807	0.309552	0.0735565	0.120862	0.162606	0.0947172	0.500033	0.192009	0.774578	-0.78632	0.464082	0.176766	-0.222705	0.383106	0.520366	0.099427	-0.920857	-0.175531	-0.680641	0.99643	-0.0812237	0.16839	0.112481	0.63843	0.243399	0.21832	0.914574	0.913594	-0.241279	0.63671	0.523017	0.0204593	0.868718	0.330025	0.405582	-0.354433	0.37437
'Lamotrigine'	-0.271113	0.00195581	1.15448	-0.00430752	0.155297	0.158209	1.28901	-0.137423	-0.291811	0.611255	0.199689	-0.575882	-0.168014	-0.480532	0.14151	-0.181599	0.748222	1.32316	0.774986	0.140507	-0.0497182	0.913312	1.75347	-0.591486	-1.41619	-1.74019	-0.282045	-0.67926	0.391484	0.617577	0.299884	1.80114	0.039946	-1.25482	-1.2168	-1.29538	-1.69486	-1.18304	-1.88482	-1.94839	1.00907	-0.574599	-0.843243	-0.195948	-0.235259	-0.292364	-0.195233	-0.00692833	0.434211
'(S)-MAP4 hydrochloride'	0.240858	-0.022101	0.249212	-0.001252	-0.114164	0.688993	0.033099	0.212216	0.28037	0.0681914	0.216428	0.0296449	0.231518	-0.364033	0.495094	0.548774	0.313625	-0.199638	0.194743	0.0979653	0.432438	-0.232774	0.215753	0.0226731	-0.272948	-0.770971	-0.529126	-0.249936	-0.524708	0.269295	0.526088	1.63765	-0.754455	-0.730225	-0.160195	0.629306	-0.651686	0.652017	-1.29636	-0.422705	-0.431436	0.21255	0.285699	0.36887	0.237597	0.39005	0.760666	1.24756	0.215478
'4-Amidinophenylmethanesulfonyl fluoride hydrochloride'	-0.049559	0.0265185	1.13724	-0.00194143	0.40785	-0.329745	-0.410795	-0.0946315	-0.00359812	1.26392	1.15886	1.43251	0.371752	0.417082	-0.175367	0.159839	-0.24273	-0.40948	1.38932	1.41349	1.25391	0.0658643	-0.879844	0.830398	-0.409224	-0.0344501	1.44029	0.819507	0.636127	-0.48137	-0.825308	-0.341097	1.44875	0.393445	0.528301	0.0641939	0.309277	0.162765	0.181092	0.299287	-0.625176	0.636533	0.167845	-0.0210978	0.51864	0.780965	0.890679	0.0653778	0.951362
'Methoxamine hydrochloride'	1.30108	-0.016953	0.476898	-0.00112857	-0.268706	0.479761	-0.259699	-0.152645	-0.321891	-0.430234	-0.0127855	-0.0988915	0.363809	0.227325	-0.517033	0.00402017	-1.1135	2.35196	0.144681	-0.763821	0.317364	-1.01647	2.92416	1.15199	0.352648	-0.374825	0.169009	0.532676	0.34702	-0.0555416	0.405322	1.71835	0.654901	-0.430687	0.112481	-0.579914	0.14158	-0.301553	-0.127462	-0.443203	0.915786	-0.471999	-0.444364	-0.256998	0.0430857	-0.478918	-0.346166	-0.519198	0.0514666
'(-)-Tetramisole hydrochloride'	-1.57591	-0.00503648	-0.00338531	0.00388733	0.0710252	-0.443779	0.193677	-0.848679	-1.19321	-0.901875	-0.606975	-1.23599	-0.795075	-0.594649	-1.04109	-0.854643	0.264333	-0.40948	-1.83419	-1.57564	-1.05691	0.00950424	-0.232444	-0.706834	0.506092	-0.496151	-0.481486	-0.498849	-0.455685	-0.631333	0.0366714	0.75408	-0.40164	-0.16839	-0.112481	1.05825	-0.877771	0.247674	-0.925485	0.445142	-0.431436	-0.0234891	-0.0488151	-0.318908	-0.155153	0.172136	0.516351	0.451361	-1.75146
'(±)-3-(3,4-dihydroxyphenyl)-2-methyl-DL-alanine'	-0.125658	0.0220261	0.495372	0.00214893	0.219128	-0.75311	-0.4863	0.162009	-0.344774	-0.050336	-0.203643	-0.0393283	-0.062174	1.0271	-0.381602	0.057853	-0.504705	-0.104921	-0.316616	-0.105157	0.389117	-0.533123	-0.527699	0.347863	0.580892	1.68039	0.0249504	-0.114977	0.276411	0.275016	-0.65581	-0.0435279	-0.0763246	-0.6185	-0.753263	2.94248	0.883109	2.22845	0.840058	1.07102	-0.625176	0.644597	0.526553	-0.538676	0.170223	0.41261	0.693283	-0.266588	-0.283914
'Mecamylamine hydrochloride'	1.28213	-0.0188007	-0.12858	0.00011572	0.0389042	0.560124	-0.231341	0.00136117	-0.120965	1.76234	0.829797	0.583061	-0.011895	0.400485	-0.163448	0.0745017	-0.0100155	-0.304559	1.22495	1.06026	0.651453	0.780496	-0.167472	0.353731	-1.67586	0.588512	1.17231	1.38379	1.27493	0.87741	0.0324894	0.844262	1.61147	-0.205632	-0.528301	0.057374	1.14709	0.241895	0.964709	0.0596039	-0.623384	0.469513	0.510903	0.181781	1.46903	0.327816	0.692328	0.293854	0.71933
'SB 242084 dihydrochloride hydrate'	1.95733	-0.010677	0.383539	-0.000542129	-0.225644	0.725304	0.117997	2.04524	1.87877	0.358812	0.978344	0.591471	1.50152	1.06664	1.87154	1.81756	0.322854	-0.81896	1.05265	1.10018	1.48847	-0.893266	-0.921598	0.641206	0.218576	0.321083	-0.966734	-0.482415	-1.33705	0.00131613	-1.13995	-0.218388	-1.79451	-0.318961	-0.160195	0.361966	0.435113	0.733465	0.16591	0.559191	-0.625176	1.20664	1.23924	0.0116368	0.998441	0.705932	0.88394	0.0526275	1.51009
'Fenobam'	1.10871	-0.0550377	1.34533	-0.00886909	-1.03993	2.10987	0.694112	1.76155	1.68954	1.92551	1.52383	1.66472	0.427313	1.14262	2.08827	1.55351	1.62822	-1.73264	1.30938	1.50289	1.35012	0.0613205	-1.54568	-0.180519	-0.863559	0.781189	-0.655419	0.0389769	-1.51113	-0.823503	-0.77303	-0.522093	-1.72643	0.918038	1.80986	-0.107388	1.0421	-0.338174	1.20923	0.111751	-1.87374	5.26478	0.51026	2.33962	-1.77712	3.63119	-0.307998	0.243399	1.5512
'NS 2028'	1.2596	-0.00258242	0.799087	-0.00298908	-0.0568363	0.202677	0.0897271	0.210398	0.499933	0.557689	0.768308	0.462645	0.223576	-0.0946141	0.471731	0.634111	-0.0300465	0	0.834176	0.737053	0.790706	-0.00402445	-0.248407	0.410267	-0.400008	-0.55559	-0.223024	-0.481733	0.268317	0.00368094	-0.370297	0.171983	-0.379531	0.356203	0.112481	-0.635457	-0.0681378	-0.159688	-0.44795	-0.95406	-0.528306	0.333365	0.503515	-0.789538	-0.202146	0.23601	0.848189	0.582572	0.85706
'DFB'	2.9339	-0.0179415	0.541482	-0.00414295	-0.154326	0.839143	0.94907	0.219108	-0.0224948	1.10968	0.519916	0.827837	-0.152129	0.589123	0.518933	0.159271	1.11192	0.104921	0.890024	0.774545	0.410035	0.826851	-0.100148	-0.352459	-0.359528	0.935671	0.37206	-0.361127	-0.213351	0.37096	-0.374586	0.431153	0.227523	1.25482	1.63262	0.0334917	1.19515	0.165955	1.81576	0.143585	0.0493308	-0.113453	-0.349697	-0.0486329	0.353302	-0.112179	-0.179024	-0.332533	0.54634
'Oxybutynin Chloride'	0.763283	-0.0168639	0.993972	-0.0042036	-0.500965	0.960035	0.429671	0.422548	0.996269	0.267068	0.86176	0.907295	-0.062174	-0.509906	0.995792	0.842059	0.799085	-1.12352	1.31759	1.46573	0.791532	0.987476	-1.04853	-0.155818	0.31513	-1.20331	-0.469192	0.225524	0.364988	-0.201143	-0.972037	0.155874	-0.381111	-0.393445	-1.53719	-0.722216	-0.897581	-0.19603	-1.01901	-1.07512	-1.29789	2.97329	-1.14202	0.977718	-0.95703	3.45107	-0.979951	1.72452	1.18188
'ZM 39923 hydrochloride'	-1.77375	0.0364417	0.107271	0.0060179	0.730902	-1.03266	2.5732	-3.01105	-3.33744	-1.53668	-1.9439	-2.57371	-1.71849	-0.591502	-2.72558	-2.82003	-0.464643	5.17751	-2.20941	-3.50248	-2.22051	-0.348786	4.95126	-1.53401	-0.670353	-0.658304	1.90079	0.894826	0.305139	0.815933	0.0620484	1.4101	2.1812	-0.430687	-0.528301	-0.138379	-0.933339	-1.13283	-0.88507	-1.08998	4.07846	-0.647253	-1.31192	-0.472275	-0.571471	-0.26152	-0.260425	-1.03409	-2.87212
'Trandolapril'	0.0297993	-0.00325528	0.33097	-0.00220063	0.1702	0.134881	0.231341	1.19845	0.750094	0.25814	0.148547	0.90765	0.67867	0.399025	0.859648	0.726353	0.768253	-1.12352	0.975022	1.1831	0.996469	0.232537	-1.21777	0.0119312	0.309548	-0.498018	0.032877	0.674249	-0.498374	0.25783	-1.23739	-0.0742052	-0.362776	0.393445	0.848692	0.287658	-0.906287	-0.129325	-0.488277	0.665094	-0.722046	2.50996	-1.83702	1.90924	-1.10433	2.34365	-1.45165	0.0676728	1.01671
'Niflumic acid'	0.317671	0.0465899	0.074811	0.00380334	0.613783	-1.0049	-0.259699	-0.675803	-0.735184	-0.25814	-0.184465	0.156086	-0.231518	-0.448831	-0.860598	-0.52531	-0.120972	-0.514401	-0.0302972	-0.0206707	0.483202	-0.463633	-0.0542256	-0.000337644	-0.0457329	-0.352365	1.74265	0.810774	-0.108697	0.28713	-0.544172	0.290854	1.04328	0.767467	0.528301	-0.375576	0.497214	0.588907	-0.511982	-0.796973	-0.241279	0.576775	0.275541	0.548455	0.632802	0.829531	1.00055	0.932412	-0.287683
'Pentamidine isethionate'	0.552324	-0.0314873	0.545518	0.000684103	-0.275157	0.846182	0.458029	-0.0513172	-0.060547	-0.0949744	-0.0934519	-0.381766	-0.31353	-0.259915	0.154141	0.0979659	0.586401	-0.304559	0.0958836	-0.0391909	0.154274	0.120448	0.0429404	-0.253106	-0.396178	-0.379259	-0.182669	-0.564384	-0.432371	-0.24726	0.525427	1.33887	-0.331796	-0.655741	-0.528301	-0.380755	-0.447177	-0.48531	0.0520098	-0.111989	-0.142618	0.0207234	0.0786436	-0.386573	-0.344642	0.239467	0.625903	1.07461	0.034439
'Naltrexone hydrochloride'	2.15962	-0.0379818	1.41041	-0.00823218	-0.570604	1.58141	-0.0330111	0.896414	1.04178	-0.240285	0.619761	0.428447	0.916801	0.458526	1.01868	1.08208	0.162606	-0.40948	1.3035	1.11215	0.84746	0.374132	-0.188799	0.366937	0.938941	-0.436504	-0.632822	-0.0485206	0.547616	0.833474	0.0605219	-0.0557988	-0.514485	-0.393445	-0.20791	-0.138076	-0.0286128	-0.228819	-0.195669	-0.296819	-0.433228	0.763961	0.596692	0.291697	0.247069	0.885886	0.955081	0.419596	1.26252
'LP44'	0.516962	-0.0609695	1.11472	-0.00265988	-0.901563	1.99125	1.03406	0.350489	0.386295	0.240285	0.167726	0.674854	-0.0489487	-0.204418	0.72208	0.215376	1.62822	-1.12352	1.25483	1.35905	0.679691	1.22816	-1.17546	-0.548049	-0.0970571	-0.722902	0.257207	-0.411628	-0.250914	0.156889	-1.17104	-0.10795	-0.385062	-0.692983	-0.112481	-0.554791	-0.281686	-0.141871	-0.711486	-0.559534	-0.528306	0.42151	0.45954	0.748107	-0.862634	0.569333	0.268256	0.0909256	1.05109
'Gossypol'	-0.903818	-0.0645974	-0.461767	0.0102217	-1.08981	1.31838	4.44298	-0.228734	-0.712301	-1.23713	-0.804226	-2.1044	-0.482875	-0.963925	0.380652	-0.704593	0.930073	6.30103	1.01504	-0.965763	-1.21374	1.52941	5.64966	-1.24322	-0.226545	-1.86056	-1.47962	-1.19877	0.816369	0.370103	-0.206442	0.575119	-0.101309	-2.71527	-0.848692	-1.70409	-1.4779	-1.91448	-1.64916	-2.10662	4.94491	-0.952653	-1.18785	-1.16754	-1.11225	-0.940684	-0.827635	-0.527281	0.529936
'PRE-084'	-0.187591	-0.00756672	1.10234	-0.0045261	-0.17923	0.591313	-0.344685	0.592691	0.439257	-0.756565	0.329059	0.913486	0.300305	0.466176	0.539684	0.677064	0.333656	-1.42808	1.28183	1.46851	1.38849	-0.00482595	-1.34999	0.416352	1.89013	-0.333449	0.490205	0.524182	-0.179813	0.33103	-1.04667	-0.479144	-0.122052	0.0939065	1.2168	-0.0613472	-0.169181	-0.484534	-0.043907	0.236951	-1.29789	3.14611	-1.69933	2.00335	0.066096	2.66581	-0.63083	0.759122	1.03589
[truncated: 445 more rows]
[truncated: 52 more columns]
